# Supplementary material for: Crystal structure and Hirshfeld surface analysis of 5-(3,5-di-tert-butyl-4-hy­droxy­phen­yl)-3-phenyl-4,5-di­hydro-1H-pyrazole-1-carboxamide
Source: Acta Crystallogr E Crystallogr Commun. 2019 Sep 12;75(Pt 10):1467–71. doi: 10.1107/S205698901901243X (PMC6775746; doi:10.1107/S205698901901243X)
Supplement: Supplementary file 1 [file e-75-01467-sup1.cif]

##############################################################################
#                                                                            #
# This CIF contains the data in a paper accepted for publication in          #
# Acta Crystallographica Section E. It conforms to the requirements of       #
# Notes for Authors for Acta Crystallographica Section E, and has been       #
# peer reviewed under the auspices of the IUCr Commission on Journals.       #
#                                                                            #
# Full details of the Crystallographic Information File format               #
# are given in the paper "The Crystallographic Information File (CIF):       #
# a New Standard Archive File for Crystallography" by S. R. Hall, F. H.      #
# Allen and I. D. Brown [Acta Cryst. (1991), A47, 655-685].                  #
#                                                                            #
# The current version of the core CIF dictionary is obtainable from          #
# ftp://ftp.iucr.org/pub/cif_core.dic.                                       #
#                                                                            #
# Software is freely available for graphical display of the structure(s)     #
# in this CIF. For information consult the CIF software page                 #
# http://www.iucr.org/resources/cif/software.                                #
#                                                                            #
# This file may be used for bona fide research purposes within the           #
# scientific community so long as proper attribution is given to the journal # 
# article from which it was obtained.                                        #
#                                                                            #
##############################################################################
data_I
_audit_creation_method     'SHELXL-2018/3'
_chemical_name_systematic
;\
5-(3,5-Di-<i>tert</i>-butyl-4-hydroxyphenyl)-3-phenyl-\
4,5-dihydro-1<i>H</i>-pyrazole-1-carboxamide
;
_chemical_name_common     ?
_chemical_formula_moiety     'C24 H31 N3 O2'
_chemical_formula_sum     'C24 H31 N3 O2'
_chemical_formula_iupac     'C24 H31 N3 O2'
_chemical_formula_weight     393.52
_chemical_melting_point     ?
_space_group_crystal_system     triclinic
_space_group_name_H-M_alt     'P -1'
_space_group_name_Hall     '-P 1'
loop_
    _space_group_symop_operation_xyz
    'x, y, z'
    '-x, -y, -z'
_cell_length_a     6.095(3)
_cell_length_b     10.215(4)
_cell_length_c     17.995(8)
_cell_angle_alpha     84.781(15)
_cell_angle_beta     85.688(15)
_cell_angle_gamma     76.012(15)
_cell_volume     1081.1(8)
_cell_formula_units_Z     2
_cell_measurement_reflns_used     7006
_cell_measurement_theta_min     2.28
_cell_measurement_theta_max     27.49
_cell_measurement_temperature     150(2)
_exptl_crystal_description     plate
_exptl_crystal_colour     colorless
_exptl_crystal_size_max     0.200
_exptl_crystal_size_mid     0.160
_exptl_crystal_size_min     0.130
_exptl_crystal_density_diffrn     1.209
_exptl_crystal_density_meas     ?
_exptl_crystal_density_method     ?
_exptl_crystal_F_000     424
_exptl_absorpt_coefficient_mu     0.078
_exptl_absorpt_correction_type     multi-scan
_exptl_absorpt_process_details
;
(SADABS; Bruker, 2003)
;
_exptl_absorpt_correction_T_min     0.976
_exptl_absorpt_correction_T_max     0.982
_diffrn_ambient_temperature     150(2)
_diffrn_source     ?
_diffrn_radiation_type     MoK\a
_diffrn_radiation_wavelength     0.71073
_diffrn_measurement_device_type     'Bruker APEXII CCD'
_diffrn_measurement_method     '\f and \w scans'
_diffrn_detector_area_resol_mean     ?
_diffrn_reflns_number     27614
_diffrn_reflns_av_R_equivalents     0.0925
_diffrn_reflns_av_unetI/netI     0.0682
_diffrn_reflns_theta_min     2.276
_diffrn_reflns_theta_max     27.945
_diffrn_reflns_theta_full     25.242
_diffrn_measured_fraction_theta_max     0.990
_diffrn_measured_fraction_theta_full     0.997
_diffrn_reflns_limit_h_min     -8
_diffrn_reflns_limit_h_max     8
_diffrn_reflns_limit_k_min     -13
_diffrn_reflns_limit_k_max     13
_diffrn_reflns_limit_l_min     -23
_diffrn_reflns_limit_l_max     23
_refine_special_details     ?
_reflns_number_total     5128
_reflns_number_gt     3573
_reflns_threshold_expression     'I > 2\s(I)'
_refine_ls_structure_factor_coef     Fsqd
_refine_ls_matrix_type     full
_refine_ls_R_factor_all     0.0846
_refine_ls_R_factor_gt     0.0552
_refine_ls_wR_factor_gt     0.1418
_refine_ls_wR_factor_ref     0.1633
_refine_ls_goodness_of_fit_ref     1.025
_refine_ls_restrained_S_all     1.025
_refine_ls_number_reflns     5128
_refine_ls_number_parameters     278
_refine_ls_number_restraints     0
_refine_ls_hydrogen_treatment     mixed
_refine_ls_weighting_scheme     calc
_refine_ls_weighting_details
              'w=1/[\s^2^(Fo^2^)+(0.0884P)^2^+0.1168P] where P=(Fo^2^+2Fc^2^)/3'
_atom_sites_solution_hydrogens     mixed
_atom_sites_solution_primary     dual
_atom_sites_solution_secondary     difmap
_refine_ls_shift/su_max     0.000
_refine_ls_shift/su_mean     0.000
_refine_diff_density_max     0.335
_refine_diff_density_min     -0.201
_refine_ls_extinction_method
;
(SHELXL-2018/3; Sheldrick, 2015b)
;
_refine_ls_extinction_coef     0.045(10)
_refine_ls_extinction_expression
                                  'Fc^*^=kFc[1+0.001xFc^2^\l^3^/sin(2\q)]^-1/4^'
loop_
    _atom_type_symbol
    _atom_type_description
    _atom_type_scat_dispersion_real
    _atom_type_scat_dispersion_imag
    _atom_type_scat_source
    'C' 'C' 0.0033 0.0016
                         'International Tables Vol C Tables 4.2.6.8 and 6.1.1.4'
    'H' 'H' 0.0000 0.0000
                         'International Tables Vol C Tables 4.2.6.8 and 6.1.1.4'
    'N' 'N' 0.0061 0.0033
                         'International Tables Vol C Tables 4.2.6.8 and 6.1.1.4'
    'O' 'O' 0.0106 0.0060
                         'International Tables Vol C Tables 4.2.6.8 and 6.1.1.4'
_computing_data_collection
;
APEX2 (Bruker, 2003)
;
_computing_cell_refinement
;
SAINT (Bruker, 2003)
;
_computing_data_reduction
;
SAINT (Bruker, 2003)
;
_computing_structure_solution
;
SHELXT2014 (Sheldrick, 2015a)
;
_computing_structure_refinement
;
<i>SHELXL2018/3</i> (Sheldrick, 2015b)
;
_computing_molecular_graphics
;
ORTEP-3 for Windows (Farrugia, 2012)
;
_computing_publication_material
;
PLATON (Spek, 2009)
;
loop_
    _atom_site_type_symbol
    _atom_site_label
    _atom_site_fract_x
    _atom_site_fract_y
    _atom_site_fract_z
    _atom_site_U_iso_or_equiv
    _atom_site_adp_type
    _atom_site_calc_flag
    _atom_site_occupancy
    _atom_site_disorder_assembly
    _atom_site_disorder_group
    O O15 0.9461(2) 0.44716(13) 0.91734(7) 0.0566(4) Uani d 1 . .
    H H15 1.033732 0.369748 0.919753 0.085 Uiso calc 1 . .
    O O29 0.8119(2) 0.43979(12) 0.57125(7) 0.0481(3) Uani d 1 . .
    N N19 0.3611(2) 0.72589(13) 0.58893(7) 0.0346(3) Uani d 1 . .
    N N20 0.5033(2) 0.59925(13) 0.60307(7) 0.0370(3) Uani d 1 . .
    N N28 0.7453(3) 0.64582(18) 0.50555(9) 0.0523(4) Uani d 1 . .
    H H28A 0.882(4) 0.625(2) 0.4835(13) 0.067(7) Uiso d 1 . .
    H H28B 0.659(4) 0.732(2) 0.5038(12) 0.063(6) Uiso d 1 . .
    C C1 0.8395(2) 0.35284(15) 0.81126(8) 0.0317(3) Uani d 1 . .
    C C2 0.8169(3) 0.46205(15) 0.85614(8) 0.0344(3) Uani d 1 . .
    C C3 0.6665(2) 0.58842(15) 0.84134(8) 0.0314(3) Uani d 1 . .
    C C4 0.5350(2) 0.60223(15) 0.77960(8) 0.0313(3) Uani d 1 . .
    H H4 0.429397 0.685704 0.768849 0.038 Uiso calc 1 . .
    C C5 0.5536(2) 0.49774(14) 0.73326(8) 0.0293(3) Uani d 1 . .
    C C6 0.7058(2) 0.37542(15) 0.74962(8) 0.0314(3) Uani d 1 . .
    H H6 0.719460 0.304401 0.717703 0.038 Uiso calc 1 . .
    C C7 1.0061(3) 0.21512(15) 0.82845(9) 0.0355(4) Uani d 1 . .
    C C8 0.9502(4) 0.1510(2) 0.90606(11) 0.0568(5) Uani d 1 . .
    H H8A 0.795804 0.137693 0.908130 0.085 Uiso calc 1 . .
    H H8B 0.961692 0.210912 0.944383 0.085 Uiso calc 1 . .
    H H8C 1.057342 0.063409 0.915125 0.085 Uiso calc 1 . .
    C C9 0.9923(4) 0.11345(18) 0.77254(12) 0.0586(6) Uani d 1 . .
    H H9A 0.838694 0.098943 0.775293 0.088 Uiso calc 1 . .
    H H9B 1.100388 0.027416 0.784629 0.088 Uiso calc 1 . .
    H H9C 1.029174 0.148899 0.721901 0.088 Uiso calc 1 . .
    C C10 1.2512(3) 0.2323(2) 0.82225(13) 0.0581(5) Uani d 1 . .
    H H10A 1.354990 0.145275 0.835704 0.087 Uiso calc 1 . .
    H H10B 1.265658 0.298983 0.856270 0.087 Uiso calc 1 . .
    H H10C 1.288924 0.263391 0.770813 0.087 Uiso calc 1 . .
    C C11 0.6506(3) 0.70679(16) 0.89082(9) 0.0368(4) Uani d 1 . .
    C C12 0.8800(3) 0.7458(2) 0.88750(12) 0.0533(5) Uani d 1 . .
    H H12A 0.924088 0.769747 0.835484 0.080 Uiso calc 1 . .
    H H12B 0.995181 0.669096 0.907726 0.080 Uiso calc 1 . .
    H H12C 0.866678 0.823474 0.917172 0.080 Uiso calc 1 . .
    C C13 0.4760(3) 0.83347(17) 0.86389(11) 0.0509(5) Uani d 1 . .
    H H13A 0.519650 0.862799 0.812705 0.076 Uiso calc 1 . .
    H H13B 0.469798 0.905832 0.896767 0.076 Uiso calc 1 . .
    H H13C 0.326834 0.812938 0.864961 0.076 Uiso calc 1 . .
    C C14 0.5774(4) 0.6689(2) 0.97178(10) 0.0533(5) Uani d 1 . .
    H H14A 0.569824 0.744823 1.002283 0.080 Uiso calc 1 . .
    H H14B 0.687629 0.589255 0.991622 0.080 Uiso calc 1 . .
    H H14C 0.427997 0.648596 0.973155 0.080 Uiso calc 1 . .
    C C16 0.4155(2) 0.51573(15) 0.66436(8) 0.0318(3) Uani d 1 . .
    H H16 0.417377 0.425207 0.646982 0.038 Uiso calc 1 . .
    C C17 0.1694(3) 0.59885(16) 0.67369(9) 0.0358(4) Uani d 1 . .
    H H17A 0.062980 0.553619 0.653335 0.043 Uiso calc 1 . .
    H H17B 0.124746 0.613620 0.726873 0.043 Uiso calc 1 . .
    C C18 0.1762(3) 0.73077(15) 0.62880(8) 0.0318(3) Uani d 1 . .
    C C21 -0.0090(3) 0.85374(15) 0.62682(8) 0.0339(3) Uani d 1 . .
    C C22 -0.2214(3) 0.84869(19) 0.65965(10) 0.0443(4) Uani d 1 . .
    H H22 -0.244531 0.766713 0.684641 0.053 Uiso calc 1 . .
    C C23 -0.3989(3) 0.9624(2) 0.65606(11) 0.0540(5) Uani d 1 . .
    H H23 -0.543486 0.957730 0.678261 0.065 Uiso calc 1 . .
    C C24 -0.3679(4) 1.0824(2) 0.62059(11) 0.0559(5) Uani d 1 . .
    H H24 -0.490868 1.159998 0.618221 0.067 Uiso calc 1 . .
    C C25 -0.1580(4) 1.08977(18) 0.58852(10) 0.0526(5) Uani d 1 . .
    H H25 -0.136101 1.172570 0.564262 0.063 Uiso calc 1 . .
    C C26 0.0211(3) 0.97629(17) 0.59169(9) 0.0421(4) Uani d 1 . .
    H H26 0.165500 0.981990 0.569754 0.050 Uiso calc 1 . .
    C C27 0.6958(3) 0.55571(17) 0.55953(8) 0.0364(4) Uani d 1 . .
loop_
    _atom_site_aniso_label
    _atom_site_aniso_U_11
    _atom_site_aniso_U_22
    _atom_site_aniso_U_33
    _atom_site_aniso_U_12
    _atom_site_aniso_U_13
    _atom_site_aniso_U_23
    O15 0.0598(8) 0.0483(8) 0.0558(8) 0.0115(6) -0.0335(7) -0.0142(6)
    O29 0.0416(7) 0.0390(7) 0.0552(7) 0.0044(5) 0.0052(5) -0.0021(5)
    N19 0.0345(7) 0.0325(7) 0.0321(6) 0.0012(5) -0.0051(5) 0.0004(5)
    N20 0.0347(7) 0.0341(7) 0.0346(7) 0.0038(6) -0.0014(5) 0.0040(5)
    N28 0.0468(9) 0.0471(9) 0.0509(9) 0.0039(7) 0.0122(7) 0.0060(7)
    C1 0.0278(7) 0.0277(7) 0.0364(8) 0.0002(6) -0.0051(6) -0.0013(6)
    C2 0.0324(8) 0.0331(8) 0.0357(8) -0.0012(6) -0.0106(6) -0.0023(6)
    C3 0.0300(7) 0.0275(7) 0.0356(7) -0.0042(6) -0.0035(6) -0.0029(6)
    C4 0.0288(7) 0.0253(7) 0.0371(7) -0.0013(6) -0.0056(6) 0.0009(5)
    C5 0.0271(7) 0.0280(7) 0.0316(7) -0.0045(6) -0.0037(6) 0.0006(5)
    C6 0.0307(7) 0.0279(7) 0.0342(7) -0.0031(6) -0.0043(6) -0.0036(6)
    C7 0.0319(8) 0.0293(8) 0.0403(8) 0.0038(6) -0.0082(6) -0.0012(6)
    C8 0.0649(13) 0.0419(10) 0.0526(11) 0.0039(9) -0.0012(9) 0.0082(8)
    C9 0.0647(12) 0.0359(9) 0.0659(12) 0.0164(9) -0.0251(10) -0.0144(8)
    C10 0.0343(9) 0.0522(11) 0.0808(14) 0.0033(8) -0.0065(9) -0.0010(10)
    C11 0.0372(8) 0.0305(8) 0.0420(8) -0.0035(6) -0.0070(7) -0.0073(6)
    C12 0.0489(11) 0.0490(11) 0.0676(12) -0.0172(9) -0.0082(9) -0.0148(9)
    C13 0.0564(11) 0.0323(9) 0.0596(11) 0.0044(8) -0.0117(9) -0.0130(8)
    C14 0.0617(12) 0.0520(11) 0.0436(10) -0.0063(10) 0.0000(9) -0.0113(8)
    C16 0.0302(7) 0.0288(7) 0.0350(7) -0.0033(6) -0.0073(6) 0.0002(6)
    C17 0.0290(8) 0.0358(8) 0.0409(8) -0.0043(6) -0.0092(6) 0.0025(6)
    C18 0.0311(7) 0.0335(8) 0.0296(7) -0.0028(6) -0.0078(6) -0.0028(6)
    C21 0.0353(8) 0.0339(8) 0.0298(7) -0.0003(6) -0.0085(6) -0.0045(6)
    C22 0.0351(9) 0.0435(10) 0.0512(10) -0.0024(7) -0.0059(7) -0.0036(7)
    C23 0.0362(9) 0.0607(12) 0.0585(11) 0.0057(8) -0.0069(8) -0.0123(9)
    C24 0.0552(12) 0.0488(11) 0.0515(11) 0.0191(9) -0.0180(9) -0.0130(8)
    C25 0.0709(13) 0.0349(9) 0.0442(9) 0.0049(9) -0.0136(9) -0.0006(7)
    C26 0.0491(10) 0.0379(9) 0.0354(8) -0.0022(7) -0.0059(7) -0.0016(6)
    C27 0.0326(8) 0.0388(8) 0.0345(8) -0.0009(7) -0.0029(6) -0.0048(6)
_geom_special_details
;
 All esds (except the esd in the dihedral angle between two l.s. planes)
 are estimated using the full covariance matrix.  The cell esds are taken
 into account individually in the estimation of esds in distances, angles
 and torsion angles; correlations between esds in cell parameters are only
 used when they are defined by crystal symmetry.  An approximate (isotropic)
 treatment of cell esds is used for estimating esds involving l.s. planes.
;
loop_
    _geom_bond_atom_site_label_1
    _geom_bond_atom_site_label_2
    _geom_bond_site_symmetry_2
    _geom_bond_distance
    _geom_bond_publ_flag
    O15 C2 . 1.3776(19) ?
    O15 H15 . 0.8400 ?
    O29 C27 . 1.233(2) ?
    N19 C18 . 1.282(2) ?
    N19 N20 . 1.3859(18) ?
    N20 C27 . 1.364(2) ?
    N20 C16 . 1.480(2) ?
    N28 C27 . 1.345(2) ?
    N28 H28A . 0.88(3) ?
    N28 H28B . 0.91(2) ?
    C1 C6 . 1.395(2) ?
    C1 C2 . 1.410(2) ?
    C1 C7 . 1.544(2) ?
    C2 C3 . 1.407(2) ?
    C3 C4 . 1.395(2) ?
    C3 C11 . 1.546(2) ?
    C4 C5 . 1.392(2) ?
    C4 H4 . 0.9500 ?
    C5 C6 . 1.386(2) ?
    C5 C16 . 1.523(2) ?
    C6 H6 . 0.9500 ?
    C7 C9 . 1.531(2) ?
    C7 C8 . 1.538(3) ?
    C7 C10 . 1.541(3) ?
    C8 H8A . 0.9800 ?
    C8 H8B . 0.9800 ?
    C8 H8C . 0.9800 ?
    C9 H9A . 0.9800 ?
    C9 H9B . 0.9800 ?
    C9 H9C . 0.9800 ?
    C10 H10A . 0.9800 ?
    C10 H10B . 0.9800 ?
    C10 H10C . 0.9800 ?
    C11 C13 . 1.529(2) ?
    C11 C14 . 1.534(3) ?
    C11 C12 . 1.539(3) ?
    C12 H12A . 0.9800 ?
    C12 H12B . 0.9800 ?
    C12 H12C . 0.9800 ?
    C13 H13A . 0.9800 ?
    C13 H13B . 0.9800 ?
    C13 H13C . 0.9800 ?
    C14 H14A . 0.9800 ?
    C14 H14B . 0.9800 ?
    C14 H14C . 0.9800 ?
    C16 C17 . 1.540(2) ?
    C16 H16 . 1.0000 ?
    C17 C18 . 1.515(2) ?
    C17 H17A . 0.9900 ?
    C17 H17B . 0.9900 ?
    C18 C21 . 1.472(2) ?
    C21 C22 . 1.393(2) ?
    C21 C26 . 1.397(2) ?
    C22 C23 . 1.383(2) ?
    C22 H22 . 0.9500 ?
    C23 C24 . 1.377(3) ?
    C23 H23 . 0.9500 ?
    C24 C25 . 1.380(3) ?
    C24 H24 . 0.9500 ?
    C25 C26 . 1.387(2) ?
    C25 H25 . 0.9500 ?
    C26 H26 . 0.9500 ?
loop_
    _geom_angle_atom_site_label_1
    _geom_angle_atom_site_label_2
    _geom_angle_atom_site_label_3
    _geom_angle_site_symmetry_1
    _geom_angle_site_symmetry_3
    _geom_angle
    _geom_angle_publ_flag
    C2 O15 H15 . . 109.5 ?
    C18 N19 N20 . . 108.15(13) ?
    C27 N20 N19 . . 121.43(13) ?
    C27 N20 C16 . . 124.77(13) ?
    N19 N20 C16 . . 113.61(12) ?
    C27 N28 H28A . . 116.5(15) ?
    C27 N28 H28B . . 118.7(14) ?
    H28A N28 H28B . . 122(2) ?
    C6 C1 C2 . . 116.81(13) ?
    C6 C1 C7 . . 121.23(13) ?
    C2 C1 C7 . . 121.95(13) ?
    O15 C2 C3 . . 117.36(13) ?
    O15 C2 C1 . . 119.80(13) ?
    C3 C2 C1 . . 122.84(13) ?
    C4 C3 C2 . . 116.96(13) ?
    C4 C3 C11 . . 121.73(13) ?
    C2 C3 C11 . . 121.31(13) ?
    C5 C4 C3 . . 122.16(13) ?
    C5 C4 H4 . . 118.9 ?
    C3 C4 H4 . . 118.9 ?
    C6 C5 C4 . . 118.82(13) ?
    C6 C5 C16 . . 119.48(13) ?
    C4 C5 C16 . . 121.69(13) ?
    C5 C6 C1 . . 122.39(14) ?
    C5 C6 H6 . . 118.8 ?
    C1 C6 H6 . . 118.8 ?
    C9 C7 C8 . . 106.08(16) ?
    C9 C7 C10 . . 107.04(16) ?
    C8 C7 C10 . . 110.82(15) ?
    C9 C7 C1 . . 111.32(13) ?
    C8 C7 C1 . . 111.35(13) ?
    C10 C7 C1 . . 110.08(14) ?
    C7 C8 H8A . . 109.5 ?
    C7 C8 H8B . . 109.5 ?
    H8A C8 H8B . . 109.5 ?
    C7 C8 H8C . . 109.5 ?
    H8A C8 H8C . . 109.5 ?
    H8B C8 H8C . . 109.5 ?
    C7 C9 H9A . . 109.5 ?
    C7 C9 H9B . . 109.5 ?
    H9A C9 H9B . . 109.5 ?
    C7 C9 H9C . . 109.5 ?
    H9A C9 H9C . . 109.5 ?
    H9B C9 H9C . . 109.5 ?
    C7 C10 H10A . . 109.5 ?
    C7 C10 H10B . . 109.5 ?
    H10A C10 H10B . . 109.5 ?
    C7 C10 H10C . . 109.5 ?
    H10A C10 H10C . . 109.5 ?
    H10B C10 H10C . . 109.5 ?
    C13 C11 C14 . . 106.92(15) ?
    C13 C11 C12 . . 106.76(15) ?
    C14 C11 C12 . . 110.53(15) ?
    C13 C11 C3 . . 111.83(13) ?
    C14 C11 C3 . . 110.74(14) ?
    C12 C11 C3 . . 109.96(13) ?
    C11 C12 H12A . . 109.5 ?
    C11 C12 H12B . . 109.5 ?
    H12A C12 H12B . . 109.5 ?
    C11 C12 H12C . . 109.5 ?
    H12A C12 H12C . . 109.5 ?
    H12B C12 H12C . . 109.5 ?
    C11 C13 H13A . . 109.5 ?
    C11 C13 H13B . . 109.5 ?
    H13A C13 H13B . . 109.5 ?
    C11 C13 H13C . . 109.5 ?
    H13A C13 H13C . . 109.5 ?
    H13B C13 H13C . . 109.5 ?
    C11 C14 H14A . . 109.5 ?
    C11 C14 H14B . . 109.5 ?
    H14A C14 H14B . . 109.5 ?
    C11 C14 H14C . . 109.5 ?
    H14A C14 H14C . . 109.5 ?
    H14B C14 H14C . . 109.5 ?
    N20 C16 C5 . . 111.58(12) ?
    N20 C16 C17 . . 100.20(11) ?
    C5 C16 C17 . . 115.44(13) ?
    N20 C16 H16 . . 109.7 ?
    C5 C16 H16 . . 109.7 ?
    C17 C16 H16 . . 109.7 ?
    C18 C17 C16 . . 102.79(13) ?
    C18 C17 H17A . . 111.2 ?
    C16 C17 H17A . . 111.2 ?
    C18 C17 H17B . . 111.2 ?
    C16 C17 H17B . . 111.2 ?
    H17A C17 H17B . . 109.1 ?
    N19 C18 C21 . . 121.19(14) ?
    N19 C18 C17 . . 113.38(13) ?
    C21 C18 C17 . . 125.40(14) ?
    C22 C21 C26 . . 118.56(15) ?
    C22 C21 C18 . . 119.78(15) ?
    C26 C21 C18 . . 121.66(15) ?
    C23 C22 C21 . . 120.35(18) ?
    C23 C22 H22 . . 119.8 ?
    C21 C22 H22 . . 119.8 ?
    C24 C23 C22 . . 120.60(19) ?
    C24 C23 H23 . . 119.7 ?
    C22 C23 H23 . . 119.7 ?
    C23 C24 C25 . . 119.85(17) ?
    C23 C24 H24 . . 120.1 ?
    C25 C24 H24 . . 120.1 ?
    C24 C25 C26 . . 120.03(18) ?
    C24 C25 H25 . . 120.0 ?
    C26 C25 H25 . . 120.0 ?
    C25 C26 C21 . . 120.60(18) ?
    C25 C26 H26 . . 119.7 ?
    C21 C26 H26 . . 119.7 ?
    O29 C27 N28 . . 124.31(15) ?
    O29 C27 N20 . . 119.69(15) ?
    N28 C27 N20 . . 116.00(15) ?
loop_
    _geom_torsion_atom_site_label_1
    _geom_torsion_atom_site_label_2
    _geom_torsion_atom_site_label_3
    _geom_torsion_atom_site_label_4
    _geom_torsion_site_symmetry_1
    _geom_torsion_site_symmetry_2
    _geom_torsion_site_symmetry_3
    _geom_torsion_site_symmetry_4
    _geom_torsion
    _geom_torsion_publ_flag
    C18 N19 N20 C27 . . . . 168.45(14) ?
    C18 N19 N20 C16 . . . . -6.82(17) ?
    C6 C1 C2 O15 . . . . -179.18(15) ?
    C7 C1 C2 O15 . . . . 0.0(2) ?
    C6 C1 C2 C3 . . . . 0.6(2) ?
    C7 C1 C2 C3 . . . . 179.85(14) ?
    O15 C2 C3 C4 . . . . -179.49(14) ?
    C1 C2 C3 C4 . . . . 0.7(2) ?
    O15 C2 C3 C11 . . . . 1.3(2) ?
    C1 C2 C3 C11 . . . . -178.56(15) ?
    C2 C3 C4 C5 . . . . -1.4(2) ?
    C11 C3 C4 C5 . . . . 177.80(14) ?
    C3 C4 C5 C6 . . . . 0.8(2) ?
    C3 C4 C5 C16 . . . . -177.68(14) ?
    C4 C5 C6 C1 . . . . 0.6(2) ?
    C16 C5 C6 C1 . . . . 179.16(14) ?
    C2 C1 C6 C5 . . . . -1.3(2) ?
    C7 C1 C6 C5 . . . . 179.48(14) ?
    C6 C1 C7 C9 . . . . -2.4(2) ?
    C2 C1 C7 C9 . . . . 178.43(16) ?
    C6 C1 C7 C8 . . . . -120.56(17) ?
    C2 C1 C7 C8 . . . . 60.3(2) ?
    C6 C1 C7 C10 . . . . 116.12(17) ?
    C2 C1 C7 C10 . . . . -63.0(2) ?
    C4 C3 C11 C13 . . . . 0.8(2) ?
    C2 C3 C11 C13 . . . . 180.00(15) ?
    C4 C3 C11 C14 . . . . 119.93(17) ?
    C2 C3 C11 C14 . . . . -60.9(2) ?
    C4 C3 C11 C12 . . . . -117.62(17) ?
    C2 C3 C11 C12 . . . . 61.6(2) ?
    C27 N20 C16 C5 . . . . 74.87(19) ?
    N19 N20 C16 C5 . . . . -110.05(14) ?
    C27 N20 C16 C17 . . . . -162.42(14) ?
    N19 N20 C16 C17 . . . . 12.66(16) ?
    C6 C5 C16 N20 . . . . -104.30(16) ?
    C4 C5 C16 N20 . . . . 74.21(18) ?
    C6 C5 C16 C17 . . . . 142.19(14) ?
    C4 C5 C16 C17 . . . . -39.3(2) ?
    N20 C16 C17 C18 . . . . -12.66(14) ?
    C5 C16 C17 C18 . . . . 107.30(14) ?
    N20 N19 C18 C21 . . . . 179.27(12) ?
    N20 N19 C18 C17 . . . . -2.84(17) ?
    C16 C17 C18 N19 . . . . 10.54(16) ?
    C16 C17 C18 C21 . . . . -171.67(13) ?
    N19 C18 C21 C22 . . . . 168.31(14) ?
    C17 C18 C21 C22 . . . . -9.3(2) ?
    N19 C18 C21 C26 . . . . -10.7(2) ?
    C17 C18 C21 C26 . . . . 171.63(14) ?
    C26 C21 C22 C23 . . . . 1.2(2) ?
    C18 C21 C22 C23 . . . . -177.89(15) ?
    C21 C22 C23 C24 . . . . -0.5(3) ?
    C22 C23 C24 C25 . . . . -0.2(3) ?
    C23 C24 C25 C26 . . . . 0.3(3) ?
    C24 C25 C26 C21 . . . . 0.3(3) ?
    C22 C21 C26 C25 . . . . -1.1(2) ?
    C18 C21 C26 C25 . . . . 177.97(14) ?
    N19 N20 C27 O29 . . . . -176.12(14) ?
    C16 N20 C27 O29 . . . . -1.4(2) ?
    N19 N20 C27 N28 . . . . 4.0(2) ?
    C16 N20 C27 N28 . . . . 178.67(15) ?
loop_
    _geom_hbond_atom_site_label_D
    _geom_hbond_atom_site_label_H
    _geom_hbond_atom_site_label_A
    _geom_hbond_site_symmetry_A
    _geom_hbond_distance_DH
    _geom_hbond_distance_HA
    _geom_hbond_distance_DA
    _geom_hbond_angle_DHA
    _geom_hbond_publ_flag
    N28 H28B N19 . 0.91(2) 2.30(2) 2.678(3) 105(2) yes
    N28 H28A O29 2_766 0.88(2) 2.03(2) 2.912(3) 174(2) yes
_shelx_space_group_comment
;
The symmetry employed for this shelxl refinement is uniquely defined
by the following loop, which should always be used as a source of
symmetry information in preference to the above space-group names.
They are only intended as comments.
;
_shelx_estimated_absorpt_T_min     0.985
_shelx_estimated_absorpt_T_max     0.990
_shelx_hkl_file
;
  -1   0   0   45.60    5.70
  -1   0   0   46.30    5.80
  -1   0   0   34.40    6.10
   1   0   0   47.70    6.00
   1   0   0   48.30    5.80
   1   0   0   50.59    6.00
  -2   0   0  414.66   40.50
  -2   0   0  376.76   40.60
   2   0   0  409.56   40.60
   2   0   0  356.96   40.50
   2   0   0  396.36   40.70
  -3   0   0   -1.10    3.60
  -3   0   0    0.50    3.50
   3   0   0    0.20    3.70
   3   0   0    2.40    3.80
   3   0   0    0.90    3.30
   3   0   0   -1.30    4.20
  -4   0   0  144.69   16.50
  -4   0   0  162.98   16.60
   4   0   0  117.29   16.50
   4   0   0  137.59   16.40
   4   0   0  136.79   15.50
   4   0   0  131.69   16.50
  -5   0   0  224.98   28.90
  -5   0   0  279.77   29.20
   5   0   0  252.17   29.70
   5   0   0  297.57   29.00
   5   0   0  252.27   29.10
   5   0   0  262.07   28.10
  -6   0   0  302.67   33.70
  -6   0   0  265.67   33.60
   6   0   0  292.97   32.10
   6   0   0  305.37   34.60
   6   0   0  332.87   33.00
   6   0   0  272.97   33.30
  -7   0   0   10.10    9.50
  -7   0   0   38.60   12.10
   7   0   0   26.10   10.00
   7   0   0   25.00   11.40
   7   0   0   23.60    8.50
   7   0   0   11.90   12.70
   7  -1   0   81.29   13.50
   7  -1   0   60.49   13.80
   7  -1   0   66.49   15.70
   7  -1   0   88.59   12.30
  -7   1   0   62.99   14.70
  -7   1   0   73.79   14.70
   6  -1   0   63.59   10.50
   6  -1   0   43.80   11.30
   6  -1   0   59.79   11.50
   6  -1   0   58.39    9.10
  -6   1   0   72.09   11.70
  -6   1   0   62.89   11.30
   5  -1   0  630.84   61.49
   5  -1   0  545.05   60.49
   5  -1   0  560.84   61.09
  -5   1   0  661.63   61.19
  -5   1   0  512.85   60.99
   4  -1   0   96.99   12.60
   4  -1   0   96.99   11.60
   4  -1   0   92.79   12.60
   4  -1   0  100.49   12.30
  -4   1   0   72.89   11.20
  -4   1   0   79.19   12.50
   3  -1   0  227.98   26.60
   3  -1   0  275.37   26.70
  -3   1   0  211.28   26.50
  -3   1   0  275.27   26.70
   2  -1   0    6.60    3.50
   2  -1   0    8.50    3.60
   2  -1   0    9.40    3.30
  -2   1   0    0.00    3.00
  -2   1   0    5.20    3.20
  -1   1   0 2680.63  274.37
  -1  -1   0 3014.30  286.27
  -1  -1   0 2731.23  286.07
  -1  -1   0 2642.24  286.07
   1   1   0 2793.82  286.07
  -2  -1   0 4544.25  425.26
  -2  -1   0 3623.24  425.36
  -2  -1   0 3930.71  425.26
   2   1   0 4299.77  425.16
   2   1   0 3530.85  425.36
   2   1   0 4689.93  425.26
   2   1   0 4463.65  425.26
  -3  -1   0 2059.79  187.08
  -3  -1   0 1707.23  187.18
  -3  -1   0 1796.32  187.08
   3   1   0 1807.72  186.88
   3   1   0 1742.83  186.98
   3   1   0 1830.02  187.08
  -4  -1   0   48.20    7.00
  -4  -1   0   48.70    7.00
   4   1   0   54.39    7.20
   4   1   0   45.60    6.80
   4   1   0   33.70    6.60
   4   1   0   44.70    7.10
  -5  -1   0   13.20    5.80
  -5  -1   0   17.50    6.00
   5   1   0   14.70    5.40
   5   1   0   18.70    5.80
   5   1   0   14.10    4.70
   5   1   0   13.50    7.40
  -6  -1   0    3.80    6.80
  -6  -1   0    3.80    6.60
   6   1   0   -2.90    6.30
   6   1   0    4.40    6.80
   6   1   0    0.90    8.80
   6   1   0    0.50    4.80
  -7  -1   0   17.00   10.30
  -7  -1   0   41.80   10.60
   7   1   0   10.30   12.80
   7   1   0   33.00    9.40
   7   1   0   23.80    9.20
   7  -2   0   11.30    9.70
   7  -2   0    3.90   10.60
   7  -2   0    6.20    9.90
  -7   2   0    8.60   12.10
  -7   2   0    1.50   10.10
   6  -2   0   21.90    8.50
   6  -2   0   36.10    9.30
   6  -2   0   29.60    8.20
   6  -2   0   10.90   10.20
  -6   2   0   24.70    9.40
  -6   2   0   11.80    8.80
   5  -2   0    0.70    5.80
   5  -2   0   -6.40    6.50
   5  -2   0  -12.40    6.50
   5  -2   0   -6.80    7.10
  -5   2   0    0.00    6.40
  -5   2   0    5.90    7.20
   4  -2   0  154.38   18.20
   4  -2   0  145.29   18.70
   4  -2   0  140.99   18.30
  -4   2   0  176.48   18.60
  -4   2   0  159.18   18.80
   3  -2   0  587.44   55.09
   3  -2   0  447.06   55.09
   3  -2   0  560.94   55.09
  -3   2   0  574.94   55.19
  -3   2   0  475.75   55.09
   1  -2   0   15.70    3.40
   1  -2   0    8.60    3.20
  -1   2   0   27.80    3.90
  -1   2   0   12.60    3.30
   0  -2   0  129.89   13.90
   0  -2   0  148.99   14.10
   0  -2   0  118.29   14.20
   0   2   0  132.79   14.30
   0   2   0  137.19   14.00
   0   2   0  129.59   14.10
  -1  -2   0  463.55   46.20
  -1  -2   0  439.76   46.40
   1   2   0  442.36   46.40
  -2  -2   0  592.74   65.79
  -2  -2   0  650.33   65.79
   2   2   0  663.23   65.89
   2   2   0  657.63   66.19
  -3  -2   0    1.20    3.40
  -3  -2   0    0.50    2.60
  -3  -2   0   -3.50    4.50
   3   2   0    1.90    3.30
   3   2   0   -1.60    4.00
   3   2   0    2.40    3.30
  -4  -2   0  155.98   17.20
  -4  -2   0  178.88   18.60
  -4  -2   0  157.78   17.60
   4   2   0  173.58   18.30
   4   2   0  138.59   17.40
   4   2   0  130.09   17.40
  -5  -2   0  111.39   15.00
  -5  -2   0  102.09   16.40
  -5  -2   0  122.69   15.40
   5   2   0   96.29   14.90
   5   2   0  133.39   14.80
   5   2   0  118.49   16.80
  -6  -2   0   70.69    9.70
  -6  -2   0   51.39    8.40
   6   2   0   57.89   11.30
   6   2   0   46.60    8.60
   6   2   0   42.20    9.20
  -7  -2   0   13.20    8.20
  -7  -2   0    5.20    9.50
   7   2   0  -22.00   11.30
   7   2   0   11.60    8.70
   7   2   0    6.70    8.40
   7  -3   0  -17.00   12.40
   7  -3   0    0.20   13.50
   7  -3   0    3.60   10.30
   7  -3   0  -13.90   15.20
  -7   3   0  -13.80   11.60
  -7   3   0   -3.00   11.60
   6  -3   0    0.00    8.90
   6  -3   0    2.10   10.00
   6  -3   0   18.80   10.10
   6  -3   0   14.30    8.30
  -6   3   0    7.60    9.40
  -6   3   0    4.50    9.70
   5  -3   0   30.00    8.30
   5  -3   0   21.50    9.10
   5  -3   0   42.50    9.20
  -5   3   0   33.10    9.20
  -5   3   0   29.40    8.20
   4  -3   0  114.69   16.80
   4  -3   0  138.79   15.80
   4  -3   0  132.79   16.20
  -4   3   0  135.99   16.50
  -4   3   0  101.59   16.70
   3  -3   0   -3.70    4.20
   3  -3   0    3.00    4.50
  -3   3   0   -1.10    4.60
  -3   3   0   -2.90    5.10
   2  -3   0 4002.90  415.96
  -2   3   0 4120.69  415.96
   1  -3   0 4436.16  434.96
  -1   3   0 4430.06  434.96
  -1   3   0 4375.06  434.76
  -1   3   0 3751.32  434.86
   0  -3   0  397.16   45.80
   0  -3   0  489.05   45.80
   0  -3   0  452.05   45.70
   0   3   0  438.26   45.80
   0   3   0  470.65   45.70
   0   3   0  419.06   45.80
  -1  -3   0   79.29    9.40
  -1  -3   0   76.09    8.90
  -2  -3   0  515.55   53.69
   2   3   0  534.55   54.09
   2   3   0  514.05   53.59
  -3  -3   0   57.19    7.70
  -3  -3   0   59.89    7.80
  -3  -3   0   60.09    7.90
   3   3   0   56.39    7.70
   3   3   0   51.69    7.60
  -4  -3   0  512.15   52.29
  -4  -3   0  515.95   52.19
  -4  -3   0  497.55   52.99
   4   3   0  468.55   52.19
   4   3   0  473.15   52.89
   4   3   0  555.44   52.39
  -5  -3   0   71.59   10.40
  -5  -3   0   66.59    8.90
  -5  -3   0   58.19    8.30
   5   3   0   79.19   10.70
   5   3   0   64.69    8.60
   5   3   0   47.70    9.70
  -6  -3   0   22.60    7.00
  -6  -3   0   19.80    7.40
   6   3   0   26.90    6.80
   6   3   0   14.90    6.40
   6   3   0   24.30    8.90
  -7  -3   0    3.20    9.10
  -7  -3   0    6.50    6.80
   7   3   0    1.80    8.10
   7   3   0   -1.70    9.10
   7   3   0   -7.40   10.60
  -8  -3   0   52.99   13.60
   8   3   0   60.19   14.80
   6  -4   0   27.10    9.50
   6  -4   0   20.20   12.70
   6  -4   0    7.90   10.70
   6  -4   0   30.30   10.20
  -6   4   0   35.80   10.20
  -6   4   0    1.10   11.10
   5  -4   0  227.58   24.60
   5  -4   0  216.48   24.50
   5  -4   0  189.98   24.30
  -5   4   0  169.48   24.20
  -5   4   0  155.48   24.00
   4  -4   0  495.65   54.09
   4  -4   0  611.24   54.69
   4  -4   0  445.96   54.49
   3  -4   0  220.38   26.90
   3  -4   0  201.88   26.50
  -3   4   0  290.97   26.80
  -3   4   0  272.67   25.90
  -3   4   0  226.88   26.90
   2  -4   0  113.69   14.80
   2  -4   0  133.69   15.10
  -2   4   0  130.99   15.10
  -2   4   0  105.29   14.60
  -2   4   0  141.69   14.00
   1  -4   0   -8.30    3.20
   1  -4   0   -0.60    3.20
  -1   4   0   -2.90    2.20
  -1   4   0   -4.80    3.30
  -1   4   0   -0.60    3.10
   0  -4   0  535.45   56.19
   0  -4   0  513.15   56.09
   0  -4   0  540.15   56.19
   0   4   0  559.74   56.19
   0   4   0  576.24   56.19
   0   4   0  548.35   56.09
  -1  -4   0    8.90    2.50
  -2  -4   0  278.57   28.60
  -2  -4   0  258.07   28.00
  -3  -4   0   -0.40    2.20
  -3  -4   0    6.60    4.90
   3   4   0    7.50    4.60
   3   4   0   -5.40    2.30
  -4  -4   0   73.39    9.50
  -4  -4   0   71.99    9.70
  -4  -4   0   67.39   10.00
   4   4   0   71.59    9.50
   4   4   0   80.49   10.40
  -5  -4   0   19.60    5.60
  -5  -4   0   30.60    7.70
  -5  -4   0   14.70    4.00
   5   4   0   19.40    5.20
   5   4   0   17.30    7.50
   5   4   0   16.20    4.90
  -6  -4   0  184.98   20.90
  -6  -4   0  168.48   19.80
  -6  -4   0  168.68   23.40
   6   4   0  162.88   20.50
   6   4   0  171.48   22.80
   6   4   0  158.48   20.30
  -7  -4   0   13.30    5.80
  -7  -4   0   -0.10    8.30
   7   4   0    1.60    8.30
   7   4   0    6.20   12.30
   7   4   0    6.00    8.20
   6  -5   0   49.60   12.30
   6  -5   0   32.50   12.40
   6  -5   0   28.10   11.70
   6  -5   0   17.50   10.50
  -6   5   0   50.79   12.10
  -6   5   0   26.60   12.30
  -6   5   0   42.60   10.00
   5  -5   0   93.69   16.00
   5  -5   0  135.39   18.90
   5  -5   0  145.49   17.10
  -5   5   0  143.19   16.60
  -5   5   0  131.49   17.30
  -5   5   0   93.69   15.50
   4  -5   0  932.31   96.39
   4  -5   0  840.12   96.39
  -4   5   0 1021.80   96.39
  -4   5   0  951.50   96.19
  -4   5   0  888.71   95.69
   3  -5   0   30.60    7.20
   3  -5   0   38.10    7.20
  -3   5   0   37.70    7.80
  -3   5   0   39.00    6.00
  -3   5   0   56.29    7.00
   2  -5   0   56.39    6.80
   2  -5   0   39.40    6.60
  -2   5   0   27.80    6.50
  -2   5   0   41.50    6.20
  -2   5   0   40.60    5.40
   1  -5   0   44.30    6.20
   1  -5   0   61.99    7.90
  -1   5   0   49.50    6.10
  -1   5   0   48.00    6.30
  -1   5   0   33.50    6.30
   0  -5   0   90.19   10.00
   0  -5   0   79.99   10.00
   0  -5   0   70.09    9.60
   0   5   0   89.39    9.50
   0   5   0   88.59   10.10
   0   5   0   89.69   10.00
  -1  -5   0  490.25   50.59
  -2  -5   0  241.88   26.20
  -2  -5   0  235.48   25.70
  -2  -5   0  251.97   25.80
  -3  -5   0   70.69    8.50
  -3  -5   0   46.60    8.20
  -4  -5   0   18.60    6.20
  -4  -5   0    9.80    3.50
  -4  -5   0   17.20    3.70
   4   5   0   16.20    5.90
   4   5   0   13.30    3.40
  -5  -5   0   54.79    8.40
  -5  -5   0   68.99    8.60
  -5  -5   0   74.79   11.10
   5   5   0   61.09    8.20
   5   5   0   70.59   10.80
  -6  -5   0  386.26   44.50
  -6  -5   0  423.66   44.70
  -6  -5   0  430.26   46.50
   6   5   0  446.86   46.70
   6   5   0  423.36   44.70
  -7  -5   0    9.70    6.70
  -7  -5   0    6.50    8.20
  -7  -5   0  -14.10   12.80
   7   5   0    1.20   12.10
   7   5   0    4.00    7.80
   6  -6   0   22.60   13.60
   6  -6   0   15.20   12.30
   6  -6   0    4.90   15.70
  -6   6   0    8.00    9.30
  -6   6   0   -2.10   13.00
  -6   6   0   10.70   11.70
   5  -6   0  152.18   19.00
   5  -6   0   87.09   15.90
   5  -6   0  115.29   15.10
  -5   6   0   99.89   13.60
  -5   6   0   95.89   16.00
  -5   6   0   94.89   15.00
   4  -6   0    1.50    6.30
   4  -6   0    5.60    7.40
   4  -6   0    8.80    8.50
  -4   6   0   -3.90    4.90
  -4   6   0    9.30    8.20
  -4   6   0    3.50    7.30
   3  -6   0   85.29   11.10
  -3   6   0   83.99   11.30
  -3   6   0   63.49   10.30
  -3   6   0   88.19   10.70
   2  -6   0  486.85   48.50
   2  -6   0  528.35   48.60
  -2   6   0  481.75   48.30
  -2   6   0  404.56   47.80
  -2   6   0  416.96   48.60
   1  -6   0   65.59   10.50
   1  -6   0   69.39   10.40
  -1   6   0   73.49   10.80
  -1   6   0   76.09   10.20
  -1   6   0   93.59    9.20
   0  -6   0  257.07   25.20
   0  -6   0  226.48   25.10
   0  -6   0  232.98   24.90
   0   6   0  229.38   25.20
   0   6   0  235.88   25.10
   0   6   0  246.88   24.90
  -1  -6   0  224.18   23.70
  -2  -6   0   97.09   13.20
  -2  -6   0  117.29   12.80
  -2  -6   0  111.79   12.60
  -3  -6   0   37.80    6.20
  -3  -6   0   45.60    6.20
  -3  -6   0   34.60    7.00
  -4  -6   0  541.85   57.29
  -5  -6   0    5.00    4.30
  -5  -6   0    8.30    4.50
  -5  -6   0   10.20    8.10
   5   6   0    4.80    3.70
  -6  -6   0  244.18   28.30
  -6  -6   0  271.77   31.30
  -6  -6   0  265.27   28.60
   6   6   0  250.37   28.20
  -7  -6   0   30.40    8.80
  -7  -6   0   25.30    9.20
  -7  -6   0   52.39   13.70
   7   6   0   31.90    8.40
   5  -7   0   70.89   15.60
   5  -7   0   54.89   12.00
   5  -7   0   61.99   12.90
  -5   7   0   71.89   10.70
  -5   7   0   48.00   11.80
  -5   7   0   43.00   12.50
   4  -7   0   13.10    8.20
   4  -7   0   -1.50    9.10
   4  -7   0    5.70    7.80
  -4   7   0    2.70    5.60
  -4   7   0    5.60    8.10
  -4   7   0    2.60    8.20
   3  -7   0   10.30    7.10
   3  -7   0    0.50    6.40
  -3   7   0    0.00    4.10
  -3   7   0    8.90    5.70
  -3   7   0    0.50    5.60
   2  -7   0    9.90    5.80
   2  -7   0    3.90    5.30
  -2   7   0    5.80    5.70
  -2   7   0   10.30    3.60
  -2   7   0    6.40    5.00
   1  -7   0   90.39   12.10
   1  -7   0   84.39   12.40
  -1   7   0   77.89   11.10
  -1   7   0  103.79   10.80
  -1   7   0  102.49   11.90
   0  -7   0  316.47   31.90
   0  -7   0  282.37   31.70
   0  -7   0  316.57   32.00
   0   7   0  298.17   31.80
   0   7   0  293.77   31.90
   0   7   0  313.67   31.60
  -1  -7   0   48.20    6.30
  -1  -7   0   49.20    6.70
  -2  -7   0   81.79   11.90
  -2  -7   0   97.19   11.30
  -3  -7   0  226.78   24.00
  -3  -7   0  211.58   23.70
  -3  -7   0  215.78   24.80
  -4  -7   0   10.00    5.30
  -4  -7   0   16.50    7.10
  -4  -7   0   17.40    5.30
  -5  -7   0   61.09    9.60
  -5  -7   0   55.89   10.90
  -6  -7   0   65.09   13.40
  -7  -7   0   51.49   15.20
  -7  -7   0   35.10    9.60
   5  -8   0    9.90   13.10
   5  -8   0    0.60   10.40
   5  -8   0    4.40    9.30
  -5   8   0   35.30   12.80
  -5   8   0   14.90    7.80
  -5   8   0   30.60   14.60
   4  -8   0    4.50   10.50
   4  -8   0    7.20    8.50
  -4   8   0  -12.80    6.30
  -4   8   0   -3.00    7.70
  -4   8   0   -5.50    9.90
   3  -8   0    6.80    8.80
   3  -8   0   19.90    7.70
  -3   8   0   14.20    6.60
  -3   8   0   12.40    5.00
  -3   8   0   22.80    7.00
   2  -8   0   -3.40    6.20
   2  -8   0   -3.90    6.10
  -2   8   0    1.00    5.80
  -2   8   0   -0.20    3.70
  -2   8   0   -2.90    5.40
   1  -8   0   49.00    7.80
   1  -8   0   52.49    7.70
  -1   8   0   43.50    7.80
  -1   8   0   63.49    7.90
  -1   8   0   50.69    7.70
   0  -8   0   74.79   10.70
   0  -8   0   69.09   10.70
   0  -8   0   80.69    9.80
   0   8   0   78.59   10.60
   0   8   0   61.79    8.90
   0   8   0   91.29    9.50
  -1  -8   0   35.00    5.10
  -1  -8   0   39.10    5.40
  -2  -8   0   63.79    9.00
  -2  -8   0   62.29    8.30
  -3  -8   0  124.89   15.10
  -3  -8   0  106.49   14.90
  -3  -8   0  136.79   16.60
  -4  -8   0   76.99   11.30
  -4  -8   0   85.09   13.00
  -4  -8   0  107.99   13.60
  -5  -8   0    8.60    9.00
  -5  -8   0    9.90    7.60
  -6  -8   0    7.50    9.70
  -6  -8   0   -8.00   10.80
  -7  -8   0  -19.10   12.80
  -7  -8   0   20.50   14.70
   4  -9   0   -6.00   10.90
   4  -9   0    2.90   10.30
  -4   9   0    2.00   10.50
  -4   9   0   13.50   11.40
  -4   9   0    3.90    7.90
   3  -9   0   -9.90   10.20
   3  -9   0   11.00    8.10
  -3   9   0   -2.10    7.30
  -3   9   0    1.70    7.40
  -3   9   0    5.50    5.40
   2  -9   0   -2.90    6.80
   2  -9   0    4.30    7.50
  -2   9   0    1.10    4.20
  -2   9   0   -4.00    6.50
  -2   9   0   -3.70    5.90
   1  -9   0  355.06   41.30
   1  -9   0  378.76   41.20
  -1   9   0  451.45   41.40
  -1   9   0  399.76   41.10
  -1   9   0  357.86   40.30
   0  -9   0   51.99    8.30
   0  -9   0   65.09    7.90
   0  -9   0   59.09    8.10
   0   9   0   62.79    8.60
   0   9   0   64.99    8.10
  -1  -9   0  536.95   52.89
  -1  -9   0  484.45   52.79
  -2  -9   0  152.28   17.90
  -2  -9   0  154.48   18.80
  -3  -9   0   95.99   14.90
  -3  -9   0  132.39   16.10
  -3  -9   0  116.39   16.20
  -4  -9   0   35.00    7.80
  -4  -9   0   45.80    8.30
  -4  -9   0   30.90    9.60
  -5  -9   0   24.50   10.10
  -5  -9   0   -2.10    6.90
  -6  -9   0  -25.00    9.50
  -6  -9   0   12.20   12.10
   3 -10   0    7.40    8.10
   3 -10   0   12.00   11.10
  -3  10   0   13.30    6.90
  -3  10   0   21.70    9.80
  -3  10   0   18.80    9.80
   2 -10   0   -4.10    6.70
   2 -10   0    1.60    8.30
  -2  10   0   -3.20    7.20
  -2  10   0    1.10    7.30
  -2  10   0    4.60    4.60
   1 -10   0   -2.60    6.60
   1 -10   0    5.20    7.20
  -1  10   0    3.30    5.60
  -1  10   0   -7.90    3.90
  -1  10   0   -5.00    6.00
   0 -10   0   12.50    5.90
   0 -10   0    3.40    5.70
   0 -10   0   16.20    4.60
   0  10   0    6.30    3.30
   0  10   0   16.10    5.20
   0  10   0    3.40    4.10
  -1 -10   0  732.43   80.79
  -1 -10   0  850.01   81.69
  -1 -10   0  775.92   80.89
  -2 -10   0  304.67   35.70
  -2 -10   0  341.57   34.50
  -3 -10   0   -1.40    7.40
  -3 -10   0    4.30    8.10
  -3 -10   0   -5.80    5.80
  -4 -10   0   16.10    7.80
  -4 -10   0   -0.60    6.60
  -4 -10   0   11.80    8.80
  -5 -10   0   -3.10    8.20
  -5 -10   0   11.10   10.70
  -6 -10   0   15.10   14.70
  -6 -10   0   11.80   11.70
   2 -11   0  115.79   15.10
   2 -11   0   90.49   15.90
  -2  11   0   95.79   14.00
  -2  11   0  112.39   14.80
  -2  11   0   96.39   14.20
   1 -11   0    6.40    8.10
   1 -11   0    8.30    5.60
  -1  11   0   14.80    4.70
  -1  11   0    5.50    7.40
  -1  11   0    6.20    6.00
   0 -11   0    0.10    6.30
   0 -11   0    0.10    6.00
   0  11   0    0.10    3.30
   0  11   0    3.50    5.80
  -1 -11   0   89.69   12.30
  -1 -11   0   74.29   10.20
  -1 -11   0   99.19   12.70
  -2 -11   0  189.48   24.40
  -2 -11   0  178.18   22.70
  -2 -11   0  154.28   19.50
  -3 -11   0   15.30    8.80
  -3 -11   0   22.90    7.40
  -3 -11   0    6.70    8.50
  -4 -11   0   35.10   10.30
  -4 -11   0   36.30    9.70
  -4 -11   0   11.00    7.80
  -5 -11   0   21.30   10.70
  -5 -11   0   11.10   10.20
  -5 -11   0   -9.90   11.60
   1 -12   0  117.99   18.30
   1 -12   0  177.68   20.30
  -1  12   0  177.48   21.50
  -1  12   0  119.59   17.30
   0 -12   0    5.00    7.80
   0 -12   0    9.40    7.10
   0  12   0    3.20    7.40
   0  12   0    3.90    4.80
  -1 -12   0  -13.70    4.70
  -1 -12   0    6.20    8.70
  -2 -12   0   37.60    7.70
  -2 -12   0   41.00   14.30
  -2 -12   0   47.00   10.50
  -3 -12   0   46.00   10.10
  -3 -12   0   71.49   12.30
  -3 -12   0   59.39   13.50
  -4 -12   0   13.40   11.60
  -4 -12   0   40.60   12.40
  -4 -12   0    0.00    9.20
  -5 -12   0   -0.80   14.30
  -5 -12   0   16.00   12.00
  -5 -12   0   -9.60   11.90
  -1 -13   0  -17.60    9.20
  -2 -13   0  -16.20    6.20
  -2 -13   0   -8.60   10.70
  -2 -13   0   21.90   16.30
  -3 -13   0   -8.00   14.30
  -3 -13   0    0.90    9.20
  -3 -13   0   11.20   12.10
  -3 -13   1   37.20   12.90
  -3 -13   1  -14.50   15.20
  -3 -13   1   33.60   10.40
  -2 -13   1   16.50   16.50
  -2 -13   1   -2.70    8.10
  -2 -13   1   -0.50   11.10
  -1 -13   1   14.60    6.80
  -1 -13   1   16.40   10.60
  -4 -12   1  -10.70   11.70
  -4 -12   1   10.70    8.10
  -4 -12   1  -13.20   11.30
  -3 -12   1   53.29   12.00
  -3 -12   1   34.80   11.20
  -3 -12   1   43.90   10.30
  -2 -12   1   26.00    9.90
  -2 -12   1   28.00    7.70
  -1 -12   1    5.10    6.40
  -1 -12   1    5.80    8.70
   0  12  -1   68.89    8.80
   0  12  -1   70.19   10.60
   0 -12   1   63.49   10.70
   0 -12   1   63.89   10.00
  -1  12  -1   -3.20    5.20
  -1  12  -1    2.20    9.00
  -1  12  -1   -7.20    4.70
   1 -12   1    8.00   10.50
   1 -12   1    4.60    8.40
  -5 -11   1   22.60   13.30
  -5 -11   1    9.90   10.30
  -4 -11   1    4.60    8.30
  -4 -11   1   27.90   10.60
  -4 -11   1   37.10    9.90
  -3 -11   1  150.18   22.30
  -3 -11   1  159.38   23.60
  -3 -11   1  207.38   24.00
  -2 -11   1  292.87   31.60
  -2 -11   1  253.87   29.70
  -1 -11   1    3.90    5.00
  -1 -11   1   -1.10    7.50
  -1 -11   1    5.40    5.20
   0  11  -1   13.40    4.50
   0  11  -1   16.20    4.20
   0  11  -1   14.30    6.10
   0 -11   1   15.90    6.50
   0 -11   1    6.10    6.90
  -1  11  -1   28.40    7.20
  -1  11  -1   23.90    5.80
  -1  11  -1   26.60    8.20
   1 -11   1   17.80    5.80
   1 -11   1   23.00    9.00
  -2  11  -1    5.60    9.30
  -2  11  -1    2.10    6.10
  -2  11  -1    3.70    8.00
   2 -11   1    3.80   11.00
   2 -11   1    3.70    9.50
  -6 -10   1  -23.30   14.70
  -6 -10   1  -10.90   11.40
  -5 -10   1   -5.60    8.70
  -5 -10   1   -5.50   11.50
  -4 -10   1   14.40    7.90
  -4 -10   1    5.60    8.90
  -4 -10   1   34.80    8.00
  -3 -10   1  242.58   29.20
  -3 -10   1  293.67   29.60
  -3 -10   1  215.18   28.30
  -2 -10   1  745.63   76.79
  -2 -10   1  719.83   75.89
  -1 -10   1   34.20    5.10
  -1 -10   1   21.60    4.90
   0  10  -1   11.60    5.60
   0  10  -1   -2.10    4.40
   0  10  -1   10.90    3.90
   0 -10   1   14.20    4.60
   0 -10   1    5.20    5.60
   0 -10   1   12.80    6.00
  -1  10  -1    0.60    6.20
  -1  10  -1   -6.10    5.80
  -1  10  -1    5.50    4.30
   1 -10   1    3.00    7.30
   1 -10   1   -5.20    6.60
  -2  10  -1    1.60    7.40
  -2  10  -1    6.20    5.10
  -2  10  -1    6.40    7.40
   2 -10   1   -2.60    6.90
   2 -10   1   -2.20    8.70
  -3  10  -1   23.40    9.40
  -3  10  -1   14.00    7.10
  -3  10  -1   20.80    9.70
   3 -10   1   18.80    8.50
   3 -10   1   19.80   11.60
  -6  -9   1   -2.60   10.20
  -6  -9   1    7.00   11.80
  -5  -9   1   -0.60    6.50
  -5  -9   1    0.40    9.90
  -4  -9   1   41.60    6.90
  -4  -9   1   16.20    8.70
  -4  -9   1   19.80    6.20
  -3  -9   1   -0.40    5.40
  -3  -9   1    5.90    7.00
  -3  -9   1   15.00    5.40
  -2  -9   1  418.46   44.20
  -2  -9   1  410.56   43.50
  -1  -9   1  273.07   28.70
  -1  -9   1  264.17   28.40
   0   9  -1   14.10    4.50
   0   9  -1    5.80    3.70
   0  -9   1   10.70    4.90
   0  -9   1    7.60    4.80
   0  -9   1    9.80    4.50
  -1   9  -1   91.19   10.60
  -1   9  -1   72.29   10.20
  -1   9  -1   70.89   10.40
   1  -9   1   76.79   10.60
   1  -9   1   75.39   10.80
  -2   9  -1    9.90    4.40
  -2   9  -1    6.00    6.80
  -2   9  -1   13.60    6.40
   2  -9   1   17.40    8.30
   2  -9   1   -6.80    7.10
  -3   9  -1   10.00    7.60
  -3   9  -1   13.20    6.10
  -3   9  -1   15.10    8.30
   3  -9   1   22.50   10.70
   3  -9   1   14.00    8.70
  -4   9  -1    9.10   11.10
  -4   9  -1    6.90   10.80
  -4   9  -1    7.70    8.40
   4  -9   1    8.80   11.10
   4  -9   1  -14.70   10.30
  -7  -8   1   -1.80   12.20
  -7  -8   1    6.40   14.30
  -6  -8   1   13.80   11.70
  -6  -8   1    9.70    9.40
  -5  -8   1  251.67   27.50
  -5  -8   1  178.28   25.90
  -4  -8   1   14.10    6.10
  -4  -8   1    9.70    7.50
  -3  -8   1    6.30    4.30
  -3  -8   1   21.50    6.60
  -3  -8   1   17.80    5.70
  -2  -8   1   61.99    7.90
  -2  -8   1   50.99    8.40
   1   8  -1   54.09    6.60
  -1  -8   1   48.20    6.70
  -1  -8   1   52.29    6.70
   0   8  -1 1204.08  124.39
   0   8  -1 1259.77  124.79
   0   8  -1 1126.09  124.29
   0  -8   1 1233.18  124.39
   0  -8   1 1248.98  124.49
   0  -8   1 1193.28  124.29
  -1   8  -1  205.18   21.40
  -1   8  -1  215.78   22.70
  -1   8  -1  197.58   22.10
   1  -8   1  171.88   22.20
   1  -8   1  197.68   22.40
  -2   8  -1   22.30    6.30
  -2   8  -1   18.20    4.60
  -2   8  -1   17.10    6.90
   2  -8   1   17.50    6.60
   2  -8   1   15.90    6.90
  -3   8  -1  133.69   18.00
  -3   8  -1  168.48   18.00
  -3   8  -1  147.19   16.40
   3  -8   1  104.19   16.40
   3  -8   1  116.79   16.10
  -4   8  -1   14.10    7.40
  -4   8  -1   23.60    8.40
  -4   8  -1   19.40    9.70
   4  -8   1   23.60   11.70
   4  -8   1   14.10    9.00
  -5   8  -1   40.40   14.80
  -5   8  -1    0.30   11.70
  -5   8  -1   33.60    9.10
   5  -8   1   36.00   12.40
   5  -8   1   -1.40   11.50
   5  -8   1   11.80    9.60
  -7  -7   1    4.00   12.20
  -7  -7   1   30.10   14.70
  -7  -7   1   -1.90    7.90
  -6  -7   1   71.29   12.40
  -6  -7   1   77.49   13.80
  -5  -7   1    9.40    6.60
  -5  -7   1   29.10    8.50
  -4  -7   1   67.99   10.90
  -4  -7   1   74.39    9.90
  -3  -7   1  319.27   33.10
  -3  -7   1  302.07   32.30
  -3  -7   1  289.27   32.20
  -2  -7   1   47.90    7.20
  -2  -7   1   39.00    6.40
   1   7  -1   42.50    5.30
  -1  -7   1   32.00    5.40
  -1  -7   1   39.50    5.10
   0   7  -1   52.39    7.30
   0   7  -1   51.79    6.80
   0   7  -1   51.29    7.20
   0  -7   1   50.29    6.30
   0  -7   1   47.70    6.50
   0  -7   1   43.60    6.60
  -1   7  -1  366.16   39.20
  -1   7  -1  413.56   39.50
  -1   7  -1  340.27   39.70
   1  -7   1  411.56   39.60
   1  -7   1  346.87   39.60
  -2   7  -1    0.50    4.40
  -2   7  -1    0.20    3.60
  -2   7  -1    1.40    5.80
   2  -7   1    0.80    5.10
   2  -7   1   -5.10    5.30
  -3   7  -1  312.87   38.90
  -3   7  -1  335.97   38.20
   3  -7   1  401.06   39.50
   3  -7   1  409.46   39.50
  -4   7  -1   41.70    7.60
  -4   7  -1   47.10   10.60
  -4   7  -1   30.60    8.80
   4  -7   1   54.49    9.80
   4  -7   1   48.10   11.10
  -5   7  -1   27.40    9.70
  -5   7  -1    8.00   10.40
  -5   7  -1   12.50    7.70
   5  -7   1    6.50   12.30
   5  -7   1    5.70    9.50
   5  -7   1   12.20   10.80
   7   6  -1   39.40    9.30
  -7  -6   1   44.80    9.70
  -7  -6   1   41.30   14.60
  -7  -6   1   31.60    9.90
   6   6  -1   86.89   11.40
   6   6  -1   85.29   11.10
  -6  -6   1  103.39   14.70
  -6  -6   1   74.19   11.20
  -6  -6   1  116.69   14.70
   5   6  -1   10.30    4.20
   5   6  -1   14.30    3.60
  -5  -6   1    8.60    4.70
  -5  -6   1   16.10    5.00
  -5  -6   1   25.50    8.40
  -4  -6   1  428.66   47.60
  -4  -6   1  476.65   48.30
  -3  -6   1 1035.60  104.99
  -3  -6   1  966.80  104.39
  -3  -6   1 1047.30  104.59
  -2  -6   1  141.39   16.70
  -2  -6   1  145.89   16.10
   1   6  -1    3.10    2.70
  -1  -6   1    2.00    2.50
  -1  -6   1    1.30    3.10
   0   6  -1  162.88   18.00
   0   6  -1  163.38   18.00
   0   6  -1  150.38   18.30
   0  -6   1  176.18   18.10
   0  -6   1  175.58   18.20
   0  -6   1  181.68   18.30
  -1   6  -1  366.76   36.90
  -1   6  -1  364.66   36.60
  -1   6  -1  295.17   37.00
   1  -6   1  319.77   36.80
   1  -6   1  409.96   37.00
  -2   6  -1   96.49   13.30
  -2   6  -1   96.89   14.30
  -2   6  -1  113.79   12.40
   2  -6   1  137.19   14.10
   2  -6   1   82.99   13.70
  -3   6  -1  112.99   13.00
  -3   6  -1  141.29   15.60
  -3   6  -1   79.39   12.60
   3  -6   1   99.79   15.20
   3  -6   1  121.29   15.30
  -4   6  -1   56.29   10.70
  -4   6  -1   38.70    8.80
  -4   6  -1   50.79    8.10
   4  -6   1   55.29    9.20
   4  -6   1   50.39    9.80
  -5   6  -1   53.39    9.00
  -5   6  -1   52.79   11.60
  -5   6  -1   34.90    9.70
   5  -6   1   62.19   10.40
   5  -6   1   33.80   12.80
   5  -6   1   48.70   10.40
  -6   6  -1    0.60    9.40
  -6   6  -1   18.60   11.80
  -6   6  -1   13.20   13.10
   6  -6   1   11.10   14.60
   6  -6   1   21.70   13.60
   6  -6   1   -0.80   12.30
   6  -6   1    1.90   16.60
   7   5  -1   16.40    8.10
   7   5  -1    9.30   12.20
  -7  -5   1   23.40    8.60
  -7  -5   1   19.10   12.90
  -7  -5   1   15.40    7.40
   6   5  -1   24.50    6.60
   6   5  -1   10.70    9.50
  -6  -5   1   34.00    6.90
  -6  -5   1   24.30    9.80
  -6  -5   1   30.40    7.20
   5   5  -1    8.00    6.70
   5   5  -1    5.60    3.90
  -5  -5   1    4.30    7.20
  -5  -5   1    1.60    4.80
  -5  -5   1    7.70    5.00
   4   5  -1   94.79   10.70
   4   5  -1   99.39   11.30
  -4  -5   1   91.59   11.50
  -4  -5   1   95.59   14.20
  -4  -5   1  100.79   11.40
  -3  -5   1  351.36   36.20
  -3  -5   1  336.17   36.70
  -2  -5   1 1244.48  125.19
  -2  -5   1 1193.18  125.39
   1   5  -1 1283.47  124.69
  -1  -5   1 1145.69  124.69
   0   5  -1   15.90    3.20
   0   5  -1   12.20    2.90
   0   5  -1   13.20    3.30
   0  -5   1   12.40    3.20
   0  -5   1   15.00    3.50
   0  -5   1   12.30    3.10
  -1   5  -1  566.54   63.79
  -1   5  -1  527.45   63.99
  -1   5  -1  710.43   64.19
   1  -5   1  591.84   64.09
   1  -5   1  710.13   64.09
  -2   5  -1  300.27   28.20
  -2   5  -1  276.87   27.60
  -2   5  -1  210.58   28.30
   2  -5   1  276.97   28.40
   2  -5   1  241.78   28.10
  -3   5  -1   63.69   10.60
  -3   5  -1   91.49   10.80
  -3   5  -1  102.39   12.10
   3  -5   1  105.59   13.00
   3  -5   1   64.59   10.50
  -4   5  -1  567.44   65.79
  -4   5  -1  582.04   66.39
  -4   5  -1  701.03   66.69
   4  -5   1  692.43   66.59
  -5   5  -1   14.80    7.50
  -5   5  -1   11.50    7.10
  -5   5  -1   10.30    9.40
   5  -5   1   14.00    9.00
   5  -5   1   20.30    9.20
   5  -5   1   -0.50    9.20
  -6   5  -1   15.90   12.50
  -6   5  -1   31.40    9.90
  -6   5  -1   40.00   12.70
   6  -5   1   42.80   12.00
   6  -5   1   40.20   11.10
   6  -5   1   49.70   12.90
   6  -5   1   33.10   12.90
   7   4  -1   17.20    8.50
   7   4  -1   18.00    8.50
   7   4  -1   19.80   12.90
  -7  -4   1   15.90    8.90
  -7  -4   1   26.20    6.30
   6   4  -1   37.40    7.30
   6   4  -1   41.30    7.70
   6   4  -1   36.90    9.40
  -6  -4   1   33.40    7.80
  -6  -4   1   30.60    6.80
  -6  -4   1   40.00   11.10
   5   4  -1   -4.80    6.00
   5   4  -1    0.30    4.60
   5   4  -1   -6.70    4.60
  -5  -4   1    0.70    6.80
  -5  -4   1    3.20    5.20
  -5  -4   1    0.20    3.30
   4   4  -1   43.70    7.70
   4   4  -1   44.90    6.20
  -4  -4   1   53.69    8.20
  -4  -4   1   46.50    6.20
  -4  -4   1   48.20    6.50
   3   4  -1   53.49    6.70
  -3  -4   1   50.89    6.80
  -3  -4   1   46.90    6.60
  -3  -4   1   48.80    7.30
  -2  -4   1   46.80    5.60
  -2  -4   1   32.70    6.30
  -2  -4   1   44.20    5.70
   1   4  -1  117.89   12.30
  -1  -4   1  102.79   12.30
   0   4  -1    1.80    2.90
   0   4  -1    1.70    2.30
   0   4  -1    2.80    2.60
   0  -4   1   -1.40    2.30
   0  -4   1    3.80    2.50
   0  -4   1   -0.20    2.70
  -1   4  -1 4902.51  459.25
  -1   4  -1 4501.65  459.35
  -1   4  -1 4522.35  459.35
   1  -4   1 4020.70  459.35
  -2   4  -1  330.17   39.70
  -2   4  -1  408.56   40.20
  -2   4  -1  410.86   40.10
   2  -4   1  328.47   40.10
   2  -4   1  442.26   40.20
  -3   4  -1   38.40    8.30
  -3   4  -1   70.39    8.20
  -3   4  -1   65.39    8.80
   3  -4   1   56.19    8.20
   3  -4   1   81.59   10.60
  -4   4  -1  476.95   45.30
  -4   4  -1  451.15   44.30
   4  -4   1  402.46   45.10
   4  -4   1  421.46   44.80
   4  -4   1  352.66   45.00
  -5   4  -1   41.00    9.70
  -5   4  -1   69.29   10.80
   5  -4   1   59.09   10.70
   5  -4   1   39.10   10.30
   5  -4   1   77.99   10.30
  -6   4  -1    4.80   11.50
  -6   4  -1   -2.40   10.30
  -6   4  -1   -3.00    8.30
   6  -4   1   15.70   10.00
   6  -4   1   -2.20   11.10
   6  -4   1   10.60    9.70
   6  -4   1    7.00    9.30
   7   3  -1    7.10    9.50
   7   3  -1   11.70    8.30
   7   3  -1   14.30   11.80
  -7  -3   1    7.70    7.30
  -7  -3   1   -5.20    9.30
   6   3  -1   30.60    9.70
   6   3  -1   29.70    7.80
   6   3  -1   36.20    7.60
  -6  -3   1   52.49   10.10
  -6  -3   1   32.50    8.10
  -6  -3   1   35.80    7.10
   5   3  -1   -6.70    5.00
   5   3  -1    2.60    6.20
   5   3  -1   -1.50    5.00
  -5  -3   1   -1.60    5.30
  -5  -3   1   -2.30    6.80
  -5  -3   1   -4.90    4.60
   4   3  -1  380.76   44.50
   4   3  -1  445.46   44.70
  -4  -3   1  436.16   45.40
  -4  -3   1  451.15   44.70
  -4  -3   1  429.86   44.40
   3   3  -1   32.10    5.70
   3   3  -1   32.30    4.60
  -3  -3   1   31.40    4.60
  -3  -3   1   29.80    4.40
  -3  -3   1   24.70    5.60
   2   3  -1  565.74   59.39
   2   3  -1  599.04   59.39
  -2  -3   1  602.84   59.39
  -2  -3   1  602.44   59.39
  -2  -3   1  517.55   59.89
  -1  -3   1 1379.06  141.39
   0   3  -1  656.23   74.49
   0   3  -1  719.03   74.49
   0   3  -1  732.13   74.59
   0  -3   1  720.33   74.49
   0  -3   1  784.22   74.59
   0  -3   1  745.53   74.49
  -1   3  -1 2965.20  325.57
  -1   3  -1 3698.33  325.47
  -1   3  -1 2980.80  325.57
   1  -3   1 3072.69  325.57
  -2   3  -1  914.81   99.79
   2  -3   1 1023.60   99.79
  -3   3  -1   95.19   12.80
  -3   3  -1   88.89   13.40
   3  -3   1   94.49   13.30
   3  -3   1  123.99   13.10
  -4   3  -1    9.70    6.40
  -4   3  -1   18.90    5.70
   4  -3   1    8.30    6.20
   4  -3   1   10.10    5.90
   4  -3   1    5.10    5.60
  -5   3  -1   -0.60    7.50
  -5   3  -1   -2.70    6.30
   5  -3   1    0.40    7.30
   5  -3   1   -2.40    8.30
   5  -3   1   -5.20    6.20
   5  -3   1   -1.40    7.90
  -6   3  -1   -4.30   10.00
  -6   3  -1   14.00    8.70
   6  -3   1    8.30    8.60
   6  -3   1    4.90   11.30
   6  -3   1   17.30    9.40
   6  -3   1   12.40    8.70
  -7   3  -1   43.90   14.50
  -7   3  -1   74.79   14.40
   7  -3   1  105.09   16.10
   7  -3   1   74.39   18.20
   7  -3   1   64.59   13.10
   7  -3   1   51.09   16.80
   7   2  -1   15.00    8.90
   7   2  -1   31.00    9.70
   7   2  -1  -16.30   11.50
  -7  -2   1   26.30   10.30
  -7  -2   1   34.90    9.10
   6   2  -1   -1.50    8.40
   6   2  -1   -8.00    6.60
   6   2  -1    1.20    6.10
  -6  -2   1   -5.70    6.70
  -6  -2   1    1.60    6.10
   5   2  -1   -0.10    5.20
   5   2  -1    4.40    5.00
   5   2  -1    5.30    6.40
  -5  -2   1    6.90    5.70
  -5  -2   1    6.20    5.40
  -5  -2   1    2.60    6.40
   4   2  -1  143.59   15.10
   4   2  -1  109.59   14.90
   4   2  -1  152.58   15.70
  -4  -2   1  116.79   14.60
  -4  -2   1  108.69   15.90
  -4  -2   1  137.29   15.10
   3   2  -1    0.60    3.00
   3   2  -1   -3.00    3.10
   3   2  -1   -2.30    4.00
  -3  -2   1   -1.30    3.20
  -3  -2   1    2.10    4.50
  -3  -2   1   -3.60    2.50
   2   2  -1 3692.13  409.36
   2   2  -1 4026.20  409.16
  -2  -2   1 3942.01  409.16
  -2  -2   1 4332.77  409.46
  -1  -2   1 2512.95  260.47
  -1  -2   1 2574.94  260.37
  -1   2  -1  131.09   14.10
  -1   2  -1   95.59   14.50
  -1   2  -1  140.69   14.40
   1  -2   1  154.38   14.40
  -2   2  -1   71.29   10.00
  -2   2  -1   91.39   10.40
   2  -2   1   77.29   10.20
   2  -2   1   69.69   10.40
  -3   2  -1  110.99   12.50
   3  -2   1   88.49   12.40
   3  -2   1   95.39   12.30
   3  -2   1   87.19   12.40
  -4   2  -1  315.07   29.20
  -4   2  -1  292.37   29.50
   4  -2   1  263.97   29.10
   4  -2   1  216.98   28.90
   4  -2   1  252.17   29.20
  -5   2  -1   -9.40    6.00
  -5   2  -1   -6.90    6.90
   5  -2   1   -4.70    6.80
   5  -2   1    2.20    6.00
   5  -2   1   -2.90    7.40
   5  -2   1    0.60    6.40
  -6   2  -1   77.09   12.40
  -6   2  -1   91.19   13.10
   6  -2   1   90.39   11.90
   6  -2   1   54.99   11.30
   6  -2   1   67.99   12.90
   6  -2   1   72.69   12.40
  -7   2  -1   81.99   15.30
  -7   2  -1   49.00   12.10
   7  -2   1   57.09   13.10
   7  -2   1   43.90   14.70
   7  -2   1   53.09   11.70
   7   1  -1  167.88   25.90
   7   1  -1  233.38   29.00
   7   1  -1  208.48   26.40
  -7  -1   1  195.58   26.40
  -7  -1   1  203.78   27.80
   6   1  -1  110.29   13.40
   6   1  -1   90.69   13.00
   6   1  -1  131.19   17.90
  -6  -1   1   85.99   13.50
  -6  -1   1   92.59   13.00
   5   1  -1   -7.20    5.50
   5   1  -1    5.60    6.70
   5   1  -1   -9.90    4.70
  -5  -1   1   -1.20    5.50
  -5  -1   1   -7.70    5.50
   4   1  -1    5.40    4.30
   4   1  -1    4.90    4.40
   4   1  -1    6.30    4.60
  -4  -1   1    2.90    4.60
  -4  -1   1    2.10    4.30
  -4  -1   1    3.10    5.10
   3   1  -1 1945.61  208.28
   3   1  -1 2086.79  208.28
  -3  -1   1 1991.70  208.28
  -3  -1   1 2102.99  208.28
   2   1  -1   33.00    4.90
   2   1  -1   49.50    6.90
   2   1  -1   38.40    4.90
  -2  -1   1   30.10    5.30
  -2  -1   1   36.30    4.80
  -2  -1   1   43.00    5.00
   0   1  -1  121.39   11.10
   0   1  -1   99.29   11.20
   0  -1   1   94.19   11.00
   0  -1   1  107.99   11.10
  -1   1  -1  939.41   91.99
   1  -1   1  851.61   91.99
   2  -1   1  432.86   44.30
   2  -1   1  421.36   44.40
  -3   1  -1  726.93   76.89
   3  -1   1  822.42   76.89
   3  -1   1  644.64   76.79
   3  -1   1  783.32   76.89
  -4   1  -1    4.60    4.50
  -4   1  -1    3.60    4.70
   4  -1   1    6.50    4.80
   4  -1   1    6.90    4.90
   4  -1   1    3.80    4.30
   4  -1   1   10.50    5.00
  -5   1  -1  298.97   37.40
  -5   1  -1  307.17   37.30
   5  -1   1  318.37   37.90
   5  -1   1  390.16   36.70
   5  -1   1  391.86   37.40
  -6   1  -1    1.60    7.80
  -6   1  -1   12.60    8.50
   6  -1   1    7.60    7.80
   6  -1   1   14.30    6.60
   6  -1   1   12.90    7.50
   6  -1   1   -1.40    9.60
  -7   1  -1   42.00   11.70
  -7   1  -1   19.20   10.20
   7  -1   1   -6.20   12.60
   7  -1   1    8.00    9.40
   7  -1   1   30.70   12.30
   7  -1   1    5.10    8.80
   7   0  -1   27.20   10.00
   7   0  -1   34.40    8.70
   7   0  -1   41.30   13.50
   7   0  -1   15.90   11.00
  -7   0   1   23.60   10.70
  -7   0   1   14.30   12.10
   6   0  -1   49.90    7.60
   6   0  -1   49.20   10.60
   6   0  -1   30.70    7.80
   6   0  -1   61.59    9.60
  -6   0   1   39.70    9.10
  -6   0   1   38.70    9.20
   5   0  -1   79.79   11.50
   5   0  -1   97.99   11.90
   5   0  -1   75.49   11.50
   5   0  -1  103.69   14.40
  -5   0   1   83.89   11.50
  -5   0   1   93.29   11.60
   4   0  -1    8.20    3.60
   4   0  -1    7.30    4.90
   4   0  -1   16.70    5.00
   4   0  -1    9.90    4.90
  -4   0   1    9.20    4.40
  -4   0   1    9.70    4.30
   3   0  -1  358.76   42.10
   3   0  -1  430.86   42.20
  -3   0   1  458.95   42.30
  -3   0   1  366.26   42.10
   2   0  -1 1632.54  162.48
  -2   0   1 1674.23  162.48
  -2   0   1 1342.87  162.38
  -2   0   1 1691.13  162.48
  -1   0  -1 2190.28  198.88
  -1   0  -1 1649.23  198.78
   1   0   1 2243.18  198.88
   1   0   1 1970.70  198.78
   1   0   1 1647.54  198.78
  -2   0  -1 1575.84  186.08
  -2   0  -1 1896.31  186.18
   2   0   1 1737.33  185.98
   2   0   1 1987.20  186.18
   2   0   1 1759.02  186.08
   2   0   1 1942.31  186.18
  -3   0  -1    7.70    3.70
  -3   0  -1    8.20    4.10
   3   0   1   12.10    4.80
   3   0   1   13.40    4.20
   3   0   1   18.00    3.90
   3   0   1    9.00    4.20
  -4   0  -1   18.40    5.20
  -4   0  -1   27.80    5.40
   4   0   1   15.40    5.40
   4   0   1   24.00    4.60
   4   0   1   25.40    5.50
   4   0   1   26.20    5.70
  -5   0  -1   46.80    8.60
  -5   0  -1   48.50    9.00
   5   0   1   87.09   10.50
   5   0   1   60.79    8.80
   5   0   1   54.29    9.30
   5   0   1   65.69    8.40
  -6   0  -1  -12.00    7.20
  -6   0  -1   -8.60    8.10
   6   0   1   -5.60    5.90
   6   0   1   -0.90    8.60
   6   0   1   -1.00    6.80
   6   0   1    4.60    5.90
  -7   0  -1   49.40   10.70
  -7   0  -1   44.80   13.00
   7   0   1   30.90   10.10
   7   0   1   56.49   10.10
   7   0   1   71.69   12.80
   7   0   1   17.20   13.40
   7  -1  -1   15.00    8.70
   7  -1  -1   -7.60   11.40
   7  -1  -1   27.30    9.90
   7  -1  -1   -6.30   12.90
  -7   1   1    0.80   10.60
  -7   1   1    5.10   12.40
   6  -1  -1   35.60    8.30
   6  -1  -1   31.50    9.90
   6  -1  -1   29.20    8.50
   6  -1  -1   30.20    7.20
  -6   1   1   18.30    9.00
  -6   1   1   42.60    9.40
   5  -1  -1  434.16   52.19
   5  -1  -1  519.05   51.49
   5  -1  -1  581.34   51.99
  -5   1   1  467.35   52.19
  -5   1   1  451.45   51.99
   4  -1  -1   54.49    8.50
   4  -1  -1   63.09    8.90
   4  -1  -1   65.29    8.70
  -4   1   1   84.29    9.10
  -4   1   1   52.79    8.50
   3  -1  -1  234.28   25.80
   3  -1  -1  267.57   25.90
   3  -1  -1  254.57   25.80
  -3   1   1  243.08   25.70
  -3   1   1  195.58   25.70
   2  -1  -1 1432.96  139.49
   2  -1  -1 1335.67  139.49
   2  -1  -1 1563.14  139.59
  -2   1   1 1273.97  139.49
  -2   1   1 1190.98  139.49
   1  -1  -1 1579.14  161.68
   0  -1  -1 1209.48  108.89
   0   1   1  917.81  108.89
  -1  -1  -1   72.39    7.10
  -1  -1  -1   63.99    7.00
  -1  -1  -1   48.10    6.80
  -1  -1  -1   59.69    7.70
   1   1   1   60.89    7.20
   1   1   1   62.59    7.00
   1   1   1   61.19    7.10
  -2  -1  -1  300.87   33.40
  -2  -1  -1  346.27   33.30
  -2  -1  -1  308.07   33.30
  -2  -1  -1  279.47   33.60
   2   1   1  369.96   33.70
   2   1   1  324.87   33.30
   2   1   1  317.37   33.30
   2   1   1  315.37   33.30
  -3  -1  -1  451.85   53.19
  -3  -1  -1  522.25   52.99
  -3  -1  -1  515.65   52.89
   3   1   1  514.55   52.89
   3   1   1  518.75   52.79
   3   1   1  539.85   52.89
  -4  -1  -1  968.60   92.49
  -4  -1  -1  846.82   92.49
   4   1   1 1024.80   92.49
   4   1   1  859.41   92.19
   4   1   1  870.11   92.39
   4   1   1  810.82   92.69
  -5  -1  -1  189.28   20.50
  -5  -1  -1  168.28   19.90
   5   1   1  160.08   20.10
   5   1   1  149.09   18.80
   5   1   1  195.58   21.30
   5   1   1  158.28   19.60
  -6  -1  -1  233.98   26.40
  -6  -1  -1  203.68   26.00
   6   1   1  263.87   26.30
   6   1   1  195.58   27.50
   6   1   1  203.68   24.60
   6   1   1  230.18   25.80
  -7  -1  -1  263.97   31.20
  -7  -1  -1  244.18   30.20
   7   1   1  260.17   33.00
   7   1   1  269.17   28.20
   7   1   1  228.28   29.70
   7   1   1  195.88   29.40
   7  -2  -1   44.80   10.20
   7  -2  -1    2.40    9.90
   7  -2  -1    6.40   13.80
   7  -2  -1   40.40   11.70
  -7   2   1   13.30   11.30
  -7   2   1   37.20   13.40
   6  -2  -1    1.80    8.30
   6  -2  -1    3.80    9.30
   6  -2  -1    2.80    6.90
   6  -2  -1    7.00    8.50
  -6   2   1   -6.50    8.40
  -6   2   1    2.00    8.40
   5  -2  -1    3.20    6.90
   5  -2  -1   -0.80    5.90
   5  -2  -1    0.70    6.70
  -5   2   1   -6.80    6.20
  -5   2   1   -1.60    7.50
   4  -2  -1   25.70    5.60
   4  -2  -1    7.90    5.50
   4  -2  -1    9.90    5.70
  -4   2   1    6.90    6.00
  -4   2   1   18.50    5.80
   3  -2  -1    0.40    4.10
   3  -2  -1   -0.50    4.20
   3  -2  -1    4.20    4.30
  -3   2   1    5.40    3.70
  -3   2   1   -4.40    4.60
   2  -2  -1   62.39    9.50
   2  -2  -1   75.29    9.50
   2  -2  -1   56.09    8.70
  -2   2   1   77.49    9.60
   1  -2  -1 1402.36  141.59
   1  -2  -1 1441.16  141.59
  -1   2   1 1257.47  141.49
  -1   2   1 1422.36  141.59
   0  -2  -1 1024.10  102.99
   0  -2  -1  970.20  102.99
   0   2   1 1018.60  102.99
  -1  -2  -1  906.71   94.79
  -1  -2  -1  963.00   94.89
   1   2   1  905.11   94.79
   1   2   1  920.01   94.89
  -2  -2  -1  200.68   22.60
  -2  -2  -1  230.28   22.80
  -2  -2  -1  221.18   23.40
  -2  -2  -1  206.08   22.70
   2   2   1  236.98   23.30
   2   2   1  222.38   22.70
   2   2   1  205.78   22.70
  -3  -2  -1  502.95   49.10
  -3  -2  -1  468.25   49.00
  -3  -2  -1  465.95   49.60
  -3  -2  -1  438.46   49.10
   3   2   1  488.25   49.00
   3   2   1  493.95   49.10
   3   2   1  447.16   49.50
   3   2   1  487.45   49.10
  -4  -2  -1   33.70    5.90
  -4  -2  -1   24.90    5.10
  -4  -2  -1   33.50    6.90
   4   2   1   43.10    5.20
   4   2   1   34.40    5.60
   4   2   1   35.50    5.90
   4   2   1   33.90    6.40
  -5  -2  -1   41.10    7.20
  -5  -2  -1   34.20    7.40
   5   2   1   38.10    7.50
   5   2   1   52.09    8.60
   5   2   1   32.80    6.70
   5   2   1   48.40    6.50
  -6  -2  -1   67.09   10.20
  -6  -2  -1   64.59   10.80
   6   2   1   82.69   10.40
   6   2   1   90.79   11.20
   6   2   1   64.29   12.40
  -7  -2  -1   75.49   13.20
  -7  -2  -1   84.49   12.20
   7   2   1  101.59   13.20
   7   2   1   77.39   12.80
   7   2   1   45.80   14.50
   7  -3  -1   -7.00    9.90
   7  -3  -1   20.70   12.30
   7  -3  -1  -19.40   14.50
  -7   3   1    1.30   11.50
  -7   3   1  -12.60   10.50
   6  -3  -1    7.30    9.60
   6  -3  -1   19.90   10.10
   6  -3  -1   10.30    9.00
   6  -3  -1    7.80    8.50
  -6   3   1    8.50   10.10
  -6   3   1   11.90    9.30
   5  -3  -1   15.90    7.60
   5  -3  -1   -3.40    7.20
   5  -3  -1    7.30    7.20
  -5   3   1    3.00    7.00
  -5   3   1   -1.70    6.40
   4  -3  -1  955.70   90.79
   4  -3  -1  777.22   90.79
  -4   3   1  896.31   90.99
   3  -3  -1    8.00    4.70
   3  -3  -1    5.10    5.00
   3  -3  -1   14.20    4.30
  -3   3   1   11.40    4.50
  -3   3   1    7.00    5.60
   2  -3  -1 1328.37  139.29
  -2   3   1 1383.66  139.29
   1  -3  -1   14.80    4.00
   1  -3  -1    7.00    3.70
  -1   3   1   22.10    3.60
  -1   3   1   26.80    4.00
  -1   3   1   16.80    2.80
   0  -3  -1  116.69   12.50
   0  -3  -1  137.89   12.50
   0   3   1   96.19   12.40
   0   3   1  114.09   12.40
   0   3   1  111.89   12.00
  -1  -3  -1 1264.87  120.79
  -1  -3  -1 1090.29  120.69
  -2  -3  -1   -1.90    3.80
   2   3   1    1.50    2.60
   2   3   1   -0.10    1.80
   2   3   1   -2.10    3.50
  -3  -3  -1    6.90    4.90
  -3  -3  -1   -6.30    3.00
  -3  -3  -1    0.60    3.00
  -3  -3  -1    0.60    2.90
   3   3   1    1.90    2.60
   3   3   1    4.00    4.20
   3   3   1    0.70    2.60
  -4  -3  -1  373.96   39.60
  -4  -3  -1  379.16   39.30
  -4  -3  -1  442.76   40.50
   4   3   1  352.06   39.50
   4   3   1  375.86   39.30
   4   3   1  358.36   39.50
  -5  -3  -1  176.08   19.70
  -5  -3  -1  170.38   20.30
  -5  -3  -1  173.08   21.60
   5   3   1  185.28   19.90
   5   3   1  158.38   21.70
   5   3   1  172.58   20.00
  -6  -3  -1   25.00    7.80
  -6  -3  -1   27.70    7.50
   6   3   1   33.60    9.30
   6   3   1   31.70    7.30
   6   3   1   22.70    6.80
  -7  -3  -1   -2.40    6.50
  -7  -3  -1    4.90    9.00
   7   3   1   -5.00    8.80
   7   3   1   -2.80   10.90
   7   3   1   14.40    9.10
  -8  -3  -1   37.80   12.80
   8   3   1   33.90   13.80
   6  -4  -1    0.70    9.10
   6  -4  -1    6.00   11.00
   6  -4  -1   13.00    9.30
   6  -4  -1   -8.20   10.60
  -6   4   1   21.20   11.40
  -6   4   1   10.60    9.60
   5  -4  -1  166.48   21.30
   5  -4  -1  132.49   20.70
   5  -4  -1  173.38   21.80
  -5   4   1  151.08   20.90
  -5   4   1  147.89   20.70
   4  -4  -1  258.67   27.30
   4  -4  -1  263.97   28.40
   4  -4  -1  197.98   28.30
  -4   4   1  273.17   28.20
   3  -4  -1   12.50    5.20
   3  -4  -1   11.20    4.80
   3  -4  -1    6.80    4.60
  -3   4   1   10.80    5.40
  -3   4   1   10.20    4.80
   2  -4  -1  201.98   22.70
   2  -4  -1  180.28   22.80
  -2   4   1  253.17   22.60
  -2   4   1  222.28   22.00
  -2   4   1  170.28   22.70
   1  -4  -1  342.27   30.50
   1  -4  -1  244.58   30.40
  -1   4   1  330.27   30.60
  -1   4   1  247.68   30.40
  -1   4   1  288.57   30.00
   0  -4  -1   60.39    8.70
   0  -4  -1   78.79    8.60
   0   4   1   72.29    7.90
   0   4   1   71.99    8.60
   0   4   1   72.69    8.50
  -1  -4  -1  188.98   18.70
  -1  -4  -1  165.48   19.10
  -2  -4  -1  158.18   17.50
  -2  -4  -1  174.28   18.20
   2   4   1  154.58   18.00
  -3  -4  -1 1921.91  205.18
  -3  -4  -1 2122.19  205.78
  -3  -4  -1 2025.30  205.28
  -3  -4  -1 2003.50  205.38
   3   4   1 1991.30  205.18
   3   4   1 2010.40  205.78
   3   4   1 1958.10  205.28
  -4  -4  -1   43.60    5.20
  -4  -4  -1   25.60    5.60
  -4  -4  -1   35.20    7.10
  -4  -4  -1   34.50    5.50
   4   4   1   41.20    5.20
   4   4   1   34.90    5.40
   4   4   1   37.30    6.70
  -5  -4  -1  118.89   16.10
  -5  -4  -1  140.79   14.80
  -5  -4  -1  133.09   17.90
   5   4   1  119.39   15.70
   5   4   1  140.59   17.60
   5   4   1  125.89   15.60
  -6  -4  -1   -1.60    8.80
  -6  -4  -1    5.80    6.30
  -6  -4  -1    5.80    5.10
   6   4   1    7.80    6.10
   6   4   1    9.00    6.10
   6   4   1    2.40    7.90
  -7  -4  -1    0.80    5.50
  -7  -4  -1   -2.80    8.30
   7   4   1   -1.40    8.20
   7   4   1  -10.20   11.60
   7   4   1    2.00    8.00
   8   4   1   35.90   13.90
   6  -5  -1  -17.80   12.00
   6  -5  -1   18.30   11.40
   6  -5  -1   11.40   10.00
  -6   5   1   17.80    8.50
  -6   5   1  -14.10   10.70
  -6   5   1    4.70   12.20
   5  -5  -1   34.00    9.50
   5  -5  -1   31.60    9.60
   5  -5  -1   23.80   10.40
  -5   5   1   22.50    9.20
  -5   5   1   33.10    7.70
  -5   5   1   13.50    8.80
   4  -5  -1   14.40    7.20
   4  -5  -1    9.50    6.30
   4  -5  -1   18.70    8.20
  -4   5   1   12.90    4.90
  -4   5   1   17.60    6.50
  -4   5   1   11.40    6.30
   3  -5  -1   31.90    7.10
   3  -5  -1   42.50    7.80
  -3   5   1   33.20    7.40
  -3   5   1   46.10    7.30
  -3   5   1   40.50    6.00
   2  -5  -1   15.70    5.40
   2  -5  -1   17.20    5.20
  -2   5   1   17.10    3.40
  -2   5   1   17.30    5.20
  -2   5   1   21.80    5.40
   1  -5  -1  853.41   89.59
   1  -5  -1  797.92   89.59
  -1   5   1  961.80   89.29
  -1   5   1  861.11   89.49
   0  -5  -1   23.90    3.70
   0  -5  -1   12.80    2.90
   0  -5  -1   21.40    3.70
   0   5   1   17.50    3.60
   0   5   1   19.90    3.50
   0   5   1   20.60    2.90
  -1  -5  -1  487.55   49.70
  -1  -5  -1  471.75   49.40
  -2  -5  -1    0.60    3.60
  -2  -5  -1   -1.20    2.90
  -2  -5  -1    2.20    3.80
  -3  -5  -1   19.20    5.10
   3   5   1   17.70    4.80
  -4  -5  -1  158.18   17.90
  -4  -5  -1  139.29   15.30
  -4  -5  -1  127.39   16.00
  -4  -5  -1  146.99   15.30
   4   5   1  125.09   17.40
   4   5   1  138.89   15.10
  -5  -5  -1   56.89   10.20
  -5  -5  -1   58.09    8.20
  -5  -5  -1   69.89    8.60
   5   5   1   41.90   10.20
   5   5   1   78.19    9.90
   5   5   1   63.59    7.70
  -6  -5  -1    9.90    9.30
  -6  -5  -1    8.60    6.30
  -6  -5  -1   19.60    6.20
   6   5   1   17.50    8.80
   6   5   1   16.10    6.60
  -7  -5  -1  -14.40    8.20
  -7  -5  -1    6.00    6.40
   7   5   1    6.90   12.80
   7   5   1    2.10    6.40
   7   5   1   -3.00    7.50
   6  -6  -1   53.49   17.20
   6  -6  -1   66.69   14.50
   6  -6  -1   59.89   14.00
  -6   6   1   61.39   14.90
  -6   6   1   67.59   11.90
  -6   6   1   47.00   14.00
   5  -6  -1   43.30   10.00
   5  -6  -1   26.80   11.10
   5  -6  -1   16.60   10.30
  -5   6   1   36.30   10.80
  -5   6   1   33.20    9.80
  -5   6   1   50.39    8.50
   4  -6  -1   14.40    6.00
   4  -6  -1   18.80    7.80
   4  -6  -1   14.10    8.10
  -4   6   1   22.40    5.60
  -4   6   1   13.30    7.90
  -4   6   1   21.90    7.20
   3  -6  -1   49.20    9.70
   3  -6  -1   79.89    9.90
  -3   6   1   64.39    9.50
  -3   6   1   76.69    9.60
  -3   6   1   49.99    7.80
   2  -6  -1   21.90    6.00
   2  -6  -1   26.70    6.40
  -2   6   1   36.00    4.80
  -2   6   1   44.60    6.80
  -2   6   1   34.20    6.10
   1  -6  -1  383.26   44.40
   1  -6  -1  454.45   44.50
  -1   6   1  415.26   44.30
  -1   6   1  444.76   43.90
   0  -6  -1  247.28   24.00
   0  -6  -1  239.28   24.00
   0  -6  -1  209.58   23.60
   0   6   1  230.08   23.90
   0   6   1  222.68   23.60
   0   6   1  211.88   23.80
  -1  -6  -1  125.49   13.10
  -1  -6  -1  111.99   13.80
  -2  -6  -1 1281.47  124.89
  -2  -6  -1 1156.08  125.19
  -2  -6  -1 1212.48  125.09
  -3  -6  -1   74.79    9.10
  -3  -6  -1   58.59    8.70
  -3  -6  -1   56.39    7.90
  -4  -6  -1   55.99    9.60
  -4  -6  -1   72.69    9.80
  -5  -6  -1   62.59    8.00
  -5  -6  -1   61.19    7.90
  -5  -6  -1   50.59   10.70
   5   6   1   74.79   10.50
  -6  -6  -1   13.10    6.10
  -6  -6  -1   22.00    9.90
  -6  -6  -1   16.40    6.20
   6   6   1   11.90    5.40
   6   6   1   13.50    9.90
  -7  -6  -1    9.80    7.90
  -7  -6  -1    4.90    8.30
  -7  -6  -1   14.00   13.00
   7   6   1   -9.50   13.10
   7   6   1   15.00    7.30
   5  -7  -1  -16.30   10.40
   5  -7  -1   13.60   12.60
   5  -7  -1   -6.90   10.00
  -5   7   1    5.60   10.90
  -5   7   1   -4.20   11.00
  -5   7   1   -6.90    7.10
   4  -7  -1    9.80    9.50
   4  -7  -1    6.40    6.90
   4  -7  -1   25.30    9.20
  -4   7   1    3.10    8.20
  -4   7   1   -1.30    7.90
  -4   7   1    3.00    5.00
   3  -7  -1  231.58   23.70
   3  -7  -1  160.48   22.90
  -3   7   1  162.58   20.90
  -3   7   1  199.38   22.40
  -3   7   1  211.18   22.30
   2  -7  -1    5.50    5.00
   2  -7  -1   11.70    6.00
  -2   7   1   14.00    4.90
  -2   7   1    9.70    3.80
  -2   7   1    5.80    5.60
   1  -7  -1  254.27   27.30
   1  -7  -1  246.48   27.40
  -1   7   1  261.87   27.10
  -1   7   1  206.18   27.20
  -1   7   1  282.77   26.50
   0  -7  -1    9.60    3.90
   0  -7  -1   11.60    2.90
   0  -7  -1   12.00    3.90
   0   7   1   13.80    2.70
   0   7   1   10.70    3.70
   0   7   1    2.50    3.40
  -1  -7  -1  131.29   16.10
  -1  -7  -1  145.89   15.20
  -1  -7  -1  141.59   15.50
  -2  -7  -1   38.70    6.90
  -2  -7  -1   47.50    5.90
  -2  -7  -1   42.40    6.60
  -3  -7  -1   96.79   13.60
  -3  -7  -1  121.89   15.00
  -3  -7  -1  120.39   14.30
  -4  -7  -1  224.48   25.90
  -4  -7  -1  237.18   27.20
  -4  -7  -1  237.48   25.70
  -5  -7  -1  276.17   32.70
  -6  -7  -1   29.40   10.40
  -7  -7  -1    0.90    8.30
  -7  -7  -1    2.40    8.00
  -7  -7  -1    8.10   14.00
   7   7   1    6.80    5.60
   5  -8  -1   99.29   15.60
   5  -8  -1   95.29   13.50
   5  -8  -1   52.09   12.10
  -5   8   1   61.19   11.60
  -5   8   1   48.50   15.40
  -5   8   1   49.50   16.70
   4  -8  -1    1.90    8.80
   4  -8  -1   -5.80    8.00
   4  -8  -1    3.40    9.90
  -4   8   1    8.80    6.50
  -4   8   1   -2.60    8.10
  -4   8   1   -9.20    9.40
   3  -8  -1   20.40    8.30
   3  -8  -1   17.80    8.00
  -3   8   1    9.40    6.80
  -3   8   1   11.40    4.60
  -3   8   1   17.00    6.70
   2  -8  -1   37.30    8.90
   2  -8  -1   72.29    9.40
  -2   8   1   50.39    8.60
  -2   8   1   72.79    9.40
  -2   8   1   58.69    7.40
   1  -8  -1    3.90    4.70
   1  -8  -1    7.40    5.40
  -1   8   1    4.80    5.10
  -1   8   1   10.90    5.20
  -1   8   1    4.60    3.10
   0  -8  -1 2006.00  214.48
   0  -8  -1 2007.10  214.58
   0  -8  -1 2220.48  214.38
   0   8   1 2046.60  214.28
   0   8   1 2182.88  215.08
   0   8   1 2094.39  214.48
  -1  -8  -1   31.70    5.70
  -1  -8  -1   18.00    4.00
  -2  -8  -1   94.59   13.80
  -2  -8  -1  102.99   13.90
  -2  -8  -1  115.29   12.80
  -3  -8  -1    1.70    3.90
  -3  -8  -1   15.30    4.70
  -3  -8  -1   14.40    6.10
  -4  -8  -1   89.89   13.70
  -4  -8  -1  115.79   13.70
  -4  -8  -1   91.09   12.20
  -5  -8  -1   38.00   11.20
  -5  -8  -1   59.69    9.00
  -6  -8  -1   22.40   10.00
  -6  -8  -1   32.90   11.30
  -7  -8  -1   12.40   15.70
  -7  -8  -1   15.80   12.00
   4  -9  -1    0.40   10.80
   4  -9  -1    5.10   10.30
   4  -9  -1   -1.40   10.20
  -4   9   1    5.10    7.60
  -4   9   1   12.40   10.80
  -4   9   1    7.10   10.10
   3  -9  -1   -4.40    8.30
   3  -9  -1    7.10   10.00
  -3   9   1    5.90    7.60
  -3   9   1    1.70    7.90
  -3   9   1    1.50    5.10
   2  -9  -1   60.49   10.20
   2  -9  -1   50.79    9.90
  -2   9   1   62.79    7.70
  -2   9   1   41.70    9.90
  -2   9   1   76.69   10.10
   1  -9  -1  109.09   16.00
   1  -9  -1  117.19   15.70
  -1   9   1  129.89   15.90
  -1   9   1  118.49   15.40
   0  -9  -1   58.09    8.50
   0  -9  -1   55.49    8.90
   0   9   1   80.69    8.80
   0   9   1   85.79   10.10
  -1  -9  -1    8.90    3.70
  -1  -9  -1   12.50    3.90
  -1  -9  -1   17.00    5.90
  -2  -9  -1   65.99    9.90
  -2  -9  -1   69.99   10.40
  -2  -9  -1   67.79    8.80
  -3  -9  -1   36.50    8.00
  -3  -9  -1   44.50    7.80
  -3  -9  -1   33.80    6.70
  -4  -9  -1    5.60    6.40
  -4  -9  -1   14.40    8.60
  -4  -9  -1    5.90    6.40
  -5  -9  -1   30.70   10.80
  -5  -9  -1   31.60    9.30
  -5  -9  -1   52.59    8.80
  -6  -9  -1    2.20    9.60
  -6  -9  -1   24.00   12.60
  -7  -9  -1  -13.60   11.50
   3 -10  -1   32.30    8.10
   3 -10  -1   20.40   11.60
  -3  10   1   29.50    9.70
  -3  10   1   31.80   10.20
  -3  10   1    6.80    6.30
   2 -10  -1   45.80    9.80
   2 -10  -1   61.29   11.40
  -2  10   1   68.69   10.40
  -2  10   1   80.99   10.20
  -2  10   1   56.69   10.20
   1 -10  -1   40.50    8.30
   1 -10  -1   27.60    7.80
  -1  10   1   24.50    6.90
  -1  10   1   40.10    7.10
   0 -10  -1    1.00    5.80
   0 -10  -1    3.40    5.50
   0  10   1    3.10    4.90
   0  10   1   -3.00    3.90
  -1 -10  -1   26.70    7.20
  -1 -10  -1   18.00    4.70
  -1 -10  -1   13.30    4.90
  -2 -10  -1   17.30    5.80
  -2 -10  -1   32.40    9.40
  -2 -10  -1   24.10    7.60
  -3 -10  -1   49.99    7.70
  -3 -10  -1   51.99    9.50
  -3 -10  -1   44.10    9.90
  -4 -10  -1   22.70    9.10
  -4 -10  -1    5.30    6.70
  -4 -10  -1   17.30    9.60
  -5 -10  -1    5.50    7.80
  -5 -10  -1   -9.20    7.90
  -5 -10  -1   10.90   10.20
  -6 -10  -1   -0.10   14.10
  -6 -10  -1    3.50   10.90
   2 -11  -1   97.49   16.60
   2 -11  -1  111.09   15.70
  -2  11   1  123.39   15.80
  -2  11   1  119.29   17.30
   1 -11  -1  135.29   15.40
   1 -11  -1   82.89   14.70
  -1  11   1  127.29   16.30
  -1  11   1  133.89   17.40
   0 -11  -1   20.10    7.20
   0 -11  -1   12.40    7.20
   0  11   1   29.80    6.40
   0  11   1   31.10    4.70
  -1 -11  -1    2.80    7.50
  -1 -11  -1    1.80    4.40
  -2 -11  -1   18.30    8.60
  -2 -11  -1   -2.00   10.00
  -3 -11  -1   -4.80    6.10
  -3 -11  -1   18.70    8.60
  -3 -11  -1   -7.80    9.50
  -4 -11  -1   11.60   10.10
  -4 -11  -1   -8.50    8.20
  -4 -11  -1   19.00    9.80
  -5 -11  -1    6.00    9.70
  -5 -11  -1   -4.80   10.80
  -5 -11  -1   11.50    8.80
  -6 -11  -1   28.30   16.50
   1 -12  -1   22.90   10.40
   1 -12  -1    4.40    8.80
  -1  12   1    7.20    8.50
  -1  12   1    9.40    5.80
   0 -12  -1   20.90    8.20
   0 -12  -1   33.00    8.90
   0 -12  -1   15.40    7.40
   0  12   1   37.70    7.90
   0  12   1   19.70    5.70
  -1 -12  -1   -1.00    8.90
  -2 -12  -1  -15.60    4.50
  -2 -12  -1    2.30   12.80
  -2 -12  -1   -8.70    9.00
  -3 -12  -1   57.59   13.40
  -3 -12  -1   66.59   11.60
  -3 -12  -1   38.20    9.60
  -4 -12  -1   -5.60    7.90
  -4 -12  -1   17.20   10.50
  -4 -12  -1   14.00   11.20
  -5 -12  -1    2.90   13.10
  -5 -12  -1   -2.80   14.10
  -5 -12  -1  -12.50   10.90
   0  13   1   28.20    9.10
  -1 -13  -1   26.00    9.20
  -2 -13  -1   19.80    7.20
  -2 -13  -1   51.69   17.00
  -2 -13  -1   44.00   11.10
  -3 -13  -1    1.20   11.00
  -3 -13  -1    8.90   14.70
  -3 -13  -1   -5.00    8.10
  -3 -13   2  -40.50   14.80
  -3 -13   2  -17.50   12.00
  -2 -13   2   12.50    9.20
  -2 -13   2    6.40   11.40
  -2 -13   2   17.00   16.00
  -1 -13   2   13.80   10.90
  -1 -13   2   -8.70    8.30
  -4 -12   2   41.90   13.10
  -4 -12   2   36.90   12.70
  -4 -12   2   17.80   10.00
  -3 -12   2    8.20   11.50
  -3 -12   2   -6.40    8.20
  -3 -12   2   13.30   10.40
  -2 -12   2   -1.90    7.20
  -2 -12   2    1.00    9.10
  -1 -12   2   19.60    9.30
  -1 -12   2    0.70    7.20
   0  12  -2    9.90    7.10
   0  12  -2   11.40    5.80
   0  12  -2    3.50    4.80
   0 -12   2    7.30    8.00
   0 -12   2    7.10    6.90
  -1  12  -2   64.59    9.70
  -1  12  -2   72.69   10.10
  -1  12  -2   67.89   12.20
   1 -12   2   53.89   12.50
   1 -12   2   62.69   11.10
  -5 -11   2    2.00   13.10
  -5 -11   2  -18.20   10.20
  -4 -11   2   24.90   11.00
  -4 -11   2    2.50   10.10
  -4 -11   2   -0.60    7.70
  -3 -11   2   24.80    8.80
  -3 -11   2   43.50   10.80
  -3 -11   2   26.80    8.80
  -2 -11   2    7.20    8.00
  -2 -11   2    4.10    6.60
  -1 -11   2   -1.20    5.30
   0  11  -2   16.80    4.70
   0  11  -2   17.60    6.20
   0  11  -2   16.60    5.20
   0 -11   2   18.40    6.60
   0 -11   2   12.40    7.40
   0 -11   2   21.10    6.30
  -1  11  -2   -0.60    6.40
  -1  11  -2    3.50    8.10
  -1  11  -2    7.30    5.60
   1 -11   2   -2.70    5.20
   1 -11   2    0.90    8.90
  -2  11  -2   37.30   11.00
  -2  11  -2   36.20    8.50
  -2  11  -2   35.60    9.10
   2 -11   2   44.80   10.30
   2 -11   2   31.50   11.70
  -6 -10   2    2.50   15.00
  -6 -10   2    1.90   11.10
  -5 -10   2   21.80    9.70
  -5 -10   2   14.90   11.60
  -4 -10   2   51.59    9.90
  -4 -10   2   52.09   11.90
  -4 -10   2   40.80    9.40
  -3 -10   2  182.88   22.00
  -3 -10   2  149.69   21.40
  -3 -10   2  141.59   20.20
  -2 -10   2  448.06   44.70
  -2 -10   2  392.56   45.70
  -1 -10   2   54.69    7.10
  -1 -10   2   40.90    7.10
   0  10  -2  169.78   19.20
   0  10  -2  165.28   20.50
   0 -10   2  167.38   20.20
   0 -10   2  181.28   19.80
   0 -10   2  169.78   20.60
  -1  10  -2   62.09   10.20
  -1  10  -2   73.99   10.50
  -1  10  -2   80.39    9.30
   1 -10   2   57.89   10.00
   1 -10   2   80.09   11.50
  -2  10  -2   10.80    7.60
  -2  10  -2   21.40    7.90
  -2  10  -2    9.90    5.80
   2 -10   2   16.00    7.30
   2 -10   2   12.30    9.70
  -3  10  -2   -7.50    8.60
  -3  10  -2    5.40    8.20
  -3  10  -2    4.50    9.40
   3 -10   2    5.80   10.80
   3 -10   2    7.70    7.80
  -6  -9   2    1.40   12.60
  -6  -9   2   16.70   10.30
  -5  -9   2   17.60    7.70
  -5  -9   2   19.70   10.00
  -4  -9   2   23.00    8.80
  -4  -9   2    3.30    7.20
  -3  -9   2   87.99   10.80
  -3  -9   2   61.89   11.50
  -3  -9   2   78.19   10.30
  -2  -9   2   38.10    6.40
  -2  -9   2   30.40    7.80
   1   9  -2  806.52   82.59
  -1  -9   2  788.92   82.49
  -1  -9   2  807.12   82.59
   0   9  -2  164.98   18.50
   0   9  -2  166.38   18.00
   0  -9   2  166.48   17.90
   0  -9   2  132.39   18.50
   0  -9   2  164.78   18.80
  -1   9  -2   11.40    5.70
  -1   9  -2   13.90    6.70
  -1   9  -2   12.60    4.50
   1  -9   2   21.80    6.10
   1  -9   2   18.10    6.40
  -2   9  -2   -1.70    6.20
  -2   9  -2    4.40    4.70
  -2   9  -2   -0.40    7.10
   2  -9   2   -5.50    7.30
   2  -9   2   -6.40    7.70
  -3   9  -2  211.28   28.10
  -3   9  -2  260.77   29.50
  -3   9  -2  273.97   30.00
   3  -9   2  216.28   31.30
   3  -9   2  299.87   30.50
  -4   9  -2    4.70   11.40
  -4   9  -2   22.90   10.00
  -4   9  -2    6.40    8.00
   4  -9   2   10.20   10.40
   4  -9   2   25.30   10.40
  -7  -8   2  -37.30   14.20
  -7  -8   2   -6.80   10.20
  -6  -8   2   18.50   11.80
  -6  -8   2   -8.00    9.70
  -5  -8   2   29.20    9.90
  -5  -8   2   16.20    8.10
  -4  -8   2  125.09   16.60
  -4  -8   2  116.19   18.30
  -3  -8   2  118.29   15.80
  -3  -8   2  124.69   15.90
  -3  -8   2  122.89   16.60
  -2  -8   2   47.70    6.80
  -2  -8   2   47.40    8.10
   1   8  -2  174.38   20.30
  -1  -8   2  185.98   20.10
  -1  -8   2  203.68   20.70
   0   8  -2  599.24   67.19
   0   8  -2  679.63   67.59
   0   8  -2  622.84   67.29
   0  -8   2  664.23   67.49
   0  -8   2  703.23   67.29
   0  -8   2  638.84   67.29
  -1   8  -2  290.57   31.00
  -1   8  -2  297.97   30.60
  -1   8  -2  264.27   31.50
   1  -8   2  310.77   31.40
   1  -8   2  276.07   31.30
  -2   8  -2   -3.50    5.60
  -2   8  -2    4.80    4.30
  -2   8  -2    9.60    7.10
   2  -8   2    5.80    5.70
   2  -8   2   -9.60    6.00
  -3   8  -2   12.90    7.00
  -3   8  -2    2.70    6.40
  -3   8  -2    6.30    5.10
   3  -8   2   -1.70    8.20
   3  -8   2    3.10    7.40
  -4   8  -2   28.40    8.10
  -4   8  -2   25.40   11.60
  -4   8  -2   36.10    9.10
   4  -8   2   31.70   12.10
   4  -8   2   42.10   10.40
  -5   8  -2  -31.10   13.10
  -5   8  -2   10.60   11.20
  -5   8  -2   14.90    8.70
   5  -8   2    5.00   10.90
   5  -8   2   -1.70   11.20
   5  -8   2   27.40   14.20
   7   7  -2   -3.40    6.80
   7   7  -2   -1.50    5.60
  -7  -7   2    9.80   12.10
  -7  -7   2   -3.80    8.10
  -7  -7   2    0.50   14.30
  -7  -7   2  -12.30    8.10
  -6  -7   2  120.79   16.20
  -6  -7   2  118.29   17.80
  -5  -7   2   69.89   12.00
  -5  -7   2   57.39   10.20
  -4  -7   2  290.67   32.90
  -4  -7   2  307.87   33.60
  -3  -7   2    7.80    5.70
  -3  -7   2    2.90    3.90
  -3  -7   2    7.90    4.00
  -2  -7   2   59.39    8.70
  -2  -7   2   60.89    7.80
   1   7  -2   11.60    3.40
  -1  -7   2    7.90    3.70
  -1  -7   2    8.30    3.10
  -1  -7   2   11.70    3.20
   0   7  -2   34.00    5.50
   0   7  -2   34.50    5.20
   0   7  -2   35.20    5.10
   0  -7   2   38.20    5.40
   0  -7   2   34.70    5.10
   0  -7   2   34.80    5.30
  -1   7  -2  367.16   36.00
  -1   7  -2  336.17   35.70
   1  -7   2  328.97   36.20
   1  -7   2  330.77   36.20
  -2   7  -2   17.20    4.20
  -2   7  -2    4.30    4.80
  -2   7  -2    7.80    6.00
   2  -7   2   11.80    6.00
   2  -7   2   23.70    6.00
  -3   7  -2  152.28   19.10
  -3   7  -2  144.59   18.50
  -3   7  -2  137.89   17.40
   3  -7   2  117.49   19.30
   3  -7   2  181.78   19.10
  -4   7  -2   55.19    8.90
  -4   7  -2   46.90   11.50
  -4   7  -2   38.40    9.30
   4  -7   2   87.29   12.20
   4  -7   2   55.19   12.20
  -5   7  -2  -13.20    9.60
  -5   7  -2   -7.60   10.90
  -5   7  -2    7.60    7.40
   5  -7   2   -9.90   10.60
   5  -7   2  -10.70   12.60
   5  -7   2   -0.40    9.80
   7   6  -2    7.80    8.20
  -7  -6   2   28.00   14.50
  -7  -6   2   22.30    8.90
  -7  -6   2   17.10    9.00
   6   6  -2   -5.90    5.30
   6   6  -2    2.00    3.80
  -6  -6   2    0.90    6.10
  -6  -6   2   -6.80    6.10
  -6  -6   2    9.60    9.70
   5   6  -2   31.90    5.00
  -5  -6   2   38.30    5.80
  -5  -6   2   34.90    9.60
  -5  -6   2   28.20    5.90
  -5  -6   2   29.40    7.20
  -4  -6   2   12.50    5.60
  -4  -6   2    3.90    6.60
  -3  -6   2  297.97   29.60
  -3  -6   2  268.17   29.50
  -3  -6   2  267.87   30.30
  -2  -6   2  145.69   17.40
  -2  -6   2  154.28   17.00
   1   6  -2    4.50    2.70
  -1  -6   2    3.80    2.60
  -1  -6   2    4.70    2.60
  -1  -6   2    8.00    3.60
   0   6  -2    2.00    2.80
   0   6  -2    0.00    2.70
   0   6  -2    0.70    3.40
   0  -6   2   -0.70    3.10
   0  -6   2   -2.80    2.90
   0  -6   2    1.00    2.70
  -1   6  -2  395.86   40.70
  -1   6  -2  398.06   40.90
  -1   6  -2  382.76   40.50
   1  -6   2  372.56   40.50
   1  -6   2  389.76   40.80
   1  -6   2  399.86   40.90
  -2   6  -2   52.59    8.30
  -2   6  -2   66.49    8.10
  -2   6  -2   57.09    7.50
   2  -6   2   64.89    8.60
   2  -6   2   54.99    8.30
  -3   6  -2    9.70    6.20
  -3   6  -2   20.50    4.90
  -3   6  -2   26.90    5.80
   3  -6   2   15.00    6.80
   3  -6   2   15.60    6.00
  -4   6  -2   25.90    7.70
  -4   6  -2   42.10    6.90
  -4   6  -2   26.90    8.90
   4  -6   2   50.09    8.80
   4  -6   2   17.90    7.20
  -5   6  -2   21.00   11.50
  -5   6  -2    1.40    8.10
  -5   6  -2    7.50    7.30
   5  -6   2   20.10    8.60
   5  -6   2   12.50   11.90
   5  -6   2   16.90   10.30
  -6   6  -2   -4.20   14.60
  -6   6  -2   -9.40    9.30
  -6   6  -2   10.90   12.00
   6  -6   2   12.90   14.00
   6  -6   2   -0.60   12.70
   6  -6   2    5.40   15.20
   6  -6   2  -37.60   15.30
   7   5  -2    4.50    7.50
   7   5  -2   -7.40    7.70
  -7  -5   2   -3.10    7.80
  -7  -5   2    1.20   13.00
  -7  -5   2    6.60    8.80
   6   5  -2   13.30    6.30
  -6  -5   2   23.40    6.00
  -6  -5   2   10.70    9.50
  -6  -5   2   22.10    6.50
   5   5  -2    2.00    4.60
  -5  -5   2    2.00    5.30
  -5  -5   2    7.40    7.40
  -5  -5   2   -2.00    5.10
   4   5  -2    9.50    3.30
   4   5  -2    5.20    2.30
  -4  -5   2    2.00    3.50
  -4  -5   2    0.40    5.60
  -4  -5   2    4.30    3.40
  -3  -5   2  154.18   16.10
  -3  -5   2  122.09   16.70
  -2  -5   2  210.28   23.30
  -2  -5   2  215.88   22.90
   1   5  -2 1783.92  181.78
   1   5  -2 1793.92  181.98
  -1  -5   2 1745.73  181.78
  -1  -5   2 1777.92  181.98
   0   5  -2  432.76   46.20
   0   5  -2  445.26   46.30
   0   5  -2  443.56   46.20
   0  -5   2  447.16   46.30
   0  -5   2  484.85   46.20
   0  -5   2  428.26   46.20
  -1   5  -2   21.30    4.40
  -1   5  -2   20.60    4.00
  -1   5  -2   13.20    3.30
   1  -5   2   11.70    3.90
   1  -5   2    6.20    3.30
   1  -5   2   17.90    3.90
  -2   5  -2  169.68   17.20
  -2   5  -2  161.08   16.60
  -2   5  -2  126.99   15.90
   2  -5   2  143.29   16.60
   2  -5   2  126.59   16.70
  -3   5  -2    9.70    4.10
  -3   5  -2    6.80    5.80
  -3   5  -2    4.50    4.60
   3  -5   2    9.90    5.50
   3  -5   2   10.30    5.40
  -4   5  -2   -4.20    5.70
  -4   5  -2   -8.00    4.60
  -4   5  -2   -6.60    7.10
   4  -5   2    4.50    6.90
   4  -5   2   -4.90    6.10
  -5   5  -2   21.60    7.50
  -5   5  -2   -1.60    9.70
  -5   5  -2   19.00    7.60
   5  -5   2   17.60    8.70
   5  -5   2   19.20    9.20
   5  -5   2   27.50    8.90
  -6   5  -2  -22.60   11.70
  -6   5  -2    3.70    8.80
  -6   5  -2  -10.60   10.00
   6  -5   2   -3.20   12.40
   6  -5   2   17.10   11.40
   6  -5   2    0.90   10.50
   6  -5   2   -9.90   12.90
   7   4  -2    3.80   11.60
   7   4  -2    2.10    8.40
  -7  -4   2    2.70    5.50
  -7  -4   2    3.70    9.30
  -7  -4   2   11.40   12.70
   6   4  -2  154.28   19.10
   6   4  -2  132.99   21.00
  -6  -4   2  137.49   18.90
  -6  -4   2  153.68   22.20
  -6  -4   2  154.58   18.50
   5   4  -2  148.69   19.60
   5   4  -2  149.39   17.80
  -5  -4   2  147.89   16.80
  -5  -4   2  143.89   18.10
  -5  -4   2  172.38   20.40
   4   4  -2   10.20    3.80
  -4  -4   2    7.40    5.10
  -4  -4   2   11.30    4.10
  -4  -4   2    7.50    3.70
   3   4  -2  546.25   56.99
   3   4  -2  567.64   57.09
  -3  -4   2  561.04   57.09
  -3  -4   2  574.44   57.09
  -3  -4   2  519.35   57.79
  -2  -4   2    4.00    3.30
  -2  -4   2    4.00    4.30
   1   4  -2 1284.57  132.09
   1   4  -2 1280.37  132.19
  -1  -4   2 1349.47  132.29
  -1  -4   2 1244.18  132.09
   0   4  -2 1243.38  128.59
   0   4  -2 1291.27  128.69
   0   4  -2 1256.97  128.69
   0  -4   2 1277.27  128.69
   0  -4   2 1212.28  128.69
   0  -4   2 1246.38  128.59
  -1   4  -2  734.83   80.79
  -1   4  -2  780.52   80.89
  -1   4  -2  899.71   80.69
   1  -4   2  814.42   80.79
   1  -4   2  794.32   80.89
   1  -4   2  687.13   80.79
  -2   4  -2  152.18   15.60
  -2   4  -2  125.49   14.40
  -2   4  -2  118.09   15.00
   2  -4   2  128.29   15.20
  -3   4  -2   59.89    9.90
  -3   4  -2   75.79   11.50
  -3   4  -2   92.69   10.50
   3  -4   2  100.19   11.70
   3  -4   2   77.09   11.30
  -4   4  -2    1.60    4.70
  -4   4  -2   12.30    6.10
  -4   4  -2    8.80    7.00
   4  -4   2    5.70    6.30
   4  -4   2   12.70    6.10
  -5   4  -2   54.39    9.20
  -5   4  -2   75.29   10.70
  -5   4  -2   42.50    9.80
   5  -4   2   44.20   10.10
   5  -4   2   53.29   10.90
   5  -4   2   69.79   10.90
   5  -4   2   63.69    9.90
  -6   4  -2   43.70   10.60
  -6   4  -2   58.99   10.70
  -6   4  -2   25.40   12.80
   6  -4   2   43.30   10.90
   6  -4   2   56.39   14.40
   6  -4   2   58.09   13.10
   6  -4   2   38.20   11.40
   7   3  -2   27.10    8.90
   7   3  -2   17.50    9.60
   7   3  -2    9.50   11.80
  -7  -3   2   22.40   10.00
  -7  -3   2   22.40    7.60
   6   3  -2   17.20    7.00
   6   3  -2   10.20    8.80
   6   3  -2   11.20    6.80
  -6  -3   2    9.10    8.80
  -6  -3   2    4.00    6.10
  -6  -3   2   10.70    7.40
   5   3  -2  124.89   15.90
   5   3  -2  106.59   13.70
   5   3  -2   97.69   13.70
  -5  -3   2   93.99   13.40
  -5  -3   2   94.99   13.70
  -5  -3   2   94.19   13.30
   4   3  -2   43.90    5.90
   4   3  -2   38.90    5.80
  -4  -3   2   30.30    5.80
  -4  -3   2   49.00    7.40
  -4  -3   2   36.30    5.20
   3   3  -2  160.08   20.70
   3   3  -2  201.58   19.90
  -3  -3   2  195.58   19.90
  -3  -3   2  172.68   20.80
  -3  -3   2  189.88   19.80
   2   3  -2  163.38   17.60
  -2  -3   2  159.48   18.10
  -2  -3   2  173.68   17.60
  -2  -3   2  158.78   18.60
  -2  -3   2  172.48   17.60
   1   3  -2  752.72   79.09
   1   3  -2  790.82   79.29
  -1  -3   2  776.62   79.09
  -1  -3   2  738.83   79.19
  -1  -3   2  797.72   79.09
   0   3  -2  176.68   19.20
   0   3  -2  186.58   19.20
   0   3  -2  183.48   19.20
   0  -3   2  174.48   19.20
   0  -3   2  178.98   19.10
   0  -3   2  186.48   19.20
  -1   3  -2 2070.29  199.88
   1  -3   2 2012.70  200.08
   1  -3   2 1771.92  199.88
  -2   3  -2  279.37   29.40
  -2   3  -2  313.67   29.00
   2  -3   2  231.28   29.20
   2  -3   2  275.47   29.30
  -3   3  -2   17.40    4.00
  -3   3  -2   23.60    5.60
  -3   3  -2   18.90    5.90
   3  -3   2   17.50    5.00
   3  -3   2   25.00    5.00
  -4   3  -2  176.08   20.20
  -4   3  -2  161.38   20.10
   4  -3   2  174.48   20.00
   4  -3   2  143.19   19.90
   4  -3   2  178.48   20.10
  -5   3  -2  243.48   28.10
  -5   3  -2  196.08   26.70
   5  -3   2  252.37   27.20
   5  -3   2  246.08   26.90
   5  -3   2  213.78   27.50
  -6   3  -2    5.70    8.50
  -6   3  -2   40.20   12.00
   6  -3   2   23.40   11.00
   6  -3   2   28.70    9.20
   6  -3   2   16.40    9.20
   6  -3   2   32.80   10.50
  -7   3  -2   49.30   13.30
  -7   3  -2   42.70   14.40
   7  -3   2  104.29   17.90
   7  -3   2   75.89   15.50
   7  -3   2   43.90   18.00
   7  -3   2   80.09   13.30
   7   2  -2   -3.40    9.30
   7   2  -2    6.60    8.80
   7   2  -2  -29.10   11.50
  -7  -2   2   -7.50   10.00
  -7  -2   2   -1.60    8.00
   6   2  -2   34.20    9.50
   6   2  -2   28.70    7.60
   6   2  -2   21.30    7.80
  -6  -2   2   34.90    7.90
  -6  -2   2   36.70    8.60
   5   2  -2   16.40    6.20
   5   2  -2   21.30    5.90
   5   2  -2   37.80    7.80
  -5  -2   2   37.00    6.70
  -5  -2   2   14.00    6.50
  -5  -2   2   20.30    7.00
   4   2  -2   29.80    5.80
   4   2  -2   40.90    6.40
   4   2  -2   39.30    6.00
  -4  -2   2   45.10    7.30
  -4  -2   2   34.20    5.70
  -4  -2   2   35.50    6.20
   3   2  -2 2676.53  284.57
   3   2  -2 2589.94  284.57
  -3  -2   2 3010.00  284.97
  -3  -2   2 2925.61  284.57
  -3  -2   2 2694.83  284.57
   2   2  -2   64.79    8.10
  -2  -2   2   59.19    9.10
  -2  -2   2   71.89    7.90
  -2  -2   2   65.29    8.20
   1   2  -2 1947.91  212.78
   1   2  -2 2018.80  212.88
  -1  -2   2 2119.09  212.78
  -1  -2   2 2282.57  212.78
  -1  -2   2 2013.40  212.88
   0   2  -2    0.20    2.40
   0   2  -2    0.80    2.30
   0   2  -2    7.40    2.20
   0  -2   2    0.30    2.10
   0  -2   2    2.30    2.10
   0  -2   2   -0.20    2.10
  -1   2  -2  147.59   16.00
  -1   2  -2  154.98   15.80
   1  -2   2  167.38   16.10
   1  -2   2  119.29   16.00
  -2   2  -2  668.43   69.89
  -2   2  -2  685.13   69.89
  -3   2  -2   88.29   10.20
  -3   2  -2   70.09    9.20
   3  -2   2   55.99    8.70
   3  -2   2   84.29   10.40
  -4   2  -2    1.00    5.00
  -4   2  -2   -5.90    5.20
   4  -2   2    5.50    4.50
   4  -2   2   -4.20    5.40
   4  -2   2   -2.00    4.70
   4  -2   2    0.30    4.70
  -5   2  -2  697.23   70.29
  -5   2  -2  691.03   70.59
   5  -2   2  673.43   70.59
   5  -2   2  734.33   69.89
   5  -2   2  636.74   70.19
   5  -2   2  585.14   70.09
  -6   2  -2  120.09   13.80
  -6   2  -2  100.59   14.10
   6  -2   2   99.29   13.10
   6  -2   2   67.89   13.10
   6  -2   2   65.49   12.80
   6  -2   2   83.29   12.70
  -7   2  -2  -21.70   10.50
  -7   2  -2  -14.20   13.00
   7  -2   2    7.20    9.20
   7  -2   2   -5.00   10.40
   7  -2   2   -3.00   14.20
   7  -2   2   19.30   12.00
   7   1  -2    9.40    9.10
   7   1  -2   10.60   10.30
   7   1  -2   -7.50   11.60
  -7  -1   2   -7.10   10.00
  -7  -1   2   -7.90    9.00
   6   1  -2   -8.60    7.20
   6   1  -2   -1.10    8.30
   6   1  -2    5.70    7.20
  -6  -1   2   -5.70    7.00
  -6  -1   2   -0.70    6.60
   5   1  -2   35.90    7.60
   5   1  -2   44.80    7.70
   5   1  -2   41.20    8.70
  -5  -1   2   57.79    8.70
  -5  -1   2   40.40    7.80
  -5  -1   2   37.40    7.50
   4   1  -2  162.68   18.10
   4   1  -2  168.78   17.70
   4   1  -2  158.48   17.50
  -4  -1   2  146.09   17.60
  -4  -1   2  137.59   18.10
  -4  -1   2  151.18   17.60
   3   1  -2 1676.93  166.68
   3   1  -2 1685.03  166.88
   3   1  -2 1415.56  166.68
  -3  -1   2 1686.23  166.68
  -3  -1   2 1662.73  166.68
   2   1  -2  672.93   78.19
   2   1  -2  811.62   78.19
  -2  -1   2  767.62   78.19
  -2  -1   2  825.52   78.19
  -2  -1   2  725.23   78.29
   0   1  -2 2676.83  265.47
   0   1  -2 2503.95  265.47
   0  -1   2 2600.74  265.57
  -1   1  -2   -1.80    2.80
  -1   1  -2    0.10    2.70
  -1   1  -2    1.20    2.40
   1  -1   2   -1.30    2.60
   1  -1   2   -1.70    2.60
  -2   1  -2   48.20    6.50
   2  -1   2   71.69    7.80
   2  -1   2   40.80    6.30
  -3   1  -2    0.70    4.00
  -3   1  -2    4.80    3.80
   3  -1   2   -0.50    3.80
   3  -1   2   -2.10    4.30
   3  -1   2    0.90    3.90
   3  -1   2    1.50    3.70
  -4   1  -2 1140.29  108.89
  -4   1  -2  919.01  108.69
   4  -1   2 1154.08  108.69
   4  -1   2 1067.29  108.99
   4  -1   2  994.40  108.79
  -5   1  -2  657.53   60.99
  -5   1  -2  610.94   60.99
   5  -1   2  527.95   60.49
   5  -1   2  597.24   60.29
   5  -1   2  502.05   61.09
   5  -1   2  576.84   60.69
  -6   1  -2    7.70    9.00
  -6   1  -2   -4.50    8.30
   6  -1   2   -5.90    8.50
   6  -1   2    2.40    6.50
   6  -1   2   -5.10    9.30
   6  -1   2    3.80    6.20
  -7   1  -2   -7.30   10.00
  -7   1  -2   -0.10   12.50
   7  -1   2   24.10   10.10
   7  -1   2   10.30    9.30
   7  -1   2   10.60   12.00
   7  -1   2   24.00   13.10
   7   0  -2    9.80   11.00
   7   0  -2    2.80    9.90
   7   0  -2  -10.60   11.90
  -7   0   2  -12.40    9.60
  -7   0   2    2.40   11.40
   6   0  -2   -6.10    5.80
   6   0  -2   -2.30    8.30
   6   0  -2   -8.50    5.10
   6   0  -2  -12.20    7.20
  -6   0   2  -10.90    7.20
  -6   0   2   -4.40    7.60
   5   0  -2  209.68   25.00
   5   0  -2  257.47   25.30
   5   0  -2  208.88   23.90
   5   0  -2  209.28   25.40
  -5   0   2  218.88   25.10
  -5   0   2  222.58   25.10
   4   0  -2    3.50    4.20
   4   0  -2    4.90    4.60
   4   0  -2   -4.90    4.20
   4   0  -2   -1.50    3.30
  -4   0   2    1.80    3.80
  -4   0   2    2.70    4.30
   3   0  -2 1902.41  200.68
   3   0  -2 1986.10  200.58
  -3   0   2 2017.30  200.68
  -3   0   2 1918.91  200.58
   2   0  -2  103.79   13.90
   2   0  -2  144.49   13.80
   2   0  -2  128.29   13.90
  -2   0   2  104.59   14.00
  -2   0   2  133.39   14.00
   1   0  -2 1272.47  114.69
   1   0  -2 1132.59  114.69
  -1   0   2 1053.99  114.69
  -1   0   2 1007.70  114.59
   0   0  -2  825.82   74.49
   0   0   2  628.04   74.39
  -1   0  -2   96.79    9.90
  -1   0  -2   85.69   10.10
  -1   0  -2   77.59   10.00
   1   0   2   91.19   10.00
   1   0   2   80.19   10.00
   1   0   2  100.79    9.90
  -2   0  -2 1454.15  155.48
  -2   0  -2 1582.14  155.58
   2   0   2 1462.25  155.48
   2   0   2 1482.05  155.48
   2   0   2 1602.74  155.48
  -3   0  -2  676.83   74.99
  -3   0  -2  838.82   74.99
   3   0   2  603.94   74.89
   3   0   2  797.02   75.19
   3   0   2  712.43   74.99
   3   0   2  728.93   74.89
  -4   0  -2  133.09   19.80
  -4   0  -2  174.08   19.90
   4   0   2  188.98   19.90
   4   0   2  201.48   20.50
   4   0   2  184.28   19.80
   4   0   2  175.48   19.40
  -5   0  -2   73.59   11.20
  -5   0  -2   85.29   11.10
   5   0   2   83.39   11.00
   5   0   2   77.59   11.30
   5   0   2   79.79   12.10
   5   0   2  109.19   12.50
  -6   0  -2   15.90    8.70
  -6   0  -2   26.00    8.90
   6   0   2   20.10    7.90
   6   0   2   38.70    7.20
   6   0   2   20.30    6.80
   6   0   2   17.90    9.60
  -7   0  -2  174.38   25.90
  -7   0  -2  168.58   24.20
   7   0   2  244.88   26.40
   7   0   2  183.28   28.80
   7   0   2  196.38   27.50
   7   0   2  202.88   25.00
   7  -1  -2   29.40   10.50
   7  -1  -2   25.90   12.80
   7  -1  -2   18.70   13.20
   7  -1  -2   29.40    9.00
  -7   1   2   26.60   12.00
  -7   1   2   12.00   10.30
   6  -1  -2    8.40    7.20
   6  -1  -2   17.90    8.50
   6  -1  -2   10.80    6.10
   6  -1  -2    6.60    7.40
  -6   1   2    7.20    8.40
  -6   1   2    9.90    8.40
   5  -1  -2  166.48   21.10
   5  -1  -2  149.39   21.20
   5  -1  -2  200.68   20.50
   5  -1  -2  181.78   19.80
  -5   1   2  139.19   21.00
  -5   1   2  186.88   21.50
   4  -1  -2  341.27   37.10
   4  -1  -2  349.37   37.20
  -4   1   2  358.96   37.10
  -4   1   2  347.47   37.20
   3  -1  -2  740.23   82.69
   3  -1  -2  807.32   82.79
  -3   1   2  930.31   82.79
  -3   1   2  731.73   82.69
   2  -1  -2  267.97   28.00
   2  -1  -2  283.97   28.10
   2  -1  -2  268.37   28.10
  -2   1   2  243.98   28.10
   1  -1  -2   67.89    7.80
  -1   1   2   69.39    7.70
  -1   1   2   62.79    8.30
   0  -1  -2 2209.28  258.97
   0  -1  -2 2642.84  259.07
   0   1   2 2741.53  259.07
  -1  -1  -2 5600.84  579.74
   1   1   2 5732.13  579.74
  -2  -1  -2   29.90    4.30
  -2  -1  -2   30.10    4.50
  -2  -1  -2   25.80    4.50
   2   1   2   30.20    4.50
   2   1   2   27.60    4.40
   2   1   2   25.70    5.20
   2   1   2   32.20    4.40
  -3  -1  -2  374.16   42.70
  -3  -1  -2  442.06   42.90
   3   1   2  412.16   42.70
   3   1   2  424.06   42.70
   3   1   2  369.96   42.70
   3   1   2  446.16   43.20
  -4  -1  -2    3.90    4.50
  -4  -1  -2    2.30    4.40
   4   1   2    4.50    3.90
   4   1   2    9.10    5.10
   4   1   2    6.10    4.10
   4   1   2   10.50    4.20
  -5  -1  -2   98.09   10.90
  -5  -1  -2   83.09   10.60
   5   1   2   70.49   10.00
   5   1   2   71.09   11.10
   5   1   2   74.99   11.40
   5   1   2   61.09   10.00
  -6  -1  -2  320.17   32.00
  -6  -1  -2  292.87   31.70
   6   1   2  254.77   31.90
   6   1   2  282.87   31.40
   6   1   2  284.37   30.70
   6   1   2  239.48   32.90
  -7  -1  -2   43.40   10.20
  -7  -1  -2   34.20   12.00
   7   1   2   49.99   10.90
   7   1   2   40.30   11.50
   7   1   2   54.09    9.50
   7   1   2    8.90   13.40
   7  -2  -2    9.20    9.90
   7  -2  -2    3.70   13.80
   7  -2  -2   12.00   11.60
   7  -2  -2   -2.00   11.30
  -7   2   2   -8.30   12.10
  -7   2   2    4.90   10.20
   6  -2  -2    4.30    8.90
   6  -2  -2    7.10    8.20
   6  -2  -2   -2.10    7.20
   6  -2  -2   13.20    8.80
  -6   2   2   -0.40    9.20
  -6   2   2  -15.70    9.00
   5  -2  -2  488.25   50.89
   5  -2  -2  457.55   51.19
  -5   2   2  489.25   51.19
   4  -2  -2  362.36   40.50
   4  -2  -2  352.86   40.20
   4  -2  -2  359.76   40.20
  -4   2   2  434.46   40.40
  -4   2   2  390.06   40.40
   3  -2  -2 1493.05  132.29
   3  -2  -2 1072.89  132.19
   3  -2  -2 1294.17  132.09
   2  -2  -2   45.40    7.50
   2  -2  -2   45.20    6.80
  -2   2   2   65.39    8.30
  -2   2   2   63.69    8.40
   1  -2  -2    3.00    3.00
   1  -2  -2   -0.90    3.30
  -1   2   2   -0.60    2.70
  -1   2   2    1.80    2.90
   0  -2  -2  199.68   23.80
   0  -2  -2  215.98   23.60
   0   2   2  273.37   23.80
   0   2   2  218.18   23.80
  -2  -2  -2  490.35   51.19
  -2  -2  -2  493.05   50.99
  -2  -2  -2  493.35   50.89
   2   2   2  503.65   50.89
   2   2   2  477.45   51.19
   2   2   2  530.95   50.79
   2   2   2  463.55   50.89
  -3  -2  -2 1507.25  174.78
  -3  -2  -2 1696.63  174.48
  -3  -2  -2 1773.52  174.48
  -3  -2  -2 1783.82  174.58
   3   2   2 1845.92  174.58
   3   2   2 1627.64  174.88
   3   2   2 1626.14  174.48
   3   2   2 1755.72  174.58
  -4  -2  -2  427.86   43.10
  -4  -2  -2  426.16   43.20
   4   2   2  421.06   43.00
   4   2   2  352.36   43.60
   4   2   2  446.36   43.10
   4   2   2  394.66   43.10
  -5  -2  -2  128.49   16.60
  -5  -2  -2  135.49   16.20
   5   2   2  133.09   16.20
   5   2   2  106.49   15.60
   5   2   2  134.19   15.10
   5   2   2  124.29   17.90
  -6  -2  -2    8.20    6.10
  -6  -2  -2    3.40    6.70
   6   2   2    6.80    5.50
   6   2   2   12.20    7.20
   6   2   2   12.10    6.20
   6   2   2    8.20    8.20
  -7  -2  -2    6.80   10.00
  -7  -2  -2    9.90    8.20
   7   2   2   11.00    9.30
   7   2   2    6.70    7.20
   7   2   2    9.30   11.70
   7   2   2   10.50    8.60
   7  -3  -2   20.00    9.70
   7  -3  -2    5.20   12.30
   7  -3  -2   11.10   14.70
   7  -3  -2   -7.90   14.70
  -7   3   2   20.00   12.00
  -7   3   2    9.40   10.60
   6  -3  -2   64.39   13.60
   6  -3  -2  116.09   13.60
   6  -3  -2   82.99   13.00
   6  -3  -2   96.79   13.30
  -6   3   2   68.49   13.20
  -6   3   2   73.69   14.00
   5  -3  -2    6.40    7.50
   5  -3  -2   10.10    6.80
   5  -3  -2    3.10    7.30
  -5   3   2   15.00    7.60
  -5   3   2   15.80    7.10
   4  -3  -2  286.67   31.60
  -4   3   2  297.97   31.90
  -4   3   2  291.97   31.90
   3  -3  -2  600.44   54.99
   3  -3  -2  478.15   55.09
  -3   3   2  504.15   55.09
   2  -3  -2 1223.18  124.69
   2  -3  -2 1206.28  124.89
  -1   3   2 1204.58  125.99
  -1   3   2 1250.57  125.99
   0  -3  -2 1592.74  154.38
   0   3   2 1543.85  154.38
   0   3   2 1383.86  154.38
  -1  -3  -2 1507.05  154.08
  -1  -3  -2 1556.74  154.18
   1   3   2 1447.26  154.08
  -2  -3  -2 3058.89  304.97
  -2  -3  -2 2870.61  304.67
  -2  -3  -2 2932.81  304.77
  -2  -3  -2 3081.49  304.67
   2   3   2 2937.31  304.97
   2   3   2 2992.10  304.77
   2   3   2 2953.60  304.67
   2   3   2 2988.10  304.67
  -3  -3  -2  682.33   75.79
  -3  -3  -2  844.12   76.29
  -3  -3  -2  654.63   75.69
  -3  -3  -2  796.52   75.79
   3   3   2  735.23   76.19
   3   3   2  696.43   75.69
   3   3   2  752.82   75.79
  -4  -3  -2   95.39   11.70
  -4  -3  -2   99.09   11.60
  -4  -3  -2   80.49   13.10
  -4  -3  -2   83.39   10.70
   4   3   2   87.69   11.40
   4   3   2   88.39   11.20
   4   3   2  106.79   11.60
   4   3   2  104.39   12.90
  -5  -3  -2   78.69   11.60
  -5  -3  -2   80.09   10.50
   5   3   2   81.69   11.00
   5   3   2   82.09   10.50
   5   3   2   77.59   11.40
   5   3   2   88.79   12.10
  -6  -3  -2   13.00    6.80
  -6  -3  -2   10.20    7.00
   6   3   2    8.70    5.20
   6   3   2   21.20    6.80
   6   3   2   11.10    6.50
   6   3   2   28.20    9.10
  -7  -3  -2   -2.00    6.90
  -7  -3  -2    8.70    9.00
   7   3   2  -12.20   11.20
   7   3   2  -11.10    9.20
   7   3   2   -3.50    8.10
  -8  -3  -2   10.70   11.80
   8   3   2   12.70   13.10
   6  -4  -2  206.98   27.10
   6  -4  -2  195.98   27.90
   6  -4  -2  161.38   26.10
  -6   4   2  215.08   26.10
   5  -4  -2    5.00    7.10
   5  -4  -2   -8.60    7.70
   5  -4  -2   -1.80    7.90
  -5   4   2    5.70    7.90
  -5   4   2    7.80    7.70
   4  -4  -2  158.28   21.10
   4  -4  -2  156.88   21.00
   4  -4  -2  196.18   20.10
  -4   4   2  180.18   20.80
  -4   4   2  145.79   20.50
   3  -4  -2   19.60    4.90
   3  -4  -2   18.90    5.00
   3  -4  -2   16.70    5.60
  -3   4   2   13.90    5.20
  -3   4   2   12.70    5.20
   2  -4  -2   -0.10    4.10
   2  -4  -2    1.10    4.00
  -2   4   2    4.10    4.30
  -2   4   2    2.80    3.80
   1  -4  -2  440.46   44.10
   1  -4  -2  422.56   44.10
  -1   4   2  407.76   44.10
   0  -4  -2  412.56   43.90
   0  -4  -2  394.56   43.90
   0   4   2  463.75   43.90
  -1  -4  -2 1405.86  158.58
  -1  -4  -2 1522.15  158.48
  -1  -4  -2 1715.73  158.68
  -2  -4  -2  355.86   36.60
  -2  -4  -2  337.97   36.30
   2   4   2  349.17   36.50
  -3  -4  -2  335.57   35.50
  -3  -4  -2  339.87   34.50
  -3  -4  -2  327.77   34.90
  -3  -4  -2  326.47   34.50
   3   4   2  345.87   34.40
   3   4   2  328.87   35.40
   3   4   2  320.27   34.80
   3   4   2  336.87   34.50
  -4  -4  -2    2.60    4.10
  -4  -4  -2    6.30    5.40
  -4  -4  -2    7.20    3.70
  -4  -4  -2    1.80    3.10
   4   4   2    5.80    3.50
   4   4   2    1.80    5.20
   4   4   2    3.60    3.20
  -5  -4  -2   49.60    8.10
  -5  -4  -2   53.79    9.70
  -5  -4  -2   73.99    9.90
  -5  -4  -2   55.49    8.10
   5   4   2   58.79    7.50
   5   4   2   48.40    7.60
   5   4   2   51.19    7.50
   5   4   2   47.60    9.10
  -6  -4  -2   15.60    6.50
  -6  -4  -2   18.30    5.50
   6   4   2   13.10    6.30
   6   4   2   11.70    6.40
   6   4   2    9.60    8.80
  -7  -4  -2    3.10    5.40
  -7  -4  -2   -3.20    8.30
   7   4   2    8.60    7.80
   7   4   2   -0.70    7.90
   7   4   2   -2.40   11.80
  -8  -4  -2    6.30   18.70
   8   4   2   -3.00   11.90
   6  -5  -2   61.09   12.70
   6  -5  -2   45.50   13.20
   6  -5  -2   31.80   14.10
  -6   5   2   74.79   14.20
  -6   5   2   51.09   10.20
  -6   5   2   53.49   13.10
   5  -5  -2    4.60    8.90
   5  -5  -2    2.40    9.00
   5  -5  -2   13.30    8.00
  -5   5   2   -2.50    7.90
  -5   5   2   -5.60    8.90
   4  -5  -2   82.69   13.10
   4  -5  -2   98.49   13.00
  -4   5   2   81.79   12.10
  -4   5   2  116.49   13.30
   3  -5  -2   18.80    4.90
   3  -5  -2   27.20    6.50
   3  -5  -2   15.90    6.00
  -3   5   2   20.00    4.20
  -3   5   2   22.20    5.60
  -3   5   2   12.60    6.00
   2  -5  -2  574.64   55.49
  -2   5   2  457.95   55.29
  -2   5   2  564.04   54.99
   1  -5  -2 1480.35  151.78
   1  -5  -2 1518.85  151.78
  -1   5   2 1478.75  151.78
  -1   5   2 1462.05  151.78
  -1   5   2 1454.05  151.48
   0  -5  -2   60.49    8.50
   0  -5  -2   65.49    8.60
   0   5   2   79.89    8.60
   0   5   2   68.79    8.40
  -1  -5  -2  276.57   27.50
  -1  -5  -2  251.87   27.90
  -2  -5  -2  197.98   21.80
  -2  -5  -2  202.78   21.70
  -3  -5  -2    5.80    4.60
  -3  -5  -2   -0.90    3.60
   3   5   2    0.90    4.30
  -4  -5  -2  -13.30    4.30
  -4  -5  -2   -2.40    5.80
  -4  -5  -2   -0.90    3.40
  -4  -5  -2    1.80    3.10
   4   5   2    1.80    5.30
   4   5   2    1.20    3.70
   4   5   2   -1.70    2.80
  -5  -5  -2   34.40    8.40
  -5  -5  -2   32.10    5.70
  -5  -5  -2   40.00    6.10
   5   5   2   28.90    5.70
   5   5   2   16.10    7.80
   5   5   2   27.30    5.20
   5   5   2   28.30    4.20
  -6  -5  -2   -5.30    8.70
  -6  -5  -2   -1.00    5.30
  -6  -5  -2   -3.60    6.10
   6   5   2    7.60    8.30
   6   5   2   -1.00    5.60
  -7  -5  -2   12.00    8.70
  -7  -5  -2   15.10    6.70
   7   5   2   11.20    6.90
   7   5   2   -7.00   12.10
   7   5   2    2.60    7.40
   6  -6  -2    1.70   13.40
   6  -6  -2   19.70   16.40
   6  -6  -2   20.10   12.10
  -6   6   2    1.30   13.10
  -6   6   2   17.00    9.30
  -6   6   2    5.50   13.60
   5  -6  -2   -0.10   11.40
   5  -6  -2   -2.90    9.70
   5  -6  -2  -12.10    8.80
  -5   6   2   -6.90    8.10
  -5   6   2   -4.00    8.60
  -5   6   2   -3.90    6.50
   4  -6  -2   27.60    8.60
   4  -6  -2   37.30    6.70
   4  -6  -2   30.10    8.90
  -4   6   2   38.80    6.70
  -4   6   2   24.10    8.10
  -4   6   2   34.80    9.20
   3  -6  -2   20.10    6.50
   3  -6  -2   21.00    6.90
  -3   6   2   10.00    5.50
  -3   6   2   19.60    4.50
  -3   6   2   16.00    5.90
   2  -6  -2  110.99   12.70
  -2   6   2   91.19   12.20
  -2   6   2   70.09   10.90
  -2   6   2  101.39   10.70
   1  -6  -2   65.59    7.70
   1  -6  -2   57.09    7.70
  -1   6   2   61.29    8.60
  -1   6   2   44.90    7.60
   0  -6  -2    6.70    3.20
   0  -6  -2    5.00    3.00
   0   6   2    6.90    3.10
   0   6   2    1.20    2.90
  -1  -6  -2  108.79   12.40
  -1  -6  -2  100.39   11.50
  -2  -6  -2   58.19    8.30
  -2  -6  -2   70.99    8.70
  -2  -6  -2   67.99    9.60
  -3  -6  -2  145.69   17.10
  -3  -6  -2  131.89   16.10
  -4  -6  -2   25.50    7.10
  -4  -6  -2   28.10    5.90
   4   6   2   26.90    7.00
  -5  -6  -2   -0.70    7.40
  -5  -6  -2    1.80    4.30
   5   6   2    0.60    6.60
  -6  -6  -2    6.00    9.50
  -6  -6  -2    0.60    6.00
  -6  -6  -2    3.60    5.80
   6   6   2   -0.80    4.10
   6   6   2    4.40    9.60
   6   6   2   -3.60    5.20
  -7  -6  -2   -4.70    8.10
  -7  -6  -2   13.90    8.70
   7   6   2   11.10   12.40
   7   6   2   15.30    7.50
   5  -7  -2    3.40   12.00
   5  -7  -2   -2.70   10.10
   5  -7  -2   -2.20   10.30
  -5   7   2   11.20    9.90
  -5   7   2   -7.60    7.50
  -5   7   2    4.10    9.90
   4  -7  -2   -4.70    9.80
   4  -7  -2    6.20    6.70
   4  -7  -2   -1.90    8.80
  -4   7   2    2.20    8.20
  -4   7   2    3.40    5.20
  -4   7   2   10.30    8.20
   3  -7  -2  329.87   38.50
   3  -7  -2  425.66   38.40
  -3   7   2  335.17   37.80
  -3   7   2  304.17   37.60
  -3   7   2  355.76   36.70
   2  -7  -2   77.09   10.20
   2  -7  -2   66.89    9.30
  -2   7   2   67.99    9.60
   1  -7  -2  397.06   41.60
  -1   7   2  433.16   41.60
  -1   7   2  356.76   41.70
   0  -7  -2  533.85   58.69
   0  -7  -2  559.24   58.69
   0   7   2  585.24   58.69
   0   7   2  591.24   58.69
  -1  -7  -2    3.20    4.00
  -1  -7  -2   -1.00    2.60
  -2  -7  -2  481.95   47.00
  -2  -7  -2  438.56   47.50
  -2  -7  -2  438.06   47.40
  -3  -7  -2    3.40    4.70
  -3  -7  -2    4.70    5.30
  -3  -7  -2    0.60    4.20
  -4  -7  -2  125.49   17.80
  -4  -7  -2  124.99   15.90
  -5  -7  -2    5.70    6.60
  -5  -7  -2   31.30    9.00
  -6  -7  -2   20.90   10.20
  -6  -7  -2    0.70    5.50
  -7  -7  -2   12.90    8.40
  -7  -7  -2    6.30    8.30
  -7  -7  -2   13.00   14.20
   7   7   2   -0.40    6.30
   5  -8  -2   -3.10    9.70
   5  -8  -2   -3.10   10.80
   5  -8  -2   10.40   10.80
  -5   8   2   13.70   13.40
  -5   8   2    2.10    7.40
  -5   8   2    5.40   13.00
   4  -8  -2   51.79   10.00
   4  -8  -2   64.89   12.00
   4  -8  -2   39.40   11.80
  -4   8   2   45.40    8.20
  -4   8   2   35.80   10.50
  -4   8   2   49.60   11.10
   3  -8  -2    2.10    7.60
   3  -8  -2    2.10    8.40
  -3   8   2    7.00    4.40
  -3   8   2  -10.10    5.20
  -3   8   2   -2.90    6.80
   2  -8  -2   48.30    9.40
   2  -8  -2   89.09   10.10
  -2   8   2   68.09    9.00
  -2   8   2   59.39    9.20
  -2   8   2   54.39    9.60
   1  -8  -2   35.40    6.90
   1  -8  -2   26.80    5.80
  -1   8   2   30.20    6.20
  -1   8   2   31.10    6.10
   0  -8  -2  154.88   17.90
   0  -8  -2  142.69   18.00
   0   8   2  157.48   17.70
   0   8   2  172.98   17.80
  -1  -8  -2   31.80    4.90
  -1  -8  -2   38.10    6.40
  -2  -8  -2   74.29    8.70
  -2  -8  -2   44.20    8.40
  -2  -8  -2   62.09    8.70
  -3  -8  -2    4.10    5.70
  -3  -8  -2    4.30    4.00
  -3  -8  -2    2.50    5.70
  -4  -8  -2    2.80    4.50
  -4  -8  -2    2.60    5.00
  -4  -8  -2    0.60    7.20
  -5  -8  -2  141.09   21.20
  -5  -8  -2  115.99   16.80
  -5  -8  -2  147.69   18.30
  -6  -8  -2    5.40   10.50
  -7  -8  -2   12.80   14.80
   4  -9  -2   49.30   11.90
   4  -9  -2   35.00   11.70
   4  -9  -2   30.10    9.90
  -4   9   2   38.10    8.50
  -4   9   2   29.00   11.70
  -4   9   2   28.10   13.40
   3  -9  -2    3.00    9.20
   3  -9  -2    7.30    8.80
  -3   9   2   -3.90    8.20
  -3   9   2   -3.10    7.70
  -3   9   2    6.40    4.90
   2  -9  -2    6.00    7.50
   2  -9  -2    3.80    7.90
  -2   9   2   19.20    6.70
  -2   9   2   12.40    4.10
  -2   9   2   14.40    6.50
   1  -9  -2  105.39   15.80
   1  -9  -2  122.19   16.30
  -1   9   2  114.59   15.50
  -1   9   2  130.99   15.70
   0  -9  -2 1213.88  121.69
   0  -9  -2 1058.09  121.59
   0   9   2 1274.77  121.59
  -1  -9  -2   15.40    3.80
  -1  -9  -2   14.10    6.00
  -2  -9  -2   38.70    7.80
  -2  -9  -2   44.20    6.50
  -2  -9  -2   55.89    9.40
  -3  -9  -2   -7.50    5.80
  -3  -9  -2  -11.30    4.10
  -3  -9  -2    6.90    6.50
  -4  -9  -2    0.00    7.50
  -4  -9  -2  -10.00    5.30
  -4  -9  -2   -6.90    6.40
  -5  -9  -2   -3.50    9.40
  -5  -9  -2  -13.10    6.80
  -5  -9  -2   -5.10    7.90
  -6  -9  -2   29.40   11.30
  -6  -9  -2   40.60   12.20
  -7  -9  -2    4.70   16.30
  -7  -9  -2    2.30   12.70
   3 -10  -2   13.90    7.50
   3 -10  -2   10.70   11.10
  -3  10   2   -0.70    7.50
  -3  10   2   13.00   10.10
   2 -10  -2   46.80    9.70
   2 -10  -2   43.90    8.60
  -2  10   2   28.20    8.00
  -2  10   2   44.50    9.10
   1 -10  -2    1.90    7.10
   1 -10  -2    9.40    6.90
  -1  10   2   10.00    5.90
  -1  10   2    2.70    5.90
   0 -10  -2   81.09   11.00
   0 -10  -2   97.59   13.60
   0  10   2   83.79   12.40
  -1 -10  -2   70.49   10.20
  -2 -10  -2  198.78   22.60
  -2 -10  -2  184.58   25.80
  -2 -10  -2  219.68   24.20
  -3 -10  -2   13.20    7.70
  -3 -10  -2   11.30    7.80
  -3 -10  -2   13.40    5.50
  -4 -10  -2    3.30    6.70
  -4 -10  -2   15.70    8.30
  -4 -10  -2   20.90    9.10
  -5 -10  -2    1.50    9.30
  -5 -10  -2   22.30   10.60
  -5 -10  -2   -1.30    8.00
  -6 -10  -2  -26.60   10.60
  -6 -10  -2  -15.60   11.90
   2 -11  -2   47.40   14.00
   2 -11  -2   85.79   13.40
  -2  11   2  127.69   13.90
  -2  11   2   84.29   12.30
   1 -11  -2   13.40    5.60
   1 -11  -2    1.10    7.80
  -1  11   2  -11.60    6.40
  -1  11   2    7.60    7.10
   0 -11  -2  229.48   23.50
   0 -11  -2  191.88   23.60
   0 -11  -2  181.88   23.40
   0  11   2  192.88   22.50
   0  11   2  194.68   21.60
  -1 -11  -2   59.59   10.20
  -2 -11  -2   -5.10    4.90
  -2 -11  -2    3.20    8.20
  -2 -11  -2   -4.20    7.60
  -3 -11  -2   -6.80    9.80
  -3 -11  -2   -9.90    8.60
  -3 -11  -2   -3.90    4.50
  -4 -11  -2    5.90    7.40
  -4 -11  -2   24.70    9.50
  -4 -11  -2  -13.80    8.70
  -5 -11  -2  -22.80    7.30
  -5 -11  -2    4.20   11.60
  -5 -11  -2   -0.10   10.80
  -6 -11  -2   20.60   15.40
   1 -12  -2    9.50   10.40
   1 -12  -2   -1.30    8.60
   1 -12  -2    1.00    6.80
  -1  12   2   -7.90    5.90
  -1  12   2    3.60    8.50
   0 -12  -2    1.70    7.00
   0 -12  -2    4.90    7.20
   0  12   2   -3.90    5.10
   0  12   2   11.80    6.80
  -1 -12  -2    1.60    8.20
  -2 -12  -2    1.20    8.80
  -2 -12  -2    4.10   13.30
  -3 -12  -2   27.70    7.70
  -3 -12  -2   42.30   12.80
  -3 -12  -2   20.30   10.20
  -4 -12  -2    7.70    9.40
  -4 -12  -2   18.50   11.10
  -4 -12  -2   15.40   11.80
  -5 -12  -2   -6.90   10.90
  -5 -12  -2   21.40   13.70
  -5 -12  -2   33.80   11.00
   0 -13  -2    8.80    9.30
   0  13   2    7.30    8.30
  -1 -13  -2   27.70   17.20
  -1 -13  -2   22.20    9.30
  -2 -13  -2   15.70   16.60
  -2 -13  -2   16.90   10.80
  -3 -13  -2   25.50   15.50
  -3 -13  -2   25.40   12.00
  -2 -13   3    4.90   11.40
  -4 -12   3   -2.00   10.80
  -4 -12   3   22.10   13.70
  -4 -12   3   59.29   11.50
  -3 -12   3   19.70   10.70
  -3 -12   3   13.30   10.50
  -3 -12   3   10.10    8.50
  -2 -12   3   15.70    9.70
  -2 -12   3   21.50    7.80
  -1 -12   3    9.70    6.60
  -1 -12   3   13.70    7.10
   0  12  -3   61.59    9.70
   0  12  -3   67.99    9.00
   0  12  -3   65.79   10.70
   0 -12   3   67.19   10.10
   0 -12   3   57.99   11.40
  -1  12  -3   12.30    7.30
  -1  12  -3   18.80   10.30
   1 -12   3   10.60    8.40
   1 -12   3   -3.00    8.80
  -5 -11   3   26.50   14.40
  -5 -11   3   14.20   11.40
  -4 -11   3   38.90    9.50
  -4 -11   3   45.30   10.90
  -4 -11   3   27.20   12.40
  -3 -11   3  285.67   36.10
  -3 -11   3  315.67   35.50
  -3 -11   3  351.76   37.60
  -2 -11   3   -1.20    6.50
  -2 -11   3   -3.20    8.50
  -1 -11   3   39.60    7.00
  -1 -11   3   32.10    7.70
   0  11  -3    2.50    5.10
   0  11  -3   -0.10    6.10
   0  11  -3    1.10    4.10
   0 -11   3   -7.30    6.60
   0 -11   3   -1.20    6.30
   0 -11   3   -5.40    7.40
  -1  11  -3  -10.20    6.50
  -1  11  -3    6.40    8.30
  -1  11  -3   -4.40    6.60
   1 -11   3    3.60    5.90
   1 -11   3    8.80    9.50
  -2  11  -3   -4.20    7.20
  -2  11  -3   -6.00    6.80
  -2  11  -3   -3.20    9.90
   2 -11   3    5.60    9.70
   2 -11   3   -0.20    9.20
  -6 -10   3  -23.90   11.00
  -6 -10   3   25.10   15.10
  -5 -10   3    4.50    9.90
  -5 -10   3   24.90   12.10
  -4 -10   3   30.00    8.80
  -4 -10   3   39.00   10.70
  -3 -10   3  256.57   31.80
  -3 -10   3  282.87   33.10
  -3 -10   3  321.87   33.00
  -2 -10   3   14.70    7.70
  -2 -10   3    4.10    6.00
   1  10  -3    6.90    4.40
  -1 -10   3    7.60    5.00
  -1 -10   3   -0.20    4.10
  -1 -10   3   -1.00    5.10
   0  10  -3    1.30    4.20
   0  10  -3    3.00    5.40
   0 -10   3    4.30    4.80
   0 -10   3    8.30    5.50
   0 -10   3    8.00    5.60
  -1  10  -3   71.99    8.80
  -1  10  -3   70.09   10.10
  -1  10  -3   50.89   10.10
   1 -10   3   51.09    9.50
   1 -10   3   60.69   10.60
  -2  10  -3   -7.60    8.10
  -2  10  -3    0.50    7.60
  -2  10  -3   13.60    5.90
   2 -10   3   -6.20    9.50
   2 -10   3    1.40    6.20
  -3  10  -3   -6.10    8.10
  -3  10  -3    8.10    9.90
  -3  10  -3   -1.30    7.50
   3 -10   3  -10.90    8.10
   3 -10   3    2.50   10.30
  -6  -9   3   15.10   10.60
  -6  -9   3   53.89   14.50
  -5  -9   3   13.30   10.20
  -5  -9   3    2.60    8.00
  -4  -9   3   47.40   10.40
  -4  -9   3   41.50    8.40
  -3  -9   3    7.70    6.10
  -3  -9   3    2.10    6.50
  -3  -9   3    8.90    7.00
  -2  -9   3    4.20    5.10
  -2  -9   3    7.20    6.40
   1   9  -3    9.90    4.30
  -1  -9   3   12.50    4.20
  -1  -9   3    6.60    4.70
  -1  -9   3   17.60    4.60
   0   9  -3   17.60    9.40
   0   9  -3    6.30    4.00
   0   9  -3    8.80    5.10
   0  -9   3    9.60    4.90
   0  -9   3   11.70    4.90
   0  -9   3    8.40    5.50
  -1   9  -3  102.79   11.60
  -1   9  -3   78.59   10.50
  -1   9  -3   79.99    9.90
   1  -9   3   74.59   10.70
   1  -9   3   68.59   11.00
  -2   9  -3   54.69    8.70
  -2   9  -3   37.10    9.10
  -2   9  -3   44.90    7.40
   2  -9   3   48.10    9.50
   2  -9   3   49.90   10.00
  -3   9  -3   -4.50    9.90
  -3   9  -3    8.60    7.70
  -3   9  -3    4.50    6.60
   3  -9   3    1.30    9.60
   3  -9   3    9.90    8.50
  -4   9  -3   10.80   10.20
  -4   9  -3    3.90    8.00
  -4   9  -3   -4.80   12.10
   4  -9   3  -15.00   10.60
   4  -9   3   14.90    9.90
  -7  -8   3   18.70   18.00
  -7  -8   3   -0.40    8.80
  -6  -8   3   66.99   13.70
  -6  -8   3   42.40   11.00
  -5  -8   3   49.20   10.10
  -5  -8   3   68.39   12.40
  -4  -8   3    4.50    6.30
  -4  -8   3   13.70    8.50
  -3  -8   3    5.50    6.60
  -3  -8   3    7.80    5.40
  -3  -8   3    8.80    5.70
  -2  -8   3  153.48   17.80
   1   8  -3  255.47   27.90
   1   8  -3  279.57   27.50
  -1  -8   3  257.67   28.00
  -1  -8   3  256.57   27.80
  -1  -8   3  258.77   27.70
   0   8  -3  365.06   37.80
   0   8  -3  366.66   37.50
   0   8  -3  378.16   37.70
   0  -8   3  363.06   37.50
   0  -8   3  337.17   37.50
   0  -8   3  333.87   37.80
  -1   8  -3   92.49   11.10
  -1   8  -3   90.89   11.20
  -1   8  -3   84.79   11.90
   1  -8   3   83.89   11.00
   1  -8   3   72.29   10.80
   1  -8   3   80.59   10.80
  -2   8  -3   80.69   10.20
  -2   8  -3   90.69   11.20
  -2   8  -3   53.49   10.40
   2  -8   3   77.69   11.20
   2  -8   3   68.89   10.80
  -3   8  -3   -1.80    6.80
  -3   8  -3    5.30    6.40
  -3   8  -3    0.90    5.30
   3  -8   3   10.30    8.80
   3  -8   3    8.10    7.60
  -4   8  -3    8.70   10.10
  -4   8  -3    8.20    7.70
  -4   8  -3    8.40    7.20
   4  -8   3    1.70    9.30
   4  -8   3    4.40   10.90
  -5   8  -3   99.59   17.20
  -5   8  -3  130.59   18.50
   5  -8   3   84.09   17.10
   7   7  -3   22.80    7.60
   7   7  -3    8.90    6.50
  -7  -7   3    7.50   14.30
  -7  -7   3   20.70    8.60
  -7  -7   3   -1.60   11.50
  -7  -7   3   18.20    8.10
  -6  -7   3   -6.00    9.50
  -6  -7   3   -2.60   10.60
  -6  -7   3    6.90    6.10
  -6  -7   3   -2.80    5.90
  -5  -7   3  196.38   24.20
  -5  -7   3  192.98   25.80
  -4  -7   3  442.36   50.69
  -4  -7   3  498.65   49.90
  -3  -7   3   11.60    5.20
  -3  -7   3   10.80    5.90
  -2  -7   3   30.00    5.30
   1   7  -3   19.50    4.10
   1   7  -3   22.20    3.30
   1   7  -3   21.00    3.50
  -1  -7   3   27.60    5.00
  -1  -7   3   23.70    4.00
  -1  -7   3   17.50    3.80
   0   7  -3    6.20    3.20
   0   7  -3    3.50    4.00
   0   7  -3   -1.70    3.40
   0  -7   3    0.10    3.00
   0  -7   3   -0.10    3.70
   0  -7   3    1.80    4.00
  -1   7  -3  362.36   41.20
  -1   7  -3  383.26   40.80
  -1   7  -3  431.76   41.00
   1  -7   3  351.06   41.10
   1  -7   3  375.66   40.80
   1  -7   3  439.76   41.30
  -2   7  -3   39.10    7.30
  -2   7  -3   39.10    5.80
   2  -7   3   42.30    7.80
   2  -7   3   23.70    6.90
  -3   7  -3    9.30    5.10
  -3   7  -3    3.50    6.10
  -3   7  -3   -8.30    5.50
   3  -7   3   11.00    7.30
   3  -7   3   13.80    6.70
  -4   7  -3   13.60   10.60
  -4   7  -3   12.40    6.60
  -4   7  -3   19.60    8.70
   4  -7   3   26.10    8.80
   4  -7   3   15.60    9.30
  -5   7  -3   -1.40    8.00
  -5   7  -3   -4.50    9.60
  -5   7  -3   -3.90   11.70
   5  -7   3    0.10   11.10
   5  -7   3  -10.90   12.80
   5  -7   3  -14.00    9.40
   7   6  -3    4.80    7.80
  -7  -6   3    4.70    8.80
  -7  -6   3    9.50   13.80
  -7  -6   3   -7.70   11.20
  -7  -6   3    5.90    9.10
   6   6  -3    1.90    5.50
   6   6  -3    1.50    4.20
  -6  -6   3   -9.30    6.30
  -6  -6   3    8.90    4.90
  -6  -6   3   13.60    9.10
  -6  -6   3   24.30   11.30
   5   6  -3   60.09    8.60
   5   6  -3   58.89    8.10
  -5  -6   3   71.69    8.20
  -5  -6   3   62.59   11.20
  -5  -6   3   56.59   10.00
  -5  -6   3   58.49    8.30
  -4  -6   3  101.49   12.90
  -4  -6   3  107.49   15.50
  -3  -6   3   39.30    6.20
  -3  -6   3   33.20    6.60
  -2  -6   3  101.59   12.60
   1   6  -3    3.10    3.10
   1   6  -3    4.10    2.20
   1   6  -3    5.30    2.00
  -1  -6   3    4.60    2.70
  -1  -6   3    3.80    3.50
  -1  -6   3    5.00    2.90
   0   6  -3  151.18   15.90
   0   6  -3  126.39   16.10
   0   6  -3  145.59   15.80
   0  -6   3  153.08   15.90
   0  -6   3  137.49   15.50
   0  -6   3  143.29   15.90
  -1   6  -3  185.68   19.20
  -1   6  -3  163.38   19.40
   1  -6   3  176.58   19.80
   1  -6   3  169.48   19.60
   1  -6   3  190.68   19.50
  -2   6  -3   -4.00    5.20
  -2   6  -3    6.60    3.80
  -2   6  -3   -0.50    3.90
   2  -6   3   -2.40    4.80
   2  -6   3    1.30    5.50
  -3   6  -3  101.49   12.50
  -3   6  -3  103.29   14.00
  -3   6  -3   79.99   11.70
   3  -6   3  131.29   14.80
   3  -6   3   77.09   12.00
  -4   6  -3   26.20    8.80
  -4   6  -3   22.70    8.30
  -4   6  -3   27.50    6.30
   4  -6   3   27.10    8.30
   4  -6   3   16.60    7.60
  -5   6  -3   18.50    7.80
  -5   6  -3   44.80   11.50
  -5   6  -3   28.20   10.10
   5  -6   3   27.50    9.90
   5  -6   3   29.10   10.90
   5  -6   3   19.60    9.80
  -6   6  -3  161.88   22.30
  -6   6  -3  146.19   19.10
  -6   6  -3  128.79   19.80
   6  -6   3  123.39   21.10
   6  -6   3  132.39   20.20
   6  -6   3  150.28   22.10
   6  -6   3  147.89   21.40
   7   5  -3   -8.90    8.80
   7   5  -3    7.40    8.20
  -7  -5   3    1.40    7.60
  -7  -5   3   -6.10    9.30
  -7  -5   3   18.80   13.80
   6   5  -3   -4.50    6.80
   6   5  -3   -3.30    6.40
  -6  -5   3    9.00    9.80
  -6  -5   3    1.10    6.30
  -6  -5   3    6.70    4.90
   5   5  -3   43.90    6.70
  -5  -5   3   37.70    6.70
  -5  -5   3   37.40    9.50
  -5  -5   3   36.80    7.10
   4   5  -3  189.58   19.20
   4   5  -3  180.98   19.70
  -4  -5   3  179.78   19.70
  -4  -5   3  178.48   21.40
  -4  -5   3  184.48   20.80
  -4  -5   3  171.18   19.70
  -3  -5   3   48.70    6.90
  -3  -5   3   47.50    6.70
  -3  -5   3   44.50    7.40
  -3  -5   3   49.40    6.70
  -2  -5   3   -1.90    3.40
   1   5  -3  210.28   21.40
   1   5  -3  206.18   21.50
   1   5  -3  195.98   21.90
  -1  -5   3  217.98   21.60
  -1  -5   3  198.78   22.00
  -1  -5   3  201.08   21.60
   0   5  -3  927.61   93.59
   0   5  -3  865.21   93.59
   0   5  -3  927.91   93.59
   0  -5   3  957.50   93.59
   0  -5   3  856.91   93.59
   0  -5   3  929.21   93.59
  -1   5  -3   73.19   10.20
  -1   5  -3   80.99    9.60
  -1   5  -3   68.89    9.20
   1  -5   3   68.29    9.30
   1  -5   3   69.79    9.60
   1  -5   3   79.59    9.90
  -2   5  -3   83.69   12.60
  -2   5  -3  106.39   11.20
   2  -5   3   77.99   11.80
  -3   5  -3   12.60    4.50
  -3   5  -3   24.30    5.50
  -3   5  -3   16.90    6.20
   3  -5   3   25.40    6.80
   3  -5   3   17.70    5.80
  -4   5  -3    8.80    6.70
  -4   5  -3   24.50    5.30
  -4   5  -3   31.70    6.80
   4  -5   3   22.60    7.10
   4  -5   3   12.20    7.20
  -5   5  -3   84.99   11.70
  -5   5  -3   66.79   10.30
  -5   5  -3   73.59   12.70
   5  -5   3   68.29   11.40
   5  -5   3   65.29   11.70
   5  -5   3   71.59   13.00
   5  -5   3   43.70   12.20
  -6   5  -3   -4.60    8.50
  -6   5  -3    3.40   12.80
  -6   5  -3   10.10   10.60
   6  -5   3  -22.90    9.50
   6  -5   3   -8.70   13.10
   6  -5   3   -6.20   11.50
   6  -5   3    0.80   12.60
   7   4  -3   11.50    8.90
  -7  -4   3    2.30    9.60
  -7  -4   3   14.80   12.50
  -7  -4   3    5.00    6.40
   6   4  -3   18.10    7.30
  -6  -4   3   29.60    9.80
  -6  -4   3   19.20    7.40
  -6  -4   3   17.70    7.60
   5   4  -3   86.59   11.50
  -5  -4   3   57.29   11.20
  -5  -4   3   68.79    9.40
  -5  -4   3   75.79    9.70
   4   4  -3   40.20    6.80
   4   4  -3   47.60    6.60
  -4  -4   3   62.59    6.80
  -4  -4   3   51.99    6.80
  -4  -4   3   49.80    8.20
   3   4  -3  448.26   47.30
  -3  -4   3  498.75   47.80
  -3  -4   3  422.66   47.30
  -3  -4   3  471.05   48.10
  -3  -4   3  456.65   47.30
   2   4  -3  376.16   35.90
   2   4  -3  339.17   35.90
  -2  -4   3  368.66   36.40
  -2  -4   3  352.76   36.00
  -2  -4   3  298.87   36.70
   1   4  -3    1.60    2.20
   1   4  -3    4.80    2.80
   1   4  -3    0.90    1.80
  -1  -4   3   -0.20    3.10
  -1  -4   3    0.70    2.50
  -1  -4   3    0.80    2.20
   0   4  -3 1393.46  156.68
   0   4  -3 1547.15  156.78
   0   4  -3 1449.95  156.78
   0  -4   3 1670.53  156.78
   0  -4   3 1491.85  156.78
   0  -4   3 1620.54  156.78
  -1   4  -3   -3.40    3.60
  -1   4  -3   -3.10    3.00
  -1   4  -3   -2.00    2.50
   1  -4   3   -1.40    3.30
   1  -4   3    1.80    3.40
   1  -4   3    2.20    3.20
  -2   4  -3    9.10    4.50
  -2   4  -3    7.50    3.90
  -2   4  -3   12.80    3.20
   2  -4   3   12.50    4.20
   2  -4   3    9.90    4.20
  -3   4  -3  250.27   22.50
  -3   4  -3  194.98   22.80
  -3   4  -3  206.88   23.30
   3  -4   3  179.58   23.00
   3  -4   3  192.38   23.10
  -4   4  -3  112.09   13.50
  -4   4  -3  111.09   13.40
  -4   4  -3   77.69   12.70
   4  -4   3   97.29   12.40
   4  -4   3  100.19   12.70
  -5   4  -3   56.89    8.60
  -5   4  -3   30.30   10.30
  -5   4  -3   38.00    9.40
   5  -4   3   44.70    9.90
   5  -4   3   45.50    9.80
   5  -4   3   53.79    9.80
   5  -4   3   36.50   10.10
  -6   4  -3  -11.50   11.40
  -6   4  -3   13.60    9.70
  -6   4  -3  -12.30    8.70
   6  -4   3   -8.50   12.50
   6  -4   3  -11.90    9.60
   6  -4   3   12.30    9.50
   6  -4   3   -3.20   11.70
   7   3  -3   -7.30   11.40
   7   3  -3   22.30    9.50
  -7  -3   3    4.30    6.70
  -7  -3   3    0.70    9.60
   6   3  -3   24.50    9.40
   6   3  -3   16.60    7.50
  -6  -3   3   18.80    7.50
  -6  -3   3   27.20    9.30
  -6  -3   3   31.60    8.40
   5   3  -3   74.19   10.40
   5   3  -3   70.29    9.10
  -5  -3   3   56.59   10.30
  -5  -3   3   59.59    9.00
  -5  -3   3   64.99    9.10
   4   3  -3  211.98   21.30
   4   3  -3  185.58   20.40
  -4  -3   3  169.38   20.30
  -4  -3   3  174.78   19.80
  -4  -3   3  193.08   21.60
   3   3  -3  553.34   54.79
  -3  -3   3  496.35   54.89
  -3  -3   3  542.35   54.79
   2   3  -3  261.77   25.20
  -2  -3   3  227.78   25.60
  -2  -3   3  229.28   25.20
  -2  -3   3  215.48   25.90
  -2  -3   3  262.17   25.20
   1   3  -3 3060.29  329.27
   1   3  -3 3367.96  329.37
  -1  -3   3 3115.19  329.27
  -1  -3   3 3501.35  329.37
  -1  -3   3 3042.40  329.27
   0   3  -3 2152.88  223.88
   0   3  -3 1942.61  223.88
   0   3  -3 2343.27  223.88
   0  -3   3 2282.47  223.88
   0  -3   3 2164.48  223.88
   0  -3   3 2231.48  223.88
  -1   3  -3   95.09   11.20
  -1   3  -3   84.59   10.80
  -1   3  -3   89.99   10.50
   1  -3   3   86.09   10.80
   1  -3   3  100.19   11.00
  -2   3  -3 4321.67  435.46
   2  -3   3 4184.58  435.56
  -3   3  -3    7.00    3.60
  -3   3  -3    2.40    4.60
  -3   3  -3    7.30    5.30
   3  -3   3    4.00    4.00
   3  -3   3    5.70    3.80
  -4   3  -3  520.25   51.29
  -4   3  -3  406.76   51.69
   4  -3   3  527.55   51.79
   4  -3   3  455.55   51.59
   4  -3   3  546.65   51.79
  -5   3  -3   39.90    8.10
  -5   3  -3   40.40    8.90
   5  -3   3   21.80    8.30
   5  -3   3   46.10    9.50
   5  -3   3   31.60    8.10
   5  -3   3   41.40    8.20
  -6   3  -3  112.29   16.00
  -6   3  -3  106.79   17.00
  -6   3  -3  118.89   15.60
   6  -3   3   96.69   17.30
   6  -3   3  119.99   16.30
   6  -3   3  111.79   16.00
   6  -3   3  162.38   18.20
  -7   3  -3   32.40   12.40
  -7   3  -3   47.70   12.20
  -7   3  -3   36.10   12.50
   7  -3   3   13.90   11.30
   7  -3   3   30.00   16.30
   7  -3   3   20.80   16.40
   7  -3   3   39.80   13.00
   7   2  -3   -5.80   12.00
   7   2  -3   16.60    9.70
   7   2  -3   13.70   10.10
  -7  -2   3   13.70   10.10
  -7  -2   3   38.70    8.80
   6   2  -3    7.00    7.00
   6   2  -3   -1.60    6.60
   6   2  -3    2.80    8.20
  -6  -2   3   -4.50    7.80
  -6  -2   3   10.70    9.00
  -6  -2   3   -2.10    6.40
   5   2  -3   -3.20    6.80
   5   2  -3    2.60    5.10
   5   2  -3   -1.50    4.90
  -5  -2   3    0.10    4.90
  -5  -2   3   -1.10    6.30
  -5  -2   3    5.70    5.40
   4   2  -3   21.40    4.90
   4   2  -3   22.90    5.00
   4   2  -3   21.10    5.70
  -4  -2   3   20.30    5.80
  -4  -2   3   21.70    4.60
  -4  -2   3   23.80    5.10
   3   2  -3    6.20    4.20
   3   2  -3    7.10    3.30
  -3  -2   3    3.00    2.90
  -3  -2   3   -0.20    4.20
  -3  -2   3    2.30    3.50
   2   2  -3 2631.94  300.37
   2   2  -3 2857.91  300.47
  -2  -2   3 3288.07  300.57
  -2  -2   3 2934.11  300.37
  -2  -2   3 2711.03  300.37
  -2  -2   3 3185.58  300.67
   1   2  -3  202.48   20.40
   1   2  -3  213.58   20.40
   1   2  -3  212.18   20.60
  -1  -2   3  178.08   20.40
  -1  -2   3  163.88   20.50
  -1  -2   3  193.68   20.40
   0   2  -3  442.66   45.70
   0   2  -3  438.76   45.70
   0  -2   3  486.45   45.70
   0  -2   3  402.36   45.60
  -1   2  -3  695.03   69.29
  -1   2  -3  728.83   69.29
   1  -2   3  594.94   69.29
   1  -2   3  674.83   69.29
  -2   2  -3 1131.39  135.59
  -2   2  -3 1393.46  135.69
   2  -2   3 1402.06  135.69
   2  -2   3 1356.76  135.69
  -3   2  -3   51.99    7.10
  -3   2  -3   52.39    6.70
   3  -2   3   30.10    6.20
   3  -2   3   33.70    6.10
  -4   2  -3  265.17   27.50
  -4   2  -3  263.57   27.20
   4  -2   3  223.98   27.00
   4  -2   3  244.18   27.00
   4  -2   3  241.18   27.60
  -5   2  -3  647.54   71.39
   5  -2   3  621.24   71.29
   5  -2   3  623.14   71.09
   5  -2   3  714.63   71.19
   5  -2   3  786.32   70.99
  -6   2  -3  221.48   26.90
  -6   2  -3  204.98   28.30
   6  -2   3  206.18   25.80
   6  -2   3  243.58   26.70
   6  -2   3  244.78   28.10
   6  -2   3  158.78   27.10
  -7   2  -3   27.30   13.70
  -7   2  -3   14.70   10.50
   7  -2   3    7.20   13.10
   7  -2   3   27.40   14.80
   7  -2   3   24.60   10.20
   7  -2   3    5.10   10.70
   7   1  -3    3.60    9.60
   7   1  -3    7.80    9.70
   7   1  -3    7.90   12.20
  -7  -1   3   -1.20   10.30
  -7  -1   3    8.70    8.80
   6   1  -3   -6.40    6.60
   6   1  -3    1.70    8.40
   6   1  -3    1.30    7.70
  -6  -1   3    1.90    7.80
  -6  -1   3    0.20    8.10
   5   1  -3   -1.80    6.60
   5   1  -3    2.30    6.10
   5   1  -3    1.70    5.40
  -5  -1   3    5.70    4.90
  -5  -1   3    3.40    5.30
  -5  -1   3    1.00    6.20
   4   1  -3    4.90    4.70
   4   1  -3    3.10    4.20
   4   1  -3    2.60    4.20
  -4  -1   3   -3.10    4.20
  -4  -1   3    1.80    5.20
  -4  -1   3    0.70    4.20
   3   1  -3  502.25   58.99
  -3  -1   3  655.13   59.39
  -3  -1   3  476.75   59.09
  -3  -1   3  655.93   59.09
   2   1  -3 3870.01  384.26
   2   1  -3 3745.63  384.16
  -2  -1   3 3643.14  384.16
   1   1  -3  221.18   23.80
   1   1  -3  194.88   23.70
   1   1  -3  220.38   23.80
  -1  -1   3  260.17   23.80
  -1  -1   3  190.68   23.70
  -1  -1   3  260.17   23.80
  -1   1  -3 1370.86  138.19
   1  -1   3 1206.08  138.19
   1  -1   3 1477.45  138.19
   1  -1   3 1338.97  138.29
  -2   1  -3  198.18   20.60
  -2   1  -3  209.68   20.40
   2  -1   3  178.48   20.50
   2  -1   3  158.98   20.50
  -3   1  -3  612.84   65.29
  -3   1  -3  566.74   65.09
   3  -1   3  714.03   65.19
   3  -1   3  732.73   65.19
   3  -1   3  521.85   65.09
  -4   1  -3    5.80    4.80
  -4   1  -3    6.80    4.80
   4  -1   3    6.80    5.00
   4  -1   3   10.20    4.50
   4  -1   3    8.50    4.60
   4  -1   3   11.90    5.30
  -5   1  -3    3.80    6.00
  -5   1  -3   11.50    6.40
   5  -1   3    5.90    7.60
   5  -1   3    5.90    5.60
   5  -1   3   17.00    6.30
   5  -1   3    2.50    5.90
  -6   1  -3  389.46   40.20
  -6   1  -3  411.36   41.30
   6  -1   3  320.47   40.20
   6  -1   3  285.87   40.50
   6  -1   3  358.76   39.60
   6  -1   3  419.96   40.10
  -7   1  -3   -2.00   12.50
  -7   1  -3   -9.80   10.60
   7  -1   3    7.90   13.60
   7  -1   3  -10.90    9.10
   7  -1   3    9.90   12.10
   7  -1   3   15.10    9.60
   7   0  -3  -17.40   12.00
   7   0  -3    7.60   10.00
   7   0  -3    4.20   11.40
  -7   0   3    1.00   11.20
  -7   0   3    8.20   10.60
   6   0  -3   -4.00    7.30
   6   0  -3   -5.80    7.00
   6   0  -3    2.40    8.10
  -6   0   3  -11.00    7.70
  -6   0   3   -9.60    8.70
   5   0  -3   64.29    9.90
   5   0  -3   60.09    9.90
   5   0  -3   60.69    9.70
  -5   0   3   61.89    9.40
  -5   0   3   72.89   10.00
   4   0  -3   17.70    5.30
   4   0  -3   26.00    5.50
   4   0  -3   15.60    5.50
  -4   0   3   25.00    5.40
  -4   0   3   29.40    5.80
  -4   0   3   30.70    6.00
   3   0  -3   17.60    4.70
   3   0  -3   21.60    4.40
   3   0  -3   28.10    4.90
  -3   0   3   13.50    4.80
  -3   0   3   26.50    4.90
  -3   0   3   21.20    4.80
   2   0  -3 3122.99  316.27
   2   0  -3 3378.26  316.27
  -2   0   3 2837.32  316.27
  -2   0   3 3016.50  316.27
   1   0  -3   99.39   10.50
   1   0  -3   95.09   11.00
  -1   0   3   87.09   10.80
   0   0  -3  517.45   50.99
   0   0  -3  506.65   51.09
   0   0   3  466.15   50.99
   0   0   3  485.75   50.99
   0   0   3  504.05   51.09
  -1   0  -3 4607.34  484.55
  -1   0  -3 4619.24  484.55
   1   0   3 4851.11  484.55
   1   0   3 4888.21  484.55
   1   0   3 4705.23  484.55
  -2   0  -3  103.79   12.60
  -2   0  -3  106.29   12.30
  -2   0  -3  100.39   12.50
   2   0   3  115.79   12.40
   2   0   3  114.99   12.50
   2   0   3  105.29   12.40
  -3   0  -3  211.28   20.80
  -3   0  -3  163.48   20.30
   3   0   3  184.38   20.50
   3   0   3  226.88   21.00
   3   0   3  186.18   20.20
   3   0   3  156.28   20.30
  -4   0  -3  449.76   45.80
  -4   0  -3  450.45   45.70
   4   0   3  376.86   46.00
   4   0   3  457.95   45.50
   4   0   3  414.66   45.70
   4   0   3  462.45   45.70
  -5   0  -3  465.65   48.00
  -5   0  -3  461.85   47.80
   5   0   3  526.55   48.80
   5   0   3  465.55   47.90
   5   0   3  398.96   47.40
   5   0   3  407.66   47.70
  -6   0  -3  312.97   30.70
  -6   0  -3  223.48   31.20
   6   0   3  255.87   29.60
   6   0   3  261.77   30.40
   6   0   3  222.48   30.30
   6   0   3  312.47   31.60
  -7   0  -3   12.60   10.60
  -7   0  -3   21.40   11.70
   7   0   3    8.00   11.50
   7   0   3   12.90    9.30
   7   0   3   15.20    8.50
   7   0   3   14.20   12.80
   7  -1  -3   17.20   12.70
   7  -1  -3   10.10    7.90
   7  -1  -3   15.70   10.90
   7  -1  -3   39.80   13.40
  -7   1   3   20.80   11.60
  -7   1   3   30.60   10.60
   6  -1  -3   44.60   10.20
   6  -1  -3   45.20   10.30
   6  -1  -3   53.89    8.30
   6  -1  -3   43.40   10.40
  -6   1   3   59.69   10.90
  -6   1   3   54.59   11.40
   5  -1  -3   49.90    9.60
   5  -1  -3   44.70    8.50
   5  -1  -3   59.49    9.70
  -5   1   3   79.49    9.90
  -5   1   3   78.59   10.00
   4  -1  -3  259.17   25.10
   4  -1  -3  229.88   25.30
  -4   1   3  202.18   24.90
  -4   1   3  217.28   25.20
   3  -1  -3  109.39   15.70
   3  -1  -3  153.28   15.70
   3  -1  -3  148.49   15.70
  -3   1   3  131.69   15.90
   2  -1  -3 1545.65  166.88
   2  -1  -3 1366.56  166.78
   2  -1  -3 1679.13  166.98
  -2   1   3 1605.94  166.98
  -2   1   3 1689.53  166.98
  -2   1   3 1875.51  166.88
   1  -1  -3   97.19   12.80
   1  -1  -3   96.89   13.00
   1  -1  -3  120.39   12.30
  -1   1   3  124.89   12.80
  -1   1   3  123.69   12.40
   0  -1  -3 1758.42  171.68
   0  -1  -3 1675.03  171.68
   0  -1  -3 1607.74  171.58
   0   1   3 1812.72  171.68
   0   1   3 1504.35  171.58
   0   1   3 1629.64  171.68
   0   1   3 1750.12  171.68
  -1  -1  -3 4554.04  482.25
  -1  -1  -3 4433.96  482.25
  -1  -1  -3 4868.11  482.25
   1   1   3 5064.99  482.25
   1   1   3 4475.05  482.25
   1   1   3 4879.41  482.25
  -2  -1  -3  106.89   11.00
  -2  -1  -3   83.59   11.20
  -2  -1  -3  100.79   11.30
   2   1   3  101.09   11.20
   2   1   3   93.69   11.40
   2   1   3   97.79   11.10
   2   1   3   89.79   11.80
  -3  -1  -3  550.04   57.39
  -3  -1  -3  558.44   57.39
   3   1   3  610.14   57.69
   3   1   3  576.24   57.29
   3   1   3  517.05   57.29
   3   1   3  513.15   57.29
  -4  -1  -3  329.47   31.10
  -4  -1  -3  281.57   30.90
   4   1   3  273.57   30.90
   4   1   3  301.07   30.80
   4   1   3  292.37   30.90
   4   1   3  258.37   31.50
  -5  -1  -3   -6.20    5.50
  -5  -1  -3   -2.90    5.30
   5   1   3    1.50    5.80
   5   1   3   -3.60    4.80
   5   1   3    1.00    7.10
   5   1   3    6.10    4.80
  -6  -1  -3   12.60    7.40
  -6  -1  -3   10.10    6.70
   6   1   3   -6.00    7.50
   6   1   3    4.20    6.00
   6   1   3    6.20    7.10
   6   1   3   18.30    9.50
  -7  -1  -3    4.30    8.70
  -7  -1  -3    4.10   11.10
   7   1   3   -5.30   11.70
   7   1   3    8.40    9.40
   7   1   3    2.10    8.90
   7   1   3    5.30    9.90
   7  -2  -3   48.70   10.90
   7  -2  -3   30.90   13.80
   7  -2  -3   42.10   13.80
   7  -2  -3   43.50   13.30
  -7   2   3   25.10   11.20
  -7   2   3   21.80   13.90
   6  -2  -3   -2.80    8.50
   6  -2  -3    5.10    9.00
   6  -2  -3   -9.10    7.20
   6  -2  -3    7.00    6.80
  -6   2   3   -9.40    9.10
  -6   2   3   -4.80    8.50
   5  -2  -3  109.69   17.20
   5  -2  -3  127.29   18.30
   5  -2  -3  121.39   17.10
  -5   2   3  134.29   17.90
  -5   2   3  131.49   17.30
   4  -2  -3   30.60    6.50
   4  -2  -3   21.30    5.50
   4  -2  -3   36.10    6.90
  -4   2   3   29.90    5.90
  -4   2   3   28.00    6.90
   3  -2  -3    0.60    3.90
   3  -2  -3    1.70    4.40
   3  -2  -3    1.70    3.90
  -3   2   3    0.50    3.80
  -3   2   3   -2.90    4.00
   2  -2  -3   11.20    3.90
   2  -2  -3   17.10    4.30
  -2   2   3   12.20    3.80
  -2   2   3   22.60    4.70
   1  -2  -3   27.20    4.90
   1  -2  -3   39.30    4.80
   1  -2  -3   36.50    5.00
  -1   2   3   49.00    6.40
  -1   2   3   47.10    6.40
   0  -2  -3 3630.34  378.46
   0  -2  -3 3800.02  378.56
   0   2   3 3793.92  378.46
   0   2   3 3568.54  378.46
  -2  -2  -3   40.10    5.70
  -2  -2  -3   32.10    5.00
  -2  -2  -3   37.10    5.60
  -2  -2  -3   37.40    5.90
   2   2   3   37.00    4.90
   2   2   3   41.70    5.30
   2   2   3   44.50    5.90
   2   2   3   44.90    6.10
  -3  -2  -3 1387.36  136.79
  -3  -2  -3 1257.37  136.79
  -3  -2  -3 1290.77  136.69
   3   2   3 1345.47  136.79
   3   2   3 1252.87  137.09
   3   2   3 1430.16  136.79
   3   2   3 1363.56  136.79
  -4  -2  -3  251.37   26.90
  -4  -2  -3  239.08   27.10
  -4  -2  -3  271.77   27.00
   4   2   3  284.77   27.90
   4   2   3  251.07   26.80
   4   2   3  245.48   26.90
   4   2   3  217.78   26.90
  -5  -2  -3   28.00    6.20
  -5  -2  -3   21.50    6.00
   5   2   3   14.00    5.90
   5   2   3   39.90    8.40
   5   2   3   24.10    5.60
   5   2   3   23.70    5.60
  -6  -2  -3  153.28   19.40
  -6  -2  -3  170.48   19.70
   6   2   3  164.98   18.70
   6   2   3  144.09   17.60
   6   2   3  125.79   19.40
   6   2   3  109.09   17.80
  -7  -2  -3   -3.60    9.30
  -7  -2  -3    2.80    7.90
   7   2   3    1.20    9.50
   7   2   3  -16.20    8.90
   7   2   3   -3.20   11.60
   7   2   3   -1.30    7.40
   7  -3  -3   99.29   15.20
   7  -3  -3  115.39   17.70
   7  -3  -3   70.09   19.20
   7  -3  -3   75.39   18.00
  -7   3   3   94.69   15.60
  -7   3   3  110.49   17.70
   6  -3  -3    6.70    9.00
   6  -3  -3   15.40   10.00
   6  -3  -3   13.30    9.40
  -6   3   3   25.90   10.60
  -6   3   3   25.20    8.70
   5  -3  -3  139.49   19.80
   5  -3  -3  154.58   18.40
   5  -3  -3  129.79   19.50
  -5   3   3  125.59   19.00
   4  -3  -3 1093.69  113.79
  -4   3   3  977.40  113.89
  -4   3   3 1241.88  114.09
   3  -3  -3  114.39   14.80
   3  -3  -3  148.09   14.50
   3  -3  -3  126.49   15.40
  -3   3   3  127.19   15.30
  -3   3   3   94.79   14.80
   2  -3  -3   41.20    5.60
   2  -3  -3   40.40    4.90
   2  -3  -3   35.50    6.00
  -2   3   3   28.90    5.30
  -2   3   3   18.90    5.20
   1  -3  -3  154.78   17.30
   1  -3  -3  164.18   17.20
  -1   3   3  151.58   17.20
   0  -3  -3 2396.76  241.58
   0  -3  -3 2005.70  241.68
   0   3   3 2326.77  241.68
   0   3   3 2709.13  241.68
  -1  -3  -3  754.92   76.49
  -1  -3  -3  802.02   76.59
  -1  -3  -3  718.73   76.29
  -1  -3  -3  688.03   76.29
   1   3   3  714.33   76.29
   1   3   3  791.52   76.59
  -2  -3  -3  169.68   19.10
  -2  -3  -3  167.08   18.30
  -2  -3  -3  156.98   18.70
  -2  -3  -3  180.48   18.30
   2   3   3  178.58   18.70
   2   3   3  179.38   18.20
   2   3   3  173.48   19.10
  -3  -3  -3  351.06   37.00
  -3  -3  -3  361.36   37.70
  -3  -3  -3  334.87   36.80
  -3  -3  -3  348.87   37.20
   3   3   3  346.37   37.00
   3   3   3  384.96   36.90
   3   3   3  339.07   36.80
   3   3   3  376.36   37.70
  -4  -3  -3   26.70    5.10
  -4  -3  -3   22.70    4.10
  -4  -3  -3   28.70    5.30
  -4  -3  -3   30.90    6.50
   4   3   3   20.30    4.80
   4   3   3   27.00    5.90
   4   3   3   28.10    4.90
   4   3   3   26.80    5.10
  -5  -3  -3   43.30    7.30
  -5  -3  -3   33.00    6.70
   5   3   3   34.40    7.90
   5   3   3   54.69    7.20
   5   3   3   42.90    7.20
   5   3   3   42.20    6.40
  -6  -3  -3   15.40    6.90
  -6  -3  -3   37.30    7.60
   6   3   3   31.90    8.50
   6   3   3   22.90    6.00
   6   3   3   29.30    7.70
   6   3   3   21.60    7.10
  -7  -3  -3   21.40    7.50
  -7  -3  -3    1.70    9.40
   7   3   3   11.80    8.20
   7   3   3    4.50    7.00
   7   3   3    5.80   12.10
   7   3   3   -7.80    8.70
  -8  -3  -3    2.70   11.60
   6  -4  -3  117.49   18.40
   6  -4  -3  126.09   19.50
  -6   4   3  186.08   20.50
  -6   4   3  147.39   19.10
   5  -4  -3  102.29   15.20
   5  -4  -3  138.69   16.40
   5  -4  -3  106.29   14.40
  -5   4   3  106.19   15.50
  -5   4   3  100.79   14.70
   4  -4  -3   10.10    6.50
   4  -4  -3    7.40    6.00
   4  -4  -3    6.10    5.70
  -4   4   3   17.00    7.20
  -4   4   3   16.70    6.50
   3  -4  -3   -1.40    4.30
   3  -4  -3    0.60    4.90
   3  -4  -3    3.70    4.90
  -3   4   3   -6.20    4.50
  -3   4   3   -3.80    3.90
   2  -4  -3   24.60    5.20
   2  -4  -3   23.30    4.10
   2  -4  -3   18.80    4.60
  -2   4   3   23.90    5.00
  -2   4   3   30.60    4.90
   1  -4  -3 2021.80  203.58
  -1   4   3 1853.01  203.48
  -1   4   3 2080.79  203.58
   0  -4  -3 1041.10  100.49
   0  -4  -3  863.91  100.29
   0   4   3 1023.30  100.49
   0   4   3  990.70  100.49
  -1  -4  -3 2078.89  213.18
  -1  -4  -3 2229.78  213.18
  -1  -4  -3 2129.19  213.48
  -1  -4  -3 2083.29  213.38
   1   4   3 2074.49  213.18
   1   4   3 1899.21  213.08
  -2  -4  -3   91.49   10.90
  -2  -4  -3   72.59   10.60
   2   4   3   81.39   10.30
   2   4   3   87.89   10.80
  -3  -4  -3   42.40    6.60
  -3  -4  -3   44.40    6.00
  -3  -4  -3   53.39    7.30
  -3  -4  -3   51.89    6.90
   3   4   3   44.60    6.30
   3   4   3   46.70    5.70
   3   4   3   46.90    6.40
   3   4   3   51.39    7.30
  -4  -4  -3   89.89   10.60
  -4  -4  -3   74.19   10.90
  -4  -4  -3   77.59   10.50
  -4  -4  -3   84.99   11.20
   4   4   3   78.29   12.50
   4   4   3   72.49   10.60
   4   4   3   94.79   10.20
  -5  -4  -3  132.39   17.10
  -5  -4  -3  116.59   15.60
  -5  -4  -3  133.79   15.40
  -5  -4  -3  115.99   13.60
   5   4   3  104.89   14.30
   5   4   3  109.29   14.90
   5   4   3  118.19   17.10
   5   4   3  125.59   14.50
  -6  -4  -3   63.09   10.00
  -6  -4  -3   54.19    8.90
   6   4   3   64.39    9.20
   6   4   3   51.69    9.10
   6   4   3   69.19    8.80
   6   4   3   70.59   11.90
  -7  -4  -3   40.00    9.70
  -7  -4  -3   38.80    6.70
   7   4   3   24.20    8.80
   7   4   3   41.60   13.10
   7   4   3   31.20    8.80
   8   4   3   17.20   10.90
   6  -5  -3   22.50   12.80
   6  -5  -3    1.70   10.70
   6  -5  -3    3.30   11.10
  -6   5   3    1.00   11.40
  -6   5   3    9.10   11.80
   5  -5  -3   16.80    7.90
   5  -5  -3   25.50    9.10
   5  -5  -3   29.80    9.80
  -5   5   3    5.70    9.30
  -5   5   3    4.50    8.00
   4  -5  -3   -3.70    6.80
   4  -5  -3    1.80    5.80
   4  -5  -3   -2.20    7.10
  -4   5   3    1.10    6.60
  -4   5   3   -7.70    6.00
   3  -5  -3  314.27   35.50
   3  -5  -3  286.07   36.30
  -3   5   3  363.16   36.10
  -3   5   3  383.56   36.00
   2  -5  -3    3.70    3.90
   2  -5  -3    7.40    4.80
  -2   5   3    3.40    3.90
  -2   5   3    2.20    2.60
  -2   5   3    2.60    4.10
   1  -5  -3   -1.60    3.90
   1  -5  -3    1.70    3.80
  -1   5   3   -3.60    3.60
  -1   5   3   -1.00    3.50
   0  -5  -3   68.89    9.00
   0  -5  -3   63.59    9.30
   0   5   3   91.39    9.30
   0   5   3   77.19    9.20
  -1  -5  -3 2253.77  212.08
  -1  -5  -3 2094.29  212.18
  -1  -5  -3 1932.51  211.88
   1   5   3 1999.20  211.88
  -2  -5  -3   23.00    4.60
  -2  -5  -3   20.80    4.60
   2   5   3   19.30    4.60
  -3  -5  -3   64.09    8.20
  -3  -5  -3   75.69   11.10
   3   5   3   66.79   10.50
   3   5   3   72.59    9.40
  -4  -5  -3   99.29   11.50
  -4  -5  -3   99.39   11.20
  -4  -5  -3  101.49   13.90
  -4  -5  -3   73.09   12.60
   4   5   3   91.39   11.10
   4   5   3   85.39   13.60
   4   5   3   90.69   11.90
   4   5   3  100.79   10.50
  -5  -5  -3   13.00    5.80
  -5  -5  -3   12.60    5.40
  -5  -5  -3   22.70    7.70
  -5  -5  -3   14.50    5.30
   5   5   3   20.80    5.20
   5   5   3   14.00    4.50
   5   5   3   16.10    7.90
   5   5   3   15.10    3.20
  -6  -5  -3   -0.40    4.70
  -6  -5  -3    1.70    6.20
   6   5   3   -4.00    7.80
   6   5   3    2.40    5.60
  -7  -5  -3   -6.10    6.50
  -7  -5  -3    0.70    8.60
   7   5   3    8.80    7.00
   7   5   3    9.40    7.60
   7   5   3   -2.90   12.10
   6  -6  -3  -19.40   12.30
   6  -6  -3   11.60   13.00
   6  -6  -3    7.30   16.20
  -6   6   3    3.70   13.20
  -6   6   3    9.90   13.20
   5  -6  -3    3.30   10.30
   5  -6  -3    0.60    7.90
   5  -6  -3   -3.10   11.10
  -5   6   3   -1.40    8.50
  -5   6   3    3.30    7.30
  -5   6   3   -5.40    8.40
   4  -6  -3   -7.20    8.20
   4  -6  -3   12.20    6.20
   4  -6  -3    4.70    6.60
  -4   6   3   11.50    5.20
  -4   6   3    4.30    7.60
  -4   6   3    8.90    7.80
   3  -6  -3  646.44   68.39
   3  -6  -3  590.04   69.19
  -3   6   3  663.83   68.99
  -3   6   3  711.83   68.29
  -3   6   3  681.23   68.89
   2  -6  -3  128.09   15.90
   2  -6  -3  101.69   15.60
  -2   6   3  139.19   15.00
  -2   6   3  145.49   15.70
  -2   6   3  117.19   13.70
   1  -6  -3  810.02   78.79
   1  -6  -3  739.83   78.59
  -1   6   3  737.93   78.59
   0  -6  -3   -0.30    3.20
   0  -6  -3   -1.00    2.80
   0   6   3    2.50    2.90
   0   6   3   -2.70    3.10
  -1  -6  -3    1.70    3.50
  -1  -6  -3    0.80    4.30
  -2  -6  -3  711.73   79.19
  -2  -6  -3  827.72   78.89
  -2  -6  -3  757.52   79.19
  -3  -6  -3  260.67   29.00
  -3  -6  -3  278.77   29.40
   3   6   3  269.77   29.00
  -4  -6  -3   71.49   10.40
  -4  -6  -3   60.89    9.30
   4   6   3   74.99   10.20
  -5  -6  -3   65.69   10.20
  -5  -6  -3   51.39    7.20
  -5  -6  -3   51.79    7.30
  -5  -6  -3   45.20    8.20
   5   6   3   44.40    9.10
   5   6   3   44.80    6.50
  -6  -6  -3   44.60    8.00
  -6  -6  -3   38.80    8.00
  -6  -6  -3   46.20    8.20
  -6  -6  -3   61.29   11.60
   6   6   3   46.50    7.70
   6   6   3   34.70   11.00
   6   6   3   45.50    7.50
   6   6   3   50.09    6.80
  -7  -6  -3   21.00    9.10
  -7  -6  -3   -7.20    8.30
   7   6   3   -0.60   12.40
   7   6   3   -2.10    5.70
   7   6   3   11.20    7.50
   5  -7  -3   22.90   10.90
   5  -7  -3   52.69   10.50
   5  -7  -3   24.20   14.00
  -5   7   3   29.50    8.70
  -5   7   3   39.70   11.20
  -5   7   3   41.90   13.10
   4  -7  -3   32.80   10.40
   4  -7  -3   38.20    7.50
   4  -7  -3   15.70    9.10
  -4   7   3   32.20    9.20
  -4   7   3   48.60    6.90
  -4   7   3   33.00    9.70
   3  -7  -3    4.00    5.60
   3  -7  -3  -15.70    6.40
   3  -7  -3   -3.70    6.90
  -3   7   3    3.70    5.80
  -3   7   3    8.30    3.70
  -3   7   3    9.80    5.60
   2  -7  -3   -8.50    5.40
   2  -7  -3   -0.30    6.10
  -2   7   3   -4.60    4.90
  -2   7   3    1.50    3.00
  -2   7   3   -3.80    5.60
   1  -7  -3 2699.03  261.07
  -1   7   3 2292.87  260.97
  -1   7   3 2647.64  261.07
   0  -7  -3  198.58   24.30
   0  -7  -3  249.08   24.50
   0   7   3  225.48   24.40
   0   7   3  244.28   24.50
  -1  -7  -3   22.90    3.00
  -1  -7  -3    9.40    3.10
  -1  -7  -3   13.50    4.40
   1   7   3   14.50    2.50
   1   7   3   13.90    3.20
  -2  -7  -3  291.47   32.80
  -2  -7  -3  319.17   32.90
  -2  -7  -3  314.57   32.30
  -3  -7  -3   80.29   12.90
  -3  -7  -3  116.69   13.90
  -3  -7  -3  102.89   12.50
  -4  -7  -3  281.47   31.80
  -4  -7  -3  280.97   30.40
  -5  -7  -3   14.90    8.80
  -5  -7  -3   12.20    6.20
   5   7   3   20.60    8.60
  -6  -7  -3   64.79   12.60
  -6  -7  -3   41.20    7.90
  -6  -7  -3   46.30    7.50
   6   7   3   40.00   11.50
  -7  -7  -3   47.40    9.50
  -7  -7  -3   27.70    9.20
   7   7   3   51.39   15.00
   7   7   3   40.60    7.90
   5  -8  -3   81.79   12.00
   5  -8  -3   22.10   13.70
   5  -8  -3   51.79   14.00
  -5   8   3   63.49   14.50
  -5   8   3   59.29   15.30
   4  -8  -3   49.70   12.10
   4  -8  -3   34.80   11.80
   4  -8  -3   31.00    8.30
  -4   8   3   52.09    9.60
  -4   8   3   36.70    7.70
  -4   8   3   68.49   10.00
   3  -8  -3   35.30    9.20
   3  -8  -3   16.30    6.30
   3  -8  -3   21.80    8.30
  -3   8   3   16.30    4.70
  -3   8   3    8.10    6.20
  -3   8   3   30.60    7.20
   2  -8  -3    0.10    6.20
   2  -8  -3    6.00    7.00
  -2   8   3    4.50    3.10
  -2   8   3    0.70    5.60
  -2   8   3  -15.90    5.40
   1  -8  -3  404.96   40.80
   1  -8  -3  334.07   40.40
  -1   8   3  408.36   40.40
  -1   8   3  382.76   40.40
   0  -8  -3  158.58   18.70
   0  -8  -3  166.38   18.60
   0  -8  -3  185.58   18.90
   0   8   3  170.08   18.50
   0   8   3  147.79   18.60
  -1  -8  -3  308.87   34.80
   1   8   3  344.57   34.10
  -2  -8  -3    3.90    5.90
  -2  -8  -3    5.40    5.10
  -2  -8  -3   13.60    3.90
  -3  -8  -3   -7.70    4.90
  -3  -8  -3    0.80    5.80
  -3  -8  -3    0.30    4.20
  -4  -8  -3    9.90    7.50
  -4  -8  -3    2.00    5.20
  -4  -8  -3   -0.20    4.90
  -5  -8  -3  116.09   16.40
  -5  -8  -3  123.29   14.50
  -6  -8  -3    8.80   11.20
  -6  -8  -3   12.40    7.20
  -7  -8  -3  282.87   39.20
   4  -9  -3   36.80   10.80
   4  -9  -3   44.30    9.80
   4  -9  -3   52.29   11.80
  -4   9   3   42.60    8.30
  -4   9   3   64.29   12.30
  -4   9   3   51.89   13.00
   3  -9  -3   21.90    9.80
   3  -9  -3   10.10    7.50
   3  -9  -3   17.80    9.30
  -3   9   3   14.10    5.00
  -3   9   3   12.70    8.00
  -3   9   3   26.60    8.50
   2  -9  -3    5.30    7.40
   2  -9  -3    3.00    8.30
  -2   9   3    3.60    6.40
  -2   9   3   13.80    6.50
   1  -9  -3   20.50    7.10
   1  -9  -3    6.80    6.20
  -1   9   3   13.00    5.80
  -1   9   3   24.20    5.90
   0  -9  -3  599.34   63.79
   0  -9  -3  656.63   63.89
   0  -9  -3  537.85   63.69
   0   9   3  687.03   63.69
   0   9   3  587.84   64.59
  -1  -9  -3 1169.68  132.49
  -1  -9  -3 1419.66  133.09
  -2  -9  -3   88.59   15.60
  -2  -9  -3  134.09   17.40
  -2  -9  -3  130.09   13.90
  -3  -9  -3   -5.60    7.10
  -3  -9  -3    7.70    6.70
  -3  -9  -3    6.60    4.60
  -4  -9  -3   21.50    8.20
  -4  -9  -3  -10.20    7.10
  -4  -9  -3   10.20    5.20
  -5  -9  -3   35.90    8.90
  -5  -9  -3   36.30   10.80
  -5  -9  -3   43.40    8.70
  -6  -9  -3   14.20   11.50
  -6  -9  -3    7.40   10.50
  -7  -9  -3  174.88   24.20
  -7  -9  -3  202.28   29.30
   3 -10  -3  129.69   18.30
   3 -10  -3   93.79   17.50
   3 -10  -3  121.79   17.00
  -3  10   3  112.29   16.60
  -3  10   3  116.99   14.70
   2 -10  -3  288.77   36.00
   2 -10  -3  330.97   35.30
  -2  10   3  353.46   35.70
  -2  10   3  287.27   34.90
   1 -10  -3   75.79   10.70
   1 -10  -3   66.79   10.80
  -1  10   3   59.79   10.20
  -1  10   3   74.99   10.20
   0 -10  -3   30.00    6.70
   0 -10  -3   20.30    6.40
   0 -10  -3   16.00    6.50
   0  10   3   36.40    6.40
  -1 -10  -3   10.90    6.40
  -2 -10  -3   40.80    9.10
  -2 -10  -3   36.60    7.90
  -2 -10  -3   19.20    4.80
  -3 -10  -3  197.98   25.00
  -3 -10  -3  174.38   24.40
  -3 -10  -3  215.08   22.20
  -4 -10  -3    0.40    6.20
  -4 -10  -3   -2.80    7.90
  -4 -10  -3   10.90    8.20
  -5 -10  -3   -1.60    9.70
  -5 -10  -3   13.20   10.50
  -5 -10  -3    4.70    7.70
  -6 -10  -3  -19.90   11.20
  -6 -10  -3    9.80   12.80
  -6 -10  -3    3.60   10.40
   2 -11  -3   -4.70    8.80
   2 -11  -3   -4.20   10.90
  -2  11   3   -7.00    7.20
  -2  11   3   -2.40    9.40
   1 -11  -3   24.30    6.30
   1 -11  -3   14.30    6.10
   1 -11  -3    9.70    8.70
  -1  11   3   34.30    8.00
  -1  11   3   29.90    7.60
   0 -11  -3  125.69   15.50
   0 -11  -3   98.89   15.20
   0  11   3  112.59   14.40
   0  11   3   87.79   12.70
  -1 -11  -3   -9.60   10.40
  -1 -11  -3    7.10    7.00
  -2 -11  -3   34.90   10.80
  -2 -11  -3   22.00    8.70
  -3 -11  -3    4.40    8.70
  -3 -11  -3   -8.20    4.40
  -3 -11  -3    9.90    9.50
  -4 -11  -3    3.60    9.10
  -4 -11  -3    2.80    7.40
  -4 -11  -3   -5.00   10.10
  -5 -11  -3   15.50   11.10
  -5 -11  -3   -5.30    9.10
  -5 -11  -3   47.20   12.00
  -6 -11  -3   43.00   16.00
   1 -12  -3   15.50   11.00
   1 -12  -3   37.30    8.20
   1 -12  -3   26.80    9.30
  -1  12   3   21.70    6.60
  -1  12   3   18.60    9.50
   0 -12  -3    5.30    7.30
   0 -12  -3   -7.40    6.00
   0  12   3   -3.80    6.60
   0  12   3   -0.50    5.10
  -1 -12  -3   -2.30   13.50
  -1 -12  -3   -7.40    7.50
  -2 -12  -3   14.20   12.90
  -2 -12  -3   -6.40    9.10
  -3 -12  -3   21.90   10.20
  -3 -12  -3   30.70   13.20
  -3 -12  -3   11.60    7.00
  -4 -12  -3    4.80   12.80
  -4 -12  -3   -5.40   10.50
  -4 -12  -3   -0.10    8.80
  -5 -12  -3   53.69   14.50
  -5 -12  -3   60.49   14.50
  -5 -12  -3   33.10   11.50
   0 -13  -3    0.00    9.10
  -1 -13  -3   21.50    9.50
  -1 -13  -3   19.40   16.00
  -2 -13  -3   34.90   16.50
  -2 -13  -3   14.20    9.40
  -3 -13  -3   16.40   11.20
  -3 -13  -3   28.00   15.80
  -4 -12   4   13.50   14.10
  -4 -12   4   27.60   12.80
  -4 -12   4  -34.50   11.10
  -3 -12   4    5.80    8.60
  -3 -12   4   40.20   11.00
  -3 -12   4   23.80   11.40
  -2 -12   4  -12.50    9.80
  -2 -12   4    2.50    8.40
  -1 -12   4   36.80    8.40
   0  12  -4   15.70    7.30
   0  12  -4   11.40    5.50
   0  12  -4    8.40    7.80
   0 -12   4    7.10    7.20
   0 -12   4    8.60    8.00
   0 -12   4    1.20    9.20
  -1  12  -4   31.90   10.90
  -1  12  -4   31.80    8.30
   1 -12   4   28.40   13.80
   1 -12   4   32.30    9.40
  -5 -11   4   12.00   11.20
  -5 -11   4   45.00   15.10
  -4 -11   4   54.09   13.50
  -4 -11   4   60.29   11.80
  -4 -11   4   67.89   12.00
  -3 -11   4  202.98   28.10
  -3 -11   4  207.58   26.80
  -3 -11   4  245.08   29.40
  -2 -11   4   50.69    9.90
  -2 -11   4   42.10    8.90
   1  11  -4    9.90    5.50
  -1 -11   4    2.10    6.00
  -1 -11   4    7.20    6.20
   0  11  -4   -2.60    4.70
   0  11  -4    2.50    5.70
   0  11  -4    8.50    6.80
   0 -11   4    3.50    6.70
   0 -11   4    1.50    7.00
   0 -11   4   -3.70    7.70
  -1  11  -4   19.70    7.60
  -1  11  -4   11.70    8.20
  -1  11  -4    8.50    9.00
   1 -11   4    8.70    9.70
   1 -11   4   16.70    6.70
  -2  11  -4  118.69   14.80
  -2  11  -4   68.39   12.20
  -2  11  -4  102.49   12.90
   2 -11   4   89.79   14.50
   2 -11   4   77.29   13.40
  -6 -10   4   10.90   14.50
  -6 -10   4   10.40   12.80
  -5 -10   4   13.30   12.00
  -5 -10   4  -26.40    9.00
  -4 -10   4   -0.70    7.40
  -4 -10   4    5.80    9.50
  -3 -10   4   41.30    8.90
  -3 -10   4   40.10   10.20
  -3 -10   4   35.50    8.00
  -2 -10   4   37.40    7.40
  -2 -10   4   41.60    9.40
   1  10  -4   66.19    8.70
  -1 -10   4   72.99    9.60
  -1 -10   4   57.69    8.40
   0  10  -4   43.80    7.10
   0  10  -4   48.00    7.80
   0 -10   4   43.10    8.10
   0 -10   4   38.70    7.70
   0 -10   4   48.40    7.80
  -1  10  -4   -3.80    5.70
  -1  10  -4   12.50    7.20
  -1  10  -4    0.60    7.40
   1 -10   4   17.40    6.50
   1 -10   4    0.20    7.90
  -2  10  -4   50.09   11.90
  -2  10  -4   68.29   10.60
  -2  10  -4   89.29   12.10
   2 -10   4   79.19   10.40
   2 -10   4   82.09   13.30
  -3  10  -4   -9.20    9.60
  -3  10  -4   -2.20   10.20
  -3  10  -4    3.20    8.10
   3 -10   4  -10.40    8.50
   3 -10   4  -10.00    8.50
  -6  -9   4   -0.90   11.00
  -6  -9   4   37.90   15.10
  -5  -9   4   40.90   10.40
  -5  -9   4   32.40   11.20
  -4  -9   4   31.40    9.00
  -4  -9   4   18.30    8.00
  -3  -9   4    0.90    5.30
  -3  -9   4    5.50    7.90
  -3  -9   4    7.50    6.20
  -2  -9   4   -3.10    5.60
   1   9  -4  300.97   32.30
   1   9  -4  302.67   32.40
   1   9  -4  308.27   32.80
  -1  -9   4  322.07   33.00
  -1  -9   4  310.67   32.70
  -1  -9   4  302.67   32.50
   0   9  -4  104.89   14.60
   0   9  -4  109.19   14.40
   0   9  -4  108.79   13.80
   0  -9   4  110.09   14.30
   0  -9   4  120.69   13.50
   0  -9   4   98.99   14.50
  -1   9  -4   25.40    6.90
  -1   9  -4    5.10    5.00
  -1   9  -4   20.20    6.50
   1  -9   4   20.50    6.60
   1  -9   4   18.00    5.90
  -2   9  -4    9.40    6.90
  -2   9  -4    7.30    5.50
  -2   9  -4   -5.60    7.80
   2  -9   4   -6.50    6.90
   2  -9   4    1.50    8.50
  -3   9  -4   30.30    9.90
  -3   9  -4   35.40    9.30
  -3   9  -4   49.50    8.70
   3  -9   4   17.20    9.10
   3  -9   4   39.70   11.30
  -4   9  -4   20.80   11.60
  -4   9  -4   -7.70    7.80
  -4   9  -4    6.50   12.60
   4  -9   4    3.40   10.40
   4  -9   4    8.80   10.30
  -7  -8   4    6.20   10.90
  -6  -8   4    1.80   12.50
  -6  -8   4   -2.20    9.50
  -5  -8   4   31.70    9.40
  -5  -8   4   53.79   11.10
  -4  -8   4    8.30    6.50
  -4  -8   4   14.70    8.20
  -3  -8   4   52.19    8.60
  -3  -8   4   54.59    8.00
  -3  -8   4   42.00    9.00
  -2  -8   4  162.78   19.10
   1   8  -4  100.99   13.00
   1   8  -4  107.19   12.50
   1   8  -4  110.49   11.90
  -1  -8   4  103.39   12.60
  -1  -8   4  107.69   12.80
  -1  -8   4  107.59   13.60
   0   8  -4  127.69   14.50
   0   8  -4  108.19   14.10
   0   8  -4  108.09   13.70
   0  -8   4  105.39   14.30
   0  -8   4  126.39   13.90
   0  -8   4  104.99   13.00
  -1   8  -4  308.47   33.60
  -1   8  -4  317.07   34.30
  -1   8  -4  315.47   34.00
   1  -8   4  356.36   34.20
   1  -8   4  316.27   33.70
   1  -8   4  286.47   34.20
  -2   8  -4    7.40    6.20
  -2   8  -4   15.80    5.10
  -2   8  -4   13.40    6.80
   2  -8   4   14.00    5.60
   2  -8   4   11.50    7.20
  -3   8  -4   87.19   12.50
  -3   8  -4   75.89   13.30
  -3   8  -4  123.19   16.20
   3  -8   4  102.79   13.40
   3  -8   4  115.19   14.20
  -4   8  -4    5.80    7.90
  -4   8  -4   -7.10    8.70
  -4   8  -4   -8.40    7.80
   4  -8   4   -1.20    9.90
   4  -8   4  -20.10   10.50
   7   7  -4   17.50    7.80
   7   7  -4   13.70    6.40
  -7  -7   4    2.40    9.10
  -7  -7   4    5.40    8.10
  -7  -7   4   33.00   15.60
  -7  -7   4    3.80    9.70
   6   7  -4    1.90    5.20
  -6  -7   4   -9.40    9.90
  -6  -7   4    0.20    6.00
  -6  -7   4    5.00   11.00
  -5  -7   4   -0.20    8.20
  -5  -7   4    3.60    5.70
  -5  -7   4    0.50    4.70
  -4  -7   4  130.59   17.70
  -4  -7   4  139.29   18.90
  -3  -7   4    2.70    4.70
  -3  -7   4   -6.00    5.80
  -3  -7   4   -3.40    4.40
  -2  -7   4   18.30    5.20
   1   7  -4  431.76   44.80
   1   7  -4  423.96   44.90
   1   7  -4  435.36   45.20
  -1  -7   4  440.46   45.00
  -1  -7   4  438.16   45.00
  -1  -7   4  434.36   45.20
   0   7  -4  817.92   80.99
   0   7  -4  773.82   81.09
   0   7  -4  791.32   80.99
   0  -7   4  780.92   80.89
   0  -7   4  762.22   80.99
  -1   7  -4  274.97   31.80
  -1   7  -4  294.87   31.20
  -1   7  -4  285.77   31.50
   1  -7   4  333.77   31.80
   1  -7   4  282.87   31.50
   1  -7   4  297.27   31.30
  -2   7  -4    6.10    5.60
  -2   7  -4    8.40    6.20
  -2   7  -4    5.70    4.40
   2  -7   4    4.80    5.90
   2  -7   4    0.10    5.70
  -3   7  -4  135.49   16.60
  -3   7  -4  129.29   17.60
  -3   7  -4  135.39   17.20
   3  -7   4  153.68   17.70
   3  -7   4  108.89   16.10
  -4   7  -4   35.60    8.10
  -4   7  -4   28.60    8.50
  -4   7  -4   37.30    9.90
   4  -7   4   31.90   11.40
   4  -7   4   38.60    9.70
  -5   7  -4   69.59   12.10
  -5   7  -4   40.40   10.30
  -5   7  -4   69.69   14.70
   5  -7   4   56.79   15.90
   5  -7   4   60.39   12.10
   5  -7   4   64.09   14.40
   7   6  -4   94.29   12.70
  -7  -6   4   77.39   13.30
  -7  -6   4   73.79   17.30
  -7  -6   4   76.59   16.30
  -7  -6   4  102.29   13.00
   6   6  -4   10.10    6.60
   6   6  -4   -3.40    4.70
  -6  -6   4   -3.20   10.50
  -6  -6   4    7.70    8.40
  -6  -6   4    1.70    7.40
  -6  -6   4    4.80    6.10
   5   6  -4   53.09    7.50
   5   6  -4   49.90    7.00
  -5  -6   4   35.70    9.10
  -5  -6   4   45.40    6.80
  -5  -6   4   43.70    7.40
  -5  -6   4   54.89   10.40
   4   6  -4  242.68   27.20
  -4  -6   4  306.07   29.70
  -4  -6   4  239.68   27.60
  -4  -6   4  253.37   27.50
  -4  -6   4  293.57   29.00
  -3  -6   4   20.10    6.00
  -3  -6   4   18.30    5.10
  -2  -6   4   47.40    6.70
   1   6  -4  271.67   27.00
   1   6  -4  239.38   27.20
  -1  -6   4  250.67   27.10
  -1  -6   4  259.27   27.50
  -1  -6   4  266.07   27.10
   0   6  -4  479.35   50.39
   0   6  -4  498.05   50.29
   0   6  -4  473.15   50.29
   0  -6   4  507.25   50.29
   0  -6   4  472.75   50.09
   0  -6   4  478.65   50.29
  -1   6  -4  534.05   52.69
  -1   6  -4  502.15   52.99
  -1   6  -4  470.75   52.79
   1  -6   4  559.04   52.89
   1  -6   4  496.25   52.79
   1  -6   4  487.15   52.89
  -2   6  -4  157.58   22.60
  -2   6  -4  205.68   22.10
  -2   6  -4  186.18   21.70
   2  -6   4  241.68   22.60
  -3   6  -4    0.20    4.20
  -3   6  -4   -1.60    5.50
  -3   6  -4    1.20    5.10
   3  -6   4    0.50    5.90
   3  -6   4    0.60    6.40
  -4   6  -4   21.90    9.40
  -4   6  -4   30.60    7.00
  -4   6  -4   39.40    8.50
   4  -6   4   22.20    8.30
   4  -6   4   59.59    9.70
  -5   6  -4    7.50    9.80
  -5   6  -4    2.70    9.50
  -5   6  -4   12.80    7.40
   5  -6   4   -1.30   10.50
   5  -6   4    7.70   10.20
   5  -6   4   -0.40    9.80
   5  -6   4   -8.30   10.20
   7   5  -4   78.19   13.30
   7   5  -4  101.99   13.60
  -7  -5   4   91.59   13.20
  -7  -5   4  104.99   14.30
  -7  -5   4  100.39   18.00
  -7  -5   4   63.19   15.50
   6   5  -4   29.90    7.60
   6   5  -4   41.30    7.90
  -6  -5   4   35.80    9.70
  -6  -5   4   51.39   11.70
  -6  -5   4   27.90    5.80
  -6  -5   4   37.30    8.00
   5   5  -4  202.88   21.80
   5   5  -4  175.28   21.90
  -5  -5   4  190.18   21.80
  -5  -5   4  176.88   24.40
  -5  -5   4  181.78   21.80
  -5  -5   4  229.48   23.20
   4   5  -4    3.30    2.70
   4   5  -4   15.60    3.90
  -4  -5   4   13.90    6.10
  -4  -5   4    9.70    4.20
  -4  -5   4   17.50    5.90
  -4  -5   4   11.70    4.20
   3   5  -4   16.50    3.30
   3   5  -4   11.90    2.50
  -3  -5   4   17.70    3.30
  -3  -5   4   16.20    3.30
  -3  -5   4   18.70    4.80
  -3  -5   4   20.90    5.40
   2   5  -4  421.46   45.80
   2   5  -4  423.26   45.70
  -2  -5   4  445.86   45.90
  -2  -5   4  496.85   46.40
  -2  -5   4  444.66   45.80
   1   5  -4  372.56   38.80
   1   5  -4  353.06   39.00
  -1  -5   4  382.36   38.90
  -1  -5   4  387.86   39.20
  -1  -5   4  380.06   38.90
   0   5  -4    5.70    2.80
   0   5  -4    8.10    3.10
   0   5  -4    4.30    3.50
   0  -5   4    9.70    2.60
   0  -5   4    4.60    3.40
   0  -5   4    7.50    3.30
  -1   5  -4  166.58   19.70
  -1   5  -4  203.68   19.60
   1  -5   4  197.58   19.80
   1  -5   4  185.98   19.80
   1  -5   4  152.08   19.70
  -2   5  -4  499.35   53.19
  -2   5  -4  485.25   53.39
  -2   5  -4  569.74   52.99
   2  -5   4  483.05   53.19
  -3   5  -4  127.89   13.80
  -3   5  -4   94.39   12.30
  -3   5  -4   97.59   13.30
   3  -5   4   75.39   11.90
   3  -5   4   94.99   14.10
  -4   5  -4  173.98   19.90
  -4   5  -4  116.69   17.50
  -4   5  -4  155.38   18.70
   4  -5   4  112.69   18.70
   4  -5   4  156.88   18.90
  -5   5  -4   18.70    8.40
  -5   5  -4   12.90   10.00
  -5   5  -4   42.30    9.20
   5  -5   4   38.80    8.90
   5  -5   4   36.10   10.40
   5  -5   4   38.30   10.40
   5  -5   4   51.89   10.70
  -6   5  -4   24.30   11.50
  -6   5  -4   -4.90   14.10
  -6   5  -4   -3.00    9.40
   6  -5   4    6.70   14.30
   6  -5   4   17.90   12.20
   6  -5   4    3.30   12.90
   6  -5   4   -2.30   11.20
   7   4  -4    2.70   10.10
   7   4  -4    5.20    9.10
  -7  -4   4   -9.30    9.90
  -7  -4   4    8.30   13.20
  -7  -4   4   13.00    7.20
   6   4  -4    1.30    7.00
   6   4  -4    1.70    7.40
  -6  -4   4    5.60    7.10
  -6  -4   4    1.00    9.20
  -6  -4   4    1.20    7.30
   5   4  -4  240.78   29.40
   5   4  -4  295.47   29.30
  -5  -4   4  292.47   28.50
  -5  -4   4  273.87   29.40
  -5  -4   4  216.78   30.80
   4   4  -4   -1.40    4.40
   4   4  -4    5.70    3.70
  -4  -4   4    2.40    4.00
  -4  -4   4   -8.10    4.40
  -4  -4   4   -4.20    5.40
  -4  -4   4    4.00    3.30
   3   4  -4  126.09   14.30
  -3  -4   4  124.09   14.60
  -3  -4   4  137.79   14.50
  -3  -4   4  146.29   15.10
  -3  -4   4  114.19   15.70
   2   4  -4 1859.21  184.18
  -2  -4   4 1602.34  184.08
  -2  -4   4 1932.41  184.18
   1   4  -4   66.89    9.20
   1   4  -4   74.29    8.60
  -1  -4   4   63.89    9.50
  -1  -4   4   78.19    8.70
  -1  -4   4   78.39    9.00
   0   4  -4  150.78   16.90
   0   4  -4  142.09   16.80
   0   4  -4  166.98   17.00
   0  -4   4  160.98   16.80
   0  -4   4  160.68   16.60
   0  -4   4  143.39   16.90
  -1   4  -4 2011.70  203.08
  -1   4  -4 2010.20  203.18
  -1   4  -4 1834.42  203.08
   1  -4   4 1840.82  203.08
   1  -4   4 2209.98  203.18
  -2   4  -4  480.05   46.60
  -2   4  -4  477.05   46.90
  -2   4  -4  388.86   47.10
   2  -4   4  444.86   47.00
  -3   4  -4  124.79   14.10
  -3   4  -4  102.59   12.50
  -3   4  -4  108.19   13.40
   3  -4   4   88.29   12.70
   3  -4   4   91.19   13.50
  -4   4  -4    0.10    5.50
  -4   4  -4   -3.00    5.50
  -4   4  -4    9.30    5.70
   4  -4   4    0.00    6.70
   4  -4   4   -1.00    6.80
   4  -4   4    0.30    6.70
  -5   4  -4  160.38   21.90
  -5   4  -4  125.09   18.60
  -5   4  -4  136.69   20.10
   5  -4   4  164.98   21.40
   5  -4   4  162.98   22.00
   5  -4   4  214.38   22.10
  -6   4  -4  -17.90   11.10
  -6   4  -4   10.20   10.00
  -6   4  -4   26.20    9.30
   6  -4   4    7.10   10.20
   6  -4   4   -5.20   10.50
   6  -4   4    5.60   12.20
   6  -4   4    3.00   12.60
   7   3  -4    4.10    9.50
  -7  -3   4   -4.40    6.40
  -7  -3   4   -6.90    9.90
  -7  -3   4  -22.10   11.90
   6   3  -4  -12.80    6.70
  -6  -3   4   10.70    8.90
  -6  -3   4    1.70    7.10
  -6  -3   4   -5.60    7.30
   5   3  -4   63.79    8.30
  -5  -3   4   52.09    8.40
  -5  -3   4   58.49    9.70
  -5  -3   4   49.50    8.40
   4   3  -4   -8.70    4.20
   4   3  -4    3.00    3.90
  -4  -3   4   -3.20    2.90
  -4  -3   4   -0.50    5.50
  -4  -3   4    5.20    4.50
   3   3  -4  733.43   71.19
   3   3  -4  582.64   71.19
  -3  -3   4  662.43   71.69
  -3  -3   4  771.02   71.49
  -3  -3   4  637.94   71.09
  -3  -3   4  766.12   71.29
   2   3  -4 3838.32  405.46
   2   3  -4 3706.03  405.36
  -2  -3   4 4017.40  405.46
  -2  -3   4 4017.30  405.76
  -2  -3   4 4228.68  405.56
   1   3  -4   18.60    3.20
   1   3  -4    9.60    3.30
   1   3  -4   13.70    2.80
  -1  -3   4   10.40    3.50
  -1  -3   4   10.30    2.90
  -1  -3   4   13.50    2.90
   0   3  -4 1120.59  129.19
   0   3  -4 1358.86  129.29
   0  -3   4 1349.66  129.29
   0  -3   4 1335.27  129.29
   0  -3   4 1140.49  129.19
  -1   3  -4  397.56   43.80
  -1   3  -4  436.56   43.70
   1  -3   4  392.86   43.80
   1  -3   4  461.75   43.90
  -2   3  -4   71.69   10.90
  -2   3  -4   78.89   11.60
  -2   3  -4  101.89   10.60
   2  -3   4   79.89   11.20
   2  -3   4   95.59   11.40
  -3   3  -4  493.55   47.70
  -3   3  -4  441.16   47.20
  -3   3  -4  454.25   47.40
   3  -3   4  452.15   47.30
   3  -3   4  421.96   47.40
  -4   3  -4   33.20    7.80
  -4   3  -4   35.50    7.40
   4  -3   4   49.40    7.90
   4  -3   4   31.80    7.50
   4  -3   4   39.80    7.60
  -5   3  -4  435.86   42.20
  -5   3  -4  453.25   42.00
  -5   3  -4  417.36   41.50
   5  -3   4  317.37   42.00
   5  -3   4  341.67   41.70
   5  -3   4  331.97   41.90
   5  -3   4  397.66   41.80
  -6   3  -4   -4.30   10.00
  -6   3  -4  -12.90    8.40
  -6   3  -4   10.60    8.60
   6  -3   4   -8.30    9.30
   6  -3   4   18.60   11.10
   6  -3   4   12.50    8.60
   6  -3   4    2.50    8.00
  -7   3  -4   31.10   12.00
  -7   3  -4   16.60   12.30
  -7   3  -4   46.10   12.70
   7  -3   4   29.90   12.60
   7  -3   4  -38.30   14.60
   7  -3   4   10.60   16.00
   7  -3   4   16.60   11.70
   7   2  -4  -10.70   11.70
   7   2  -4   30.00   10.10
  -7  -2   4   24.70   10.50
  -7  -2   4   25.80    8.20
   6   2  -4    4.40    8.90
   6   2  -4    0.70    6.70
  -6  -2   4   11.50    8.00
  -6  -2   4    8.70    7.30
  -6  -2   4   10.90    9.60
   5   2  -4   -1.20    5.70
   5   2  -4    4.80    6.90
   5   2  -4   -1.90    5.00
  -5  -2   4    3.80    6.70
  -5  -2   4    3.30    5.60
  -5  -2   4    1.80    5.60
   4   2  -4   -1.90    3.90
   4   2  -4    1.90    5.20
  -4  -2   4    2.90    4.30
  -4  -2   4    0.80    4.90
  -4  -2   4    5.60    4.60
   3   2  -4  356.36   34.80
   3   2  -4  383.46   34.90
  -3  -2   4  332.57   35.00
  -3  -2   4  306.47   34.60
  -3  -2   4  284.37   35.20
   2   2  -4 1497.25  139.79
   2   2  -4 1113.49  139.69
  -2  -2   4 1459.35  139.79
  -2  -2   4 1402.26  139.79
  -2  -2   4 1338.77  139.99
   1   2  -4 3007.50  329.07
   1   2  -4 3258.47  329.07
  -1  -2   4 3107.69  329.07
  -1  -2   4 3483.05  329.07
   0   2  -4  562.64   53.19
   0   2  -4  497.75   53.19
   0   2  -4  583.54   53.19
   0  -2   4  474.65   53.09
   0  -2   4  443.36   53.19
   0  -2   4  535.05   53.19
  -1   2  -4  967.10   98.89
  -1   2  -4  844.82   98.99
  -1   2  -4 1083.89   98.99
   1  -2   4  944.41   98.99
   1  -2   4  975.60   98.99
  -2   2  -4  456.05   43.70
   2  -2   4  411.66   43.80
   2  -2   4  389.56   43.70
  -3   2  -4  131.09   15.40
  -3   2  -4  150.28   15.00
  -3   2  -4   87.79   16.00
   3  -2   4  135.09   15.40
   3  -2   4  135.59   15.50
  -4   2  -4  332.97   31.30
  -4   2  -4  238.38   31.50
   4  -2   4  299.17   31.10
   4  -2   4  295.57   31.10
   4  -2   4  269.17   31.40
  -5   2  -4  411.86   51.99
  -5   2  -4  442.56   52.49
   5  -2   4  580.64   52.69
   5  -2   4  541.25   51.89
   5  -2   4  449.26   51.99
   5  -2   4  513.75   52.19
  -6   2  -4    7.70    8.40
  -6   2  -4   13.70   10.50
   6  -2   4    6.10    8.10
   6  -2   4   -1.80    8.10
   6  -2   4    1.50   10.10
   6  -2   4    8.00    9.20
  -7   2  -4   -2.90    9.70
  -7   2  -4  -23.50   13.70
   7  -2   4    4.30   10.00
   7  -2   4    6.40   13.30
   7  -2   4   -3.00   12.30
   7  -2   4  -11.00   14.30
   7   1  -4   -8.30    8.30
   7   1  -4  -11.00   12.30
   7   1  -4   -7.40    8.90
  -7  -1   4    2.10   10.70
  -7  -1   4   -7.00    8.60
   6   1  -4   44.90   10.10
   6   1  -4   26.70    8.70
   6   1  -4   33.90    8.30
  -6  -1   4   32.50    8.90
  -6  -1   4   42.60    8.80
   5   1  -4   23.60    6.70
   5   1  -4   15.70    6.00
   5   1  -4   37.50    7.70
  -5  -1   4   19.90    6.70
  -5  -1   4   28.90    7.40
  -5  -1   4   19.00    6.50
   4   1  -4   24.50    5.70
   4   1  -4   27.50    5.90
   4   1  -4   27.50    5.20
  -4  -1   4   21.70    5.40
  -4  -1   4   34.00    6.50
  -4  -1   4   24.20    5.50
   3   1  -4 1192.98  130.69
   3   1  -4 1318.57  130.79
   3   1  -4 1332.47  130.69
  -3  -1   4 1356.86  130.79
  -3  -1   4 1162.18  130.69
   2   1  -4  689.43   74.39
  -2  -1   4  713.13   74.49
  -2  -1   4  767.62   74.49
  -1  -1   4 6238.38  638.34
   0   1  -4   13.20    2.90
   0   1  -4   13.60    3.40
   0   1  -4   11.40    3.40
   0  -1   4   13.80    3.10
   0  -1   4    8.50    2.80
   0  -1   4   12.10    3.00
  -1   1  -4  177.58   18.20
  -1   1  -4  139.29   18.20
   1  -1   4  151.48   18.10
   1  -1   4  182.38   18.00
   1  -1   4  193.98   18.30
  -2   1  -4  617.64   73.89
  -2   1  -4  803.22   74.09
   2  -1   4  748.63   74.09
   2  -1   4  751.02   74.09
   2  -1   4  668.53   74.09
  -3   1  -4  116.39   14.60
  -3   1  -4  157.08   15.50
   3  -1   4  115.19   14.50
   3  -1   4  106.99   14.70
   3  -1   4  138.49   14.90
  -4   1  -4    2.10    5.70
  -4   1  -4   15.00    4.70
   4  -1   4   12.10    4.80
   4  -1   4   15.50    5.10
   4  -1   4   10.10    6.20
   4  -1   4   15.40    5.50
  -5   1  -4  329.17   38.10
  -5   1  -4  304.17   37.80
   5  -1   4  378.46   37.50
   5  -1   4  324.77   37.80
   5  -1   4  418.26   38.60
   5  -1   4  334.37   37.50
  -6   1  -4  107.09   13.10
  -6   1  -4   96.49   13.70
   6  -1   4  101.69   14.20
   6  -1   4   65.49   11.60
   6  -1   4   80.19   12.00
   6  -1   4   53.29   12.10
  -7   1  -4   -7.10   11.70
  -7   1  -4   -7.60    9.80
   7  -1   4   -0.60   10.90
   7  -1   4   -1.90   13.60
   7  -1   4   12.10   11.30
   7  -1   4    2.90    9.20
   7   0  -4    5.90   10.00
   7   0  -4   21.70   12.50
   7   0  -4    3.40   11.70
  -7   0   4   -8.60   10.70
  -7   0   4   14.10   10.40
   6   0  -4   50.49    9.70
   6   0  -4   45.00    9.40
   6   0  -4   25.90    9.90
  -6   0   4   44.40    9.90
  -6   0   4   29.80    9.60
   5   0  -4   -1.60    6.20
   5   0  -4    5.20    6.90
   5   0  -4   -2.00    6.10
  -5   0   4    3.80    6.50
  -5   0   4   -1.20    5.70
   4   0  -4  813.52   82.39
  -4   0   4  759.22   82.39
  -4   0   4  719.33   82.29
  -4   0   4  892.71   82.39
   3   0  -4  144.19   15.50
   3   0  -4  136.39   15.60
   3   0  -4  110.79   15.40
  -3   0   4  153.18   15.60
  -3   0   4  119.39   15.50
  -3   0   4  149.09   15.60
   2   0  -4 1547.95  153.08
  -2   0   4 1436.16  153.08
   1   0  -4 1652.53  180.28
   1   0  -4 1918.81  180.18
   1   0  -4 2027.20  180.38
  -1   0   4 1789.42  180.18
  -1   0   4 1603.14  180.28
  -1   0   4 1568.64  180.28
  -1   0  -4   95.49    9.90
  -1   0  -4   73.09   10.30
  -1   0  -4   88.19   10.30
  -1   0  -4   65.29   10.00
   1   0   4   98.19   10.40
   1   0   4   93.19   10.20
  -2   0  -4   13.50    4.10
  -2   0  -4   18.00    3.70
  -2   0  -4   17.10    4.20
   2   0   4   21.30    4.40
   2   0   4   21.10    3.90
   2   0   4   13.70    3.80
  -3   0  -4  107.29   12.90
  -3   0  -4   95.39   12.50
   3   0   4   98.89   12.50
   3   0   4  124.99   12.60
   3   0   4   88.39   13.40
  -4   0  -4   55.69    8.40
  -4   0  -4   62.59    8.40
   4   0   4   63.79    9.70
   4   0   4   64.59    9.00
   4   0   4   71.59    8.90
   4   0   4   62.49    8.50
  -5   0  -4  796.42   93.89
   5   0   4  940.61   93.99
   5   0   4  844.72   94.39
   5   0   4  989.60   93.99
   5   0   4  958.50   93.79
  -6   0  -4  537.35   59.69
  -6   0  -4  608.84   59.49
   6   0   4  576.74   58.89
   6   0   4  535.45   58.99
   6   0   4  630.04   59.99
   6   0   4  461.15   59.19
  -7   0  -4  316.47   37.50
  -7   0  -4  323.47   39.60
   7   0   4  302.17   36.70
   7   0   4  321.77   38.00
   7   0   4  343.07   40.80
   7   0   4  333.67   39.10
   7  -1  -4    8.70   11.40
   7  -1  -4    4.90   11.20
   7  -1  -4    1.00   12.60
  -7   1   4    5.60   11.60
  -7   1   4    9.40   11.30
   6  -1  -4   74.19   11.10
   6  -1  -4   74.89   12.10
   6  -1  -4   65.79   11.70
  -6   1   4   63.39   11.30
  -6   1   4   47.00   10.50
   5  -1  -4  173.08   21.10
   5  -1  -4  193.38   21.00
   5  -1  -4  166.18   21.40
  -5   1   4  212.28   21.40
  -5   1   4  124.59   21.50
   4  -1  -4  666.33   74.49
   4  -1  -4  711.33   74.59
  -4   1   4  780.12   74.59
   3  -1  -4   27.80    5.50
   3  -1  -4   43.00    5.50
   3  -1  -4   14.30    5.20
  -3   1   4   33.30    5.50
  -3   1   4   35.20    5.20
  -3   1   4   29.20    5.30
   2  -1  -4  278.07   26.90
   2  -1  -4  223.98   26.50
   2  -1  -4  269.67   26.80
  -2   1   4  244.58   26.50
   1  -1  -4 2395.46  270.17
   1  -1  -4 2298.97  270.17
  -1   1   4 2793.82  270.27
  -1   1   4 2881.71  270.17
  -1   1   4 2707.83  270.27
  -1   1   4 2756.32  270.07
   0  -1  -4 5728.03  586.14
  -1  -1  -4 5179.98  524.75
  -1  -1  -4 5328.27  524.65
  -1  -1  -4 5366.46  524.75
  -1  -1  -4 4917.41  524.75
   1   1   4 4968.40  524.75
   1   1   4 5003.80  524.75
  -2  -1  -4  362.76   37.70
  -2  -1  -4  335.37   37.60
  -2  -1  -4  356.46   37.50
   2   1   4  333.07   37.80
   2   1   4  379.86   37.60
   2   1   4  358.26   37.70
   2   1   4  402.16   37.60
  -3  -1  -4  105.59   13.60
  -3  -1  -4  110.49   13.40
  -3  -1  -4  124.69   13.20
   3   1   4   98.49   13.20
   3   1   4  108.39   13.00
   3   1   4  120.99   14.10
   3   1   4  118.19   13.20
  -4  -1  -4  366.66   37.80
  -4  -1  -4  366.96   37.70
   4   1   4  365.66   37.60
   4   1   4  369.46   37.60
   4   1   4  357.96   37.70
   4   1   4  311.67   38.20
  -5  -1  -4  111.59   14.20
  -5  -1  -4  110.39   14.50
   5   1   4   91.19   14.10
   5   1   4   99.39   13.20
   5   1   4  100.49   13.50
   5   1   4   85.29   13.20
  -6  -1  -4    5.20    7.00
  -6  -1  -4   -4.40    7.10
   6   1   4   -2.30    6.80
   6   1   4    2.90    7.70
   6   1   4    6.10    6.50
   6   1   4    5.80    7.60
  -7  -1  -4  376.86   43.00
  -7  -1  -4  402.46   41.20
   7   1   4  326.47   41.20
   7   1   4  367.76   41.50
   7   1   4  356.96   43.90
   7   1   4  359.76   40.90
   7  -2  -4   17.10   13.80
   7  -2  -4   15.40   13.30
   7  -2  -4   14.00   10.00
   7  -2  -4    6.20   12.20
  -7   2   4   11.20   10.50
  -7   2   4   17.00   11.40
   6  -2  -4    8.40    8.60
   6  -2  -4    1.80    6.80
   6  -2  -4   -2.90    9.50
   6  -2  -4    2.80    8.90
  -6   2   4    4.20    8.60
  -6   2   4  -10.50    9.70
   5  -2  -4   -3.30    6.40
   5  -2  -4    6.30    7.00
   5  -2  -4   -6.90    6.30
  -5   2   4   -9.30    6.80
  -5   2   4   -6.90    6.20
   4  -2  -4   66.39    9.10
   4  -2  -4   61.89    8.70
   4  -2  -4   43.50    8.60
  -4   2   4   84.99    9.90
  -4   2   4   69.19    9.00
   3  -2  -4   32.40    5.70
   3  -2  -4   34.90    5.90
   3  -2  -4   50.39    6.50
  -3   2   4   25.00    6.20
  -3   2   4   29.00    5.50
   2  -2  -4  103.19   12.00
   2  -2  -4  122.49   12.90
  -2   2   4   93.99   12.70
  -1   2   4 1419.26  143.89
  -1   2   4 1385.56  143.89
   0  -2  -4  104.59   13.50
   0  -2  -4  114.99   13.20
   0   2   4  147.59   13.30
   0   2   4  121.89   12.60
   0   2   4  117.09   13.50
   0   2   4  113.09   13.20
  -1  -2  -4 6749.62  630.84
  -1  -2  -4 6162.08  630.74
   1   2   4 5920.81  630.74
   1   2   4 6039.60  630.74
   1   2   4 5951.00  630.84
  -2  -2  -4   38.80    5.80
  -2  -2  -4   36.30    4.90
  -2  -2  -4   41.20    5.20
   2   2   4   45.90    5.50
   2   2   4   32.50    5.00
   2   2   4   37.40    6.00
   2   2   4   33.40    4.80
  -3  -2  -4 1637.44  175.68
  -3  -2  -4 1764.62  175.68
  -3  -2  -4 1736.63  175.58
   3   2   4 1617.14  175.88
   3   2   4 1706.03  175.58
   3   2   4 1694.13  175.68
   3   2   4 1830.52  175.68
  -4  -2  -4 1146.59  122.29
  -4  -2  -4 1202.08  122.29
  -4  -2  -4 1072.89  122.19
   4   2   4 1293.87  122.69
   4   2   4 1239.48  122.19
   4   2   4 1257.07  122.19
   4   2   4 1112.69  122.19
  -5  -2  -4   31.20    6.20
  -5  -2  -4   30.40    6.50
   5   2   4   17.00    6.20
   5   2   4   21.40    5.40
   5   2   4   16.10    7.50
   5   2   4   18.90    5.80
  -6  -2  -4   80.29   12.20
  -6  -2  -4   81.49   11.80
   6   2   4   78.79   11.00
   6   2   4   85.59   11.70
   6   2   4   80.69   11.80
   6   2   4   92.89   12.60
  -7  -2  -4   10.90   10.70
  -7  -2  -4  -10.20    7.50
   7   2   4   17.20    8.40
   7   2   4   22.30   10.60
   7   2   4    6.20   12.00
   7   2   4    2.60    8.40
   7  -3  -4  -15.30   12.90
  -7   3   4   -0.20    9.40
   6  -3  -4    8.30   10.20
   6  -3  -4    8.40    9.10
   6  -3  -4    7.40    9.90
  -6   3   4    3.40   10.20
  -6   3   4   -1.30    8.90
   5  -3  -4  167.78   23.20
   5  -3  -4  210.98   23.70
   5  -3  -4  199.48   22.10
  -5   3   4  159.78   22.80
  -5   3   4  169.08   22.50
   4  -3  -4  712.23   71.09
   4  -3  -4  635.94   70.79
   4  -3  -4  703.03   71.19
   3  -3  -4  789.42   81.19
   3  -3  -4  787.12   80.89
   3  -3  -4  776.32   81.09
   2  -3  -4   37.70    6.20
   2  -3  -4   28.30    5.90
   2  -3  -4   39.00    6.30
  -2   3   4   55.39    6.60
  -2   3   4   53.79    6.10
   1  -3  -4  174.38   21.90
  -1   3   4  250.87   22.00
  -1   3   4  188.78   21.90
   0  -3  -4 2392.56  219.08
   0  -3  -4 2262.47  218.78
   0   3   4 1875.31  218.98
   0   3   4 2022.30  218.98
  -1  -3  -4  290.77   26.50
  -1  -3  -4  242.18   26.10
  -1  -3  -4  256.87   26.00
   1   3   4  201.98   26.30
   1   3   4  281.27   26.00
   1   3   4  205.78   26.10
   1   3   4  268.27   26.20
  -2  -3  -4  504.15   50.09
  -2  -3  -4  503.05   50.09
  -2  -3  -4  472.45   50.49
  -2  -3  -4  420.46   50.39
   2   3   4  488.05   50.59
   2   3   4  508.45   50.39
   2   3   4  495.65   50.09
  -3  -3  -4    6.30    3.60
  -3  -3  -4   14.30    3.00
  -3  -3  -4   12.60    4.60
  -3  -3  -4    9.60    4.80
   3   3   4    8.50    3.20
   3   3   4   10.70    3.20
   3   3   4    8.20    3.80
   3   3   4   13.70    4.90
  -4  -3  -4 1421.06  141.19
  -4  -3  -4 1474.45  141.19
  -4  -3  -4 1306.67  140.99
   4   3   4 1328.27  141.09
   4   3   4 1381.26  141.09
   4   3   4 1327.47  141.59
   4   3   4 1380.66  141.19
  -5  -3  -4  155.38   19.40
  -5  -3  -4  168.98   19.90
   5   3   4  168.18   19.50
   5   3   4  162.78   18.90
   5   3   4  168.88   19.00
   5   3   4  178.88   21.30
  -6  -3  -4   42.70    7.20
  -6  -3  -4   36.90    8.20
   6   3   4   27.90    7.10
   6   3   4   28.60    9.60
   6   3   4   28.50    7.80
   6   3   4   22.90    6.70
  -7  -3  -4   20.40    8.10
  -7  -3  -4   21.30   10.40
   7   3   4   36.80    9.70
   7   3   4   29.30   13.30
   7   3   4   23.30    8.70
   7   3   4   27.60    7.80
   6  -4  -4   -1.90   10.80
   6  -4  -4   24.20   10.30
   6  -4  -4    1.00   11.70
  -6   4   4  -20.60   10.30
  -6   4   4   10.50    9.60
   5  -4  -4    0.20    8.40
   5  -4  -4   -3.50    7.60
   5  -4  -4    5.90    9.40
  -5   4   4   -1.50    7.90
  -5   4   4    7.20    7.90
   4  -4  -4   80.79   11.70
   4  -4  -4   68.19   11.00
   4  -4  -4   80.39   11.10
  -4   4   4   56.79   10.00
  -4   4   4   74.89   10.00
   3  -4  -4  318.37   30.60
   3  -4  -4  228.38   30.10
   3  -4  -4  291.37   29.60
  -3   4   4  228.78   30.10
  -3   4   4  331.47   30.30
   2  -4  -4   -1.40    3.40
   2  -4  -4    3.00    4.10
   2  -4  -4    1.30    3.00
  -2   4   4    0.40    4.10
  -2   4   4   -0.70    3.70
   1  -4  -4 1024.20   96.19
  -1   4   4  844.82   96.09
   0  -4  -4 1894.71  187.28
   0  -4  -4 1521.15  187.38
   0   4   4 1854.91  187.48
   0   4   4 2047.90  187.48
  -1  -4  -4  849.91   82.99
  -1  -4  -4  711.03   82.79
  -1  -4  -4  889.71   83.19
  -1  -4  -4  802.82   82.79
   1   4   4  737.33   82.79
   1   4   4  856.11   82.99
  -2  -4  -4   -8.70    4.10
  -2  -4  -4    3.30    3.80
  -2  -4  -4   -1.10    2.40
  -2  -4  -4   -0.50    2.30
   2   4   4    1.40    2.00
   2   4   4   -1.40    3.70
   2   4   4    0.80    1.60
   2   4   4   -1.60    3.50
  -3  -4  -4  237.18   25.80
  -3  -4  -4  242.48   26.30
  -3  -4  -4  277.67   25.80
  -3  -4  -4  262.37   26.80
   3   4   4  223.18   25.70
   3   4   4  245.58   26.70
   3   4   4  232.48   26.10
  -4  -4  -4  138.29   14.40
  -4  -4  -4  100.19   15.10
  -4  -4  -4  125.79   14.60
  -4  -4  -4  129.89   16.00
   4   4   4  113.99   14.30
   4   4   4  114.39   16.00
   4   4   4  135.59   14.10
  -5  -4  -4  338.07   33.10
  -5  -4  -4  333.97   33.80
  -5  -4  -4  307.17   33.80
   5   4   4  318.67   33.50
   5   4   4  263.97   34.80
   5   4   4  295.47   33.50
   5   4   4  327.17   33.40
  -6  -4  -4    5.20    6.30
  -6  -4  -4    3.30    6.40
   6   4   4   11.20    6.00
   6   4   4  -10.90    8.00
   6   4   4   17.20    6.70
   6   4   4    8.60    5.80
  -7  -4  -4   36.70    6.50
  -7  -4  -4   21.20    9.80
   7   4   4   24.30    8.70
   7   4   4   17.20    8.30
   7   4   4   24.30   12.60
   7   4   4   16.60    7.70
   6  -5  -4   93.39   15.50
   6  -5  -4   65.49   17.60
   6  -5  -4   63.09   14.40
  -6   5   4   96.49   14.40
  -6   5   4   62.19   16.80
   5  -5  -4   15.30    8.10
   5  -5  -4   20.90    9.30
   5  -5  -4    9.00    9.20
  -5   5   4    5.40   10.10
  -5   5   4   13.80    8.00
   4  -5  -4  222.18   21.80
   4  -5  -4  137.19   22.00
   4  -5  -4  160.68   20.40
  -4   5   4  184.78   21.90
  -4   5   4  167.88   21.30
   3  -5  -4   97.89   10.80
   3  -5  -4   74.69   10.80
   3  -5  -4   47.90   10.60
  -3   5   4  104.59   11.60
  -3   5   4   70.19   10.40
   2  -5  -4    7.30    4.50
   2  -5  -4    8.70    4.60
   2  -5  -4    7.80    3.20
  -2   5   4    4.70    4.10
  -2   5   4    8.20    4.30
   1  -5  -4    6.70    3.90
   1  -5  -4    2.80    3.40
  -1   5   4    5.20    3.60
  -1   5   4    8.40    3.60
   0  -5  -4    7.60    2.70
   0  -5  -4    6.60    2.40
   0   5   4   13.00    3.40
   0   5   4    8.80    3.20
  -1  -5  -4    1.50    2.60
  -1  -5  -4   -5.70    4.30
  -1  -5  -4   -1.80    3.40
  -1  -5  -4    1.80    2.30
   1   5   4    0.70    2.30
   1   5   4   -2.10    1.50
  -2  -5  -4 1560.94  171.38
  -2  -5  -4 1701.53  171.38
   2   5   4 1747.93  171.48
  -3  -5  -4  581.14   57.69
  -3  -5  -4  553.84   56.89
  -3  -5  -4  521.55   57.29
   3   5   4  533.45   57.19
   3   5   4  557.44   56.79
   3   5   4  566.14   57.59
  -4  -5  -4  210.58   23.70
  -4  -5  -4  204.68   22.70
  -4  -5  -4  217.08   24.50
  -4  -5  -4  216.08   22.80
   4   5   4  207.88   22.50
   4   5   4  214.58   24.20
   4   5   4  206.98   22.10
   4   5   4  221.18   23.00
  -5  -5  -4   34.00    6.50
  -5  -5  -4   41.70    9.00
  -5  -5  -4   29.10    6.40
  -5  -5  -4   26.40    6.50
   5   5   4   32.10    6.20
   5   5   4   32.70    8.20
   5   5   4   28.40    5.60
  -6  -5  -4   26.90    7.70
  -6  -5  -4   30.80    7.50
  -6  -5  -4   25.70    5.40
   6   5   4   32.60    6.50
   6   5   4   15.30    9.60
   6   5   4   27.60    6.50
  -7  -5  -4    5.30    8.40
  -7  -5  -4   13.80    6.70
   7   5   4   -1.70    7.10
   7   5   4   -6.60   11.50
   7   5   4    5.30    7.60
   7   5   4    8.60    6.70
   5  -6  -4    9.20   10.70
   5  -6  -4    5.50    8.40
   5  -6  -4    8.30   10.50
  -5   6   4   -6.80    8.80
  -5   6   4    5.30    7.20
  -5   6   4    4.00   10.40
   4  -6  -4   51.79   11.10
   4  -6  -4   58.69    8.90
   4  -6  -4   26.60    9.10
  -4   6   4   66.79   10.00
  -4   6   4   64.29    7.70
  -4   6   4   41.70    9.70
   3  -6  -4  237.98   26.50
   3  -6  -4  254.37   27.00
   3  -6  -4  212.48   25.00
  -3   6   4  230.58   25.70
  -3   6   4  212.88   24.70
  -3   6   4  252.57   26.10
   2  -6  -4  179.38   18.70
   2  -6  -4  115.19   18.30
  -2   6   4  166.58   18.10
  -2   6   4  166.18   17.70
  -2   6   4  144.89   16.50
   1  -6  -4   86.19   11.50
   1  -6  -4   88.39   11.80
  -1   6   4   97.59   11.50
  -1   6   4   81.59   11.20
   0  -6  -4  166.38   17.20
   0  -6  -4  143.39   16.90
   0  -6  -4  164.18   17.00
   0   6   4  149.49   17.10
   0   6   4  164.68   17.30
  -1  -6  -4  311.17   32.30
  -1  -6  -4  319.47   32.30
  -1  -6  -4  320.57   32.60
  -1  -6  -4  273.27   33.00
   1   6   4  310.37   32.10
   1   6   4  319.17   32.20
  -2  -6  -4  109.59   13.70
  -2  -6  -4  102.99   13.00
  -3  -6  -4  319.97   33.30
  -3  -6  -4  308.27   33.00
   3   6   4  297.87   32.90
  -4  -6  -4   46.70    8.80
  -4  -6  -4   45.80    7.80
   4   6   4   53.89    8.60
  -5  -6  -4   14.20    5.50
  -5  -6  -4   16.50    5.00
  -5  -6  -4   27.90    6.00
  -5  -6  -4   17.80    8.60
   5   6   4   23.60    4.60
   5   6   4   16.90    7.20
   5   6   4   28.50    6.00
  -6  -6  -4    9.40    6.00
  -6  -6  -4   -3.80    5.80
  -6  -6  -4    4.50    6.40
   6   6   4   -0.10    5.70
   6   6   4    3.00    5.50
   6   6   4    1.80    4.10
   6   6   4    1.60    9.10
  -7  -6  -4   63.79   11.40
  -7  -6  -4   56.69   10.80
   7   6   4   58.39    8.70
   7   6   4   50.79   10.10
   7   6   4   47.60   14.70
   5  -7  -4   -3.80   10.50
   5  -7  -4   -1.20   12.60
   5  -7  -4   -6.50    8.70
  -5   7   4   -1.20    7.60
  -5   7   4  -16.60   11.20
  -5   7   4    0.70   10.50
   4  -7  -4   10.30    7.00
   4  -7  -4   -4.80    8.80
   4  -7  -4   22.90    9.80
  -4   7   4   13.00    5.20
  -4   7   4   15.00    9.00
  -4   7   4    5.30    7.60
   3  -7  -4  141.69   16.50
   3  -7  -4  102.09   15.30
   3  -7  -4  114.59   14.60
  -3   7   4  116.69   13.70
  -3   7   4  140.19   16.00
  -3   7   4  101.29   14.40
   2  -7  -4   32.60    7.70
   2  -7  -4   62.69    8.40
  -2   7   4   47.50    7.40
  -2   7   4   41.90    7.10
   1  -7  -4  743.33   75.99
  -1   7   4  770.02   75.89
  -1   7   4  686.63   75.79
   0  -7  -4 1048.60  107.69
   0  -7  -4 1141.79  107.69
   0  -7  -4 1008.00  107.59
   0   7   4  926.31  107.59
   0   7   4 1112.19  107.69
  -1  -7  -4  255.97   24.90
  -1  -7  -4  218.88   25.40
  -1  -7  -4  237.48   25.00
  -1  -7  -4  241.88   26.00
   1   7   4  232.58   24.60
   1   7   4  232.38   24.80
  -2  -7  -4   97.99   10.80
  -2  -7  -4   85.79   12.40
  -2  -7  -4   75.49   11.80
  -3  -7  -4   54.29    7.50
  -3  -7  -4   51.59    8.50
  -4  -7  -4   38.80    7.70
  -4  -7  -4   52.59    9.10
   4   7   4   51.29    8.90
  -5  -7  -4    6.60    6.60
  -5  -7  -4   21.60    8.90
   5   7   4    6.50    8.00
  -6  -7  -4   23.40    8.50
  -6  -7  -4   23.40   10.80
  -6  -7  -4   25.40    6.80
   6   7   4   33.50   11.40
  -7  -7  -4   38.80    9.00
  -7  -7  -4   16.50    8.80
   7   7   4   29.90   14.20
   7   7   4   38.60    7.80
   4  -8  -4   33.30   12.60
   4  -8  -4   27.00    8.30
   4  -8  -4   36.80   12.10
  -4   8   4   15.30    9.40
  -4   8   4   35.10    6.50
  -4   8   4   21.80    9.50
   3  -8  -4   -5.20    8.00
   3  -8  -4   -5.60    5.30
   3  -8  -4    2.50    8.50
  -3   8   4    1.60    7.60
  -3   8   4   -1.00    6.90
  -3   8   4   -0.90    3.70
   2  -8  -4  156.38   23.00
   2  -8  -4  228.38   24.30
  -2   8   4  173.08   22.70
  -2   8   4  225.98   22.60
   1  -8  -4  101.59   13.70
   1  -8  -4  108.59   13.10
  -1   8   4   65.49   10.70
  -1   8   4   97.69   12.30
   0  -8  -4  942.11  100.29
   0  -8  -4 1043.00  100.29
   0   8   4 1026.70  100.39
   0   8   4  885.91  100.39
  -1  -8  -4   27.40    7.00
  -1  -8  -4   13.50    5.10
  -1  -8  -4   12.30    4.40
  -1  -8  -4   20.40    3.90
   1   8   4   18.00    3.10
  -2  -8  -4    6.90    5.40
  -2  -8  -4    9.10    3.70
  -2  -8  -4    7.50    6.30
  -3  -8  -4  160.88   19.20
  -3  -8  -4  145.19   19.40
  -3  -8  -4  165.98   18.30
  -4  -8  -4   33.70    8.60
  -4  -8  -4   38.30    7.70
  -5  -8  -4   -3.90    7.60
  -5  -8  -4    6.40    8.60
  -6  -8  -4   73.59   11.10
  -6  -8  -4   56.29   13.80
   4  -9  -4   -0.60    8.70
   4  -9  -4    8.10   10.30
   4  -9  -4   18.30    8.00
  -4   9   4   -1.10    6.10
  -4   9   4   10.90   11.10
  -4   9   4   21.70   10.90
   3  -9  -4   56.29   10.00
   3  -9  -4   20.30    6.80
   3  -9  -4   22.80   10.80
  -3   9   4   30.80    7.90
  -3   9   4   35.10    9.40
   2  -9  -4   46.20    9.20
   2  -9  -4   20.90    8.00
  -2   9   4   29.00    7.60
  -2   9   4   16.60    6.80
   1  -9  -4   -9.00    6.70
   1  -9  -4    9.30    5.70
  -1   9   4   -0.30    5.30
  -1   9   4   -0.20    5.40
   0  -9  -4   33.40    6.50
   0  -9  -4   32.10    6.30
   0   9   4   44.70    6.50
   0   9   4   34.70    6.30
  -1  -9  -4   96.89   11.60
  -1  -9  -4   90.69   12.10
  -1  -9  -4  122.89   16.00
  -1  -9  -4   98.49   13.20
   1   9   4   83.59   11.10
   1   9   4   96.09   11.30
  -2  -9  -4   38.50    8.60
  -2  -9  -4   35.90    7.60
  -3  -9  -4   -5.80    6.00
  -3  -9  -4    5.50    7.40
  -3  -9  -4   10.80    4.80
  -4  -9  -4    7.70    8.30
  -4  -9  -4   -4.30    7.70
  -4  -9  -4    2.60    5.10
  -5  -9  -4   -4.70    7.10
  -5  -9  -4    1.70    9.00
  -5  -9  -4  -14.10    8.60
  -6  -9  -4    2.00   10.20
  -6  -9  -4  -12.50   11.80
  -7  -9  -4   40.60   18.20
   3 -10  -4   89.49   16.30
   3 -10  -4  105.29   14.00
   3 -10  -4   98.49   12.70
  -3  10   4   81.09   14.40
  -3  10   4  137.69   15.90
   2 -10  -4   50.29   11.40
   2 -10  -4   72.59   10.50
  -2  10   4   47.00    9.30
  -2  10   4   74.69   10.80
   1 -10  -4    0.80    5.50
   1 -10  -4    5.10    7.50
   1 -10  -4   -5.20    7.20
  -1  10   4   10.70    6.50
  -1  10   4   10.30    6.20
   0 -10  -4   24.80    6.10
   0 -10  -4   23.20    6.10
   0 -10  -4   22.60    6.90
   0  10   4   19.10    6.10
  -1 -10  -4  173.88   24.50
  -1 -10  -4  208.88   21.90
   1  10   4  170.58   19.90
  -2 -10  -4   51.19   10.30
  -2 -10  -4   36.40    8.30
  -3 -10  -4   16.20    5.60
  -3 -10  -4    2.90    7.40
  -3 -10  -4    5.70    8.20
  -4 -10  -4   15.50   10.20
  -4 -10  -4   32.60    9.80
  -4 -10  -4   20.70    6.30
  -5 -10  -4  -10.40    9.50
  -5 -10  -4  -23.80   10.30
  -5 -10  -4  -10.80    6.60
  -6 -10  -4  -14.80   12.90
  -6 -10  -4  -15.70   12.90
  -6 -10  -4    7.10   10.60
   2 -11  -4   12.30    6.10
   2 -11  -4   17.50   10.80
   2 -11  -4   14.10    9.80
  -2  11   4   22.50   10.60
  -2  11   4  -15.40    7.40
   1 -11  -4   22.20    5.10
   1 -11  -4   10.60    9.20
   1 -11  -4   21.30    6.50
  -1  11   4   21.10    7.40
  -1  11   4   25.50    8.30
   0 -11  -4    7.30    7.10
   0 -11  -4   17.60    6.80
   0 -11  -4   17.70    6.70
   0  11   4   21.30    6.20
   0  11   4    0.30    4.30
  -1 -11  -4   69.99   11.70
  -1 -11  -4  113.99   15.30
  -2 -11  -4   36.00   10.80
  -2 -11  -4   14.00    8.20
  -3 -11  -4   11.90    9.20
  -3 -11  -4   18.70    5.90
  -3 -11  -4    9.30    8.60
  -4 -11  -4   39.60    7.80
  -4 -11  -4   16.10   10.00
  -4 -11  -4   -2.40   11.30
  -5 -11  -4   12.10   11.30
  -5 -11  -4  -35.50   10.90
  -5 -11  -4  -10.80    8.40
  -6 -11  -4  -42.30   14.20
   1 -12  -4    4.90    9.90
   1 -12  -4   -0.30    8.40
   1 -12  -4    7.90    7.60
  -1  12   4   -2.70    8.90
  -1  12   4    3.20    5.40
   0 -12  -4   -7.00    8.00
   0 -12  -4    0.50    7.30
   0 -12  -4    1.90    5.00
   0  12   4    4.30    5.10
   0  12   4   -1.00    6.70
  -1 -12  -4    3.20   13.40
  -1 -12  -4   22.60    7.90
  -2 -12  -4    2.00    9.10
  -2 -12  -4  -39.90   12.50
  -3 -12  -4   86.99   17.80
  -3 -12  -4  106.89   15.50
  -3 -12  -4  118.29   14.50
  -4 -12  -4   10.60    9.10
  -4 -12  -4    3.60   13.10
  -4 -12  -4  -20.90   10.10
  -5 -12  -4   34.10   11.40
  -5 -12  -4   18.00   14.10
  -5 -12  -4   40.10   13.60
  -1 -13  -4   21.30    9.80
  -1 -13  -4   22.20   14.50
  -2 -13  -4    9.50   16.20
  -2 -13  -4    6.40    9.40
  -3 -13  -4  -11.50    9.80
  -3 -13  -4   11.40   15.70
  -4 -12   5  116.49   19.40
  -4 -12   5  164.58   21.80
  -3 -12   5   88.69   16.60
  -3 -12   5  140.59   16.60
  -3 -12   5   77.29   14.70
  -2 -12   5   -8.70   10.90
  -2 -12   5  -18.90    7.70
  -1 -12   5  -11.30    7.50
  -1 -12   5   22.80    8.30
   0  12  -5    8.40    7.40
   0  12  -5    4.70    8.00
   0  12  -5    5.60    6.10
   0 -12   5   10.70   10.20
   0 -12   5   -7.50    7.20
  -1  12  -5  139.69   17.40
   1 -12   5  117.09   17.10
  -5 -11   5    9.80   12.50
  -5 -11   5   10.10   15.70
  -4 -11   5   87.79   15.40
  -4 -11   5   57.89   13.10
  -3 -11   5   63.19   13.40
  -3 -11   5   72.29   11.10
  -2 -11   5   18.10    7.90
  -2 -11   5   32.60    9.80
   1  11  -5   17.70    6.70
  -1 -11   5   30.80    7.10
  -1 -11   5   27.80    7.50
  -1 -11   5   30.60    6.30
   0  11  -5    8.50    6.40
   0  11  -5   -2.90    8.30
   0  11  -5   13.20    7.10
   0 -11   5    4.90    7.40
   0 -11   5   11.00    7.00
   0 -11   5   -3.90    7.80
  -1  11  -5   34.60    8.30
  -1  11  -5   26.60    9.60
  -1  11  -5   36.00    9.30
   1 -11   5   42.40    8.30
   1 -11   5   20.10   10.40
  -2  11  -5    6.20   11.30
  -2  11  -5    0.50    8.20
  -2  11  -5   -5.60    6.90
   2 -11   5   11.60   10.00
   2 -11   5   -5.10    8.10
  -5 -10   5  -13.70   10.10
  -5 -10   5   11.70   12.50
  -4 -10   5    2.00    8.80
  -4 -10   5    7.50    9.90
  -3 -10   5   17.20    7.50
  -3 -10   5   11.90    9.00
  -2 -10   5  181.28   22.10
   1  10  -5   43.10    6.90
   1  10  -5   44.90    7.30
  -1 -10   5   39.40    7.30
  -1 -10   5   49.10    8.40
  -1 -10   5   47.00    7.00
   0  10  -5  105.29   15.00
   0  10  -5   92.09   11.70
   0  10  -5   83.39   11.30
   0 -10   5   76.09   11.80
   0 -10   5  101.99   13.60
   0 -10   5  108.89   14.70
  -1  10  -5   12.30    6.50
  -1  10  -5   19.90    7.80
  -1  10  -5   17.20    7.90
   1 -10   5   16.50    5.90
   1 -10   5   13.70    8.50
  -2  10  -5   10.50    8.90
  -2  10  -5    5.00    6.80
  -2  10  -5  -24.40    8.80
   2 -10   5   10.00    5.90
   2 -10   5   14.50    9.90
  -3  10  -5   13.60    8.20
  -3  10  -5   11.60   10.90
  -3  10  -5   22.50   11.60
   3 -10   5   -0.70    8.50
   3 -10   5   27.70   10.00
  -6  -9   5   40.00   16.20
  -6  -9   5   11.20   12.20
  -5  -9   5   -4.60    9.80
  -5  -9   5   25.50   11.10
  -4  -9   5   -1.50    8.90
  -4  -9   5   -3.90    6.10
  -3  -9   5   52.19   10.60
  -3  -9   5   60.89    9.40
  -2  -9   5   12.60    6.20
   1   9  -5  141.89   15.80
   1   9  -5  149.29   16.40
   1   9  -5  145.59   16.90
  -1  -9   5  166.18   17.70
  -1  -9   5  116.69   16.50
  -1  -9   5  139.89   16.60
   0   9  -5    9.60    5.30
   0   9  -5   15.10    4.60
   0   9  -5    4.30    5.60
   0  -9   5    4.90    5.20
   0  -9   5    9.30    5.80
   0  -9   5   10.20    3.50
  -1   9  -5   18.30    6.80
  -1   9  -5   10.20    5.40
  -1   9  -5   16.00    7.10
   1  -9   5   16.60    6.20
   1  -9   5   20.70    6.50
   1  -9   5   10.60    6.70
  -2   9  -5  106.29   16.20
  -2   9  -5  141.89   15.60
  -2   9  -5   96.69   15.00
   2  -9   5  128.89   17.80
   2  -9   5  126.59   16.20
  -3   9  -5    0.90    7.70
  -3   9  -5   13.80    8.30
  -3   9  -5   -1.10    6.80
   3  -9   5    4.90    7.50
   3  -9   5    1.70   10.10
  -4   9  -5   49.30   13.10
  -4   9  -5   33.20   12.80
  -4   9  -5   54.39   10.00
   4  -9   5    3.90    9.90
   4  -9   5   38.90   10.30
  -6  -8   5    7.80   13.00
  -6  -8   5   10.90   11.70
  -5  -8   5    0.80    8.10
  -5  -8   5   13.20    9.30
  -4  -8   5    0.80    8.30
  -4  -8   5    0.40    6.90
  -3  -8   5   68.49    9.30
  -3  -8   5   54.79   10.40
  -2  -8   5   11.40    5.30
   1   8  -5    1.30    3.50
   1   8  -5    0.00    4.00
   1   8  -5    3.10    2.50
  -1  -8   5   -0.30    3.80
  -1  -8   5    2.90    5.00
  -1  -8   5    5.80    4.50
   0   8  -5  276.17   30.20
   0   8  -5  289.77   30.50
   0   8  -5  271.87   30.30
   0  -8   5  285.47   30.40
   0  -8   5  305.67   30.50
   0  -8   5  270.27   29.70
  -1   8  -5    5.60    5.30
  -1   8  -5    2.60    5.80
  -1   8  -5    8.90    4.40
   1  -8   5    7.80    5.60
   1  -8   5    1.30    5.30
   1  -8   5    2.70    5.00
  -2   8  -5  607.24   67.19
  -2   8  -5  642.94   67.49
  -2   8  -5  641.84   67.59
   2  -8   5  695.93   67.59
   2  -8   5  636.34   67.59
  -3   8  -5   21.10    6.50
  -3   8  -5   19.80    7.80
  -3   8  -5   18.00    8.50
   3  -8   5   -0.20    8.70
   3  -8   5   14.90    7.30
  -4   8  -5    9.80    8.80
  -4   8  -5   -4.00    7.50
  -4   8  -5    4.80   10.80
   4  -8   5    4.20    9.80
   4  -8   5   11.80   11.00
   7   7  -5   38.60    8.70
   7   7  -5   30.90    8.80
  -7  -7   5   42.10    8.80
  -7  -7   5    7.40    9.50
  -7  -7   5   25.30   10.20
  -7  -7   5   46.20   17.00
   6   7  -5   25.70    6.50
  -6  -7   5   25.20   10.90
  -6  -7   5   40.40    7.50
  -6  -7   5   34.00    8.30
  -6  -7   5   43.00   12.80
  -5  -7   5    9.70    5.20
  -5  -7   5   23.30    9.10
  -5  -7   5   19.40    8.00
  -4  -7   5   -4.90    7.40
  -4  -7   5    4.70    6.00
  -3  -7   5   21.70    7.00
  -3  -7   5   37.10    6.80
  -2  -7   5    0.80    4.90
   1   7  -5   54.39    7.70
   1   7  -5   53.29    7.10
  -1  -7   5   49.80    6.70
  -1  -7   5   45.70    6.60
  -1  -7   5   58.49    7.20
   0   7  -5   26.10    4.80
   0   7  -5   21.80    5.00
   0   7  -5   33.00    5.80
   0  -7   5   27.10    4.80
   0  -7   5   22.40    5.20
   0  -7   5   28.10    4.20
  -1   7  -5   32.90    7.00
  -1   7  -5   35.50    5.80
  -1   7  -5   33.30    6.10
   1  -7   5   32.20    6.30
   1  -7   5   32.00    5.70
   1  -7   5   38.80    6.50
  -2   7  -5  235.08   24.90
  -2   7  -5  248.68   24.40
   2  -7   5  197.38   24.90
   2  -7   5  200.08   25.00
  -3   7  -5   32.80    8.40
  -3   7  -5   42.50    7.20
  -3   7  -5   34.60    7.80
   3  -7   5   46.30    9.10
   3  -7   5   41.50    9.30
  -4   7  -5   61.79   10.50
  -4   7  -5   51.89    9.60
  -4   7  -5   47.00   11.40
   4  -7   5   68.29   11.40
   4  -7   5   56.89   11.90
  -5   7  -5    4.10   13.40
  -5   7  -5   17.90    9.40
  -5   7  -5  -15.20   11.10
   5  -7   5   -1.30   13.60
   5  -7   5    4.80   12.60
   5  -7   5    2.90   10.50
   7   6  -5   13.20    9.00
   7   6  -5    4.70    7.80
  -7  -6   5  -14.00    9.00
  -7  -6   5   12.20   10.30
  -7  -6   5    4.10    9.90
  -7  -6   5   11.90   14.70
   6   6  -5    7.50    6.70
  -6  -6   5    7.10    7.50
  -6  -6   5   22.40    7.30
  -6  -6   5    6.10    8.90
  -6  -6   5   23.60   11.20
   5   6  -5  254.27   29.30
   5   6  -5  271.97   28.70
  -5  -6   5  293.87   29.70
  -5  -6   5  281.97   30.70
  -5  -6   5  261.27   31.90
  -5  -6   5  262.77   29.40
   4   6  -5   44.70    6.30
   4   6  -5   48.20    6.80
  -4  -6   5   43.40    6.60
  -4  -6   5   53.99    7.80
  -4  -6   5   47.20    6.40
  -4  -6   5   49.70    9.00
  -3  -6   5  148.89   19.50
  -3  -6   5  144.89   18.90
  -3  -6   5  172.38   17.70
  -3  -6   5  170.08   17.60
   2   6  -5    1.40    2.50
   2   6  -5    0.30    1.90
  -2  -6   5    2.10    2.80
  -2  -6   5    0.20    2.90
  -2  -6   5   -1.70    4.00
   1   6  -5  547.75   57.79
   1   6  -5  562.64   57.99
  -1  -6   5  600.84   58.19
  -1  -6   5  548.35   57.89
  -1  -6   5  545.85   57.79
   0   6  -5  248.38   26.70
   0   6  -5  254.07   26.70
   0   6  -5  243.78   26.90
   0  -6   5  271.27   26.90
   0  -6   5  243.28   26.80
   0  -6   5  248.18   26.40
  -1   6  -5 1907.51  206.78
  -1   6  -5 2203.18  206.98
  -1   6  -5 1774.72  206.68
   1  -6   5 2004.90  206.88
   1  -6   5 2037.60  206.78
   1  -6   5 2171.48  206.88
  -2   6  -5  643.04   76.49
  -2   6  -5  798.82   76.79
  -2   6  -5  820.92   76.99
   2  -6   5  705.63   76.79
  -3   6  -5  159.08   17.60
  -3   6  -5  154.98   17.80
  -3   6  -5  143.89   17.00
   3  -6   5  105.29   18.20
   3  -6   5  124.09   18.00
  -4   6  -5    0.70    8.20
  -4   6  -5   17.30    6.50
  -4   6  -5    3.70    6.50
   4  -6   5   11.60    8.00
   4  -6   5    7.80    7.80
  -5   6  -5    8.60    7.20
  -5   6  -5  -11.00   11.10
  -5   6  -5   -4.70    9.40
   5  -6   5    2.60   10.90
   5  -6   5    6.60   10.40
   5  -6   5   23.60   11.50
   7   5  -5   12.70    9.70
   7   5  -5    2.80    8.20
  -7  -5   5   10.30   12.00
  -7  -5   5   -4.20    9.50
  -7  -5   5    2.10   13.50
  -7  -5   5    1.00    8.90
   6   5  -5   32.40    8.10
   6   5  -5   26.40    8.40
  -6  -5   5   34.30   11.50
  -6  -5   5   33.40    9.90
  -6  -5   5   35.80    8.50
  -6  -5   5   45.60    6.20
   5   5  -5  165.08   20.80
   5   5  -5  168.98   20.40
  -5  -5   5  179.98   20.80
  -5  -5   5  173.68   23.50
  -5  -5   5  199.48   22.20
  -5  -5   5  171.38   20.20
   4   5  -5  740.53   74.49
  -4  -5   5  654.33   75.09
  -4  -5   5  796.82   75.59
  -4  -5   5  700.23   74.59
  -4  -5   5  719.13   74.59
   3   5  -5  231.98   23.50
  -3  -5   5  211.38   24.80
  -3  -5   5  223.58   23.60
  -3  -5   5  252.87   24.40
  -3  -5   5  197.08   23.40
   2   5  -5  242.78   27.00
  -2  -5   5  283.47   27.70
  -2  -5   5  248.68   27.10
  -2  -5   5  268.87   27.20
   1   5  -5   26.90    6.20
   1   5  -5   37.70    4.70
   1   5  -5   30.30    4.30
  -1  -5   5   29.30    4.70
  -1  -5   5   21.30    4.30
  -1  -5   5   29.70    5.20
   0   5  -5  277.67   27.10
   0   5  -5  234.58   27.20
   0   5  -5  285.07   27.10
   0  -5   5  237.98   26.80
   0  -5   5  236.98   27.10
   0  -5   5  270.07   27.20
  -1   5  -5  211.38   24.80
  -1   5  -5  189.88   25.20
  -1   5  -5  263.77   25.10
   1  -5   5  201.08   24.90
   1  -5   5  252.87   25.00
   1  -5   5  280.47   25.20
  -2   5  -5  108.69   12.30
  -2   5  -5   82.69   11.70
  -2   5  -5   90.59   13.60
   2  -5   5   95.59   12.70
  -3   5  -5   41.50    7.10
  -3   5  -5   28.90    6.50
  -3   5  -5   44.90    6.10
   3  -5   5   29.60    7.50
   3  -5   5   31.00    7.20
  -4   5  -5  380.46   47.40
  -4   5  -5  500.05   48.10
  -4   5  -5  445.26   47.00
   4  -5   5  396.86   47.60
   4  -5   5  505.65   48.00
  -5   5  -5   -0.50    7.80
  -5   5  -5    1.60    6.90
  -5   5  -5   -4.30    9.10
   5  -5   5    2.40    9.50
   5  -5   5   -5.70    9.20
   5  -5   5   12.90    8.40
  -6   5  -5   14.30   13.80
  -6   5  -5   -6.30    9.80
  -6   5  -5  -12.60    9.30
   6  -5   5    2.70   11.90
   6  -5   5   10.70   10.80
   6  -5   5   -1.40   13.70
   6  -5   5   25.70   13.70
   7   4  -5   -3.70    9.60
   7   4  -5    4.00   10.60
  -7  -4   5    7.50    8.40
  -7  -4   5   -4.40   10.30
  -7  -4   5  -13.10   10.80
  -7  -4   5    3.60   13.30
   6   4  -5    2.20    7.00
   6   4  -5    4.50    7.20
  -6  -4   5   -3.00    8.00
  -6  -4   5    0.90    7.60
  -6  -4   5    1.70    9.90
  -6  -4   5   -0.90    7.30
   5   4  -5   58.59    9.10
   5   4  -5   56.89    9.50
  -5  -4   5   83.09    9.60
  -5  -4   5   77.09    9.60
  -5  -4   5   54.09   11.00
  -5  -4   5   63.49    9.90
   4   4  -5   34.80    5.90
   4   4  -5   36.70    6.20
  -4  -4   5   30.60    6.70
  -4  -4   5   38.90    5.90
  -4  -4   5   37.20    5.20
  -4  -4   5   35.80    7.70
   3   4  -5  398.06   40.30
   3   4  -5  409.96   40.40
  -3  -4   5  362.26   40.20
  -3  -4   5  413.46   40.30
  -3  -4   5  356.16   40.60
  -3  -4   5  379.56   41.00
   2   4  -5  447.46   50.29
   2   4  -5  486.85   49.60
  -2  -4   5  499.35   49.99
  -2  -4   5  484.45   49.70
   1   4  -5 2690.83  261.17
   1   4  -5 2400.46  261.27
   1   4  -5 2434.46  261.17
  -1  -4   5 2569.54  261.17
  -1  -4   5 2505.25  261.07
  -1  -4   5 2701.43  261.27
   0   4  -5  117.39   12.90
   0   4  -5  104.99   13.00
   0   4  -5   92.99   12.70
   0  -4   5  117.89   12.80
   0  -4   5  106.79   12.80
   0  -4   5  124.99   12.50
  -1   4  -5  156.08   16.90
  -1   4  -5  167.78   16.70
  -1   4  -5  119.29   17.00
   1  -4   5  167.38   17.00
   1  -4   5  157.58   16.80
   1  -4   5  138.09   17.00
  -2   4  -5   92.69   12.40
  -2   4  -5   97.59   11.90
  -2   4  -5   94.19   12.90
   2  -4   5  111.99   12.60
  -3   4  -5   11.60    5.40
  -3   4  -5   23.40    5.50
  -3   4  -5   23.10    4.90
   3  -4   5   17.20    6.00
   3  -4   5   28.40    6.20
  -4   4  -5   -5.80    4.70
  -4   4  -5    0.70    5.90
  -4   4  -5    0.90    6.40
   4  -4   5   -7.30    5.50
   4  -4   5   -8.60    5.90
   4  -4   5    0.90    6.30
  -5   4  -5    7.90    7.70
  -5   4  -5    5.20    6.90
  -5   4  -5    2.80    8.40
   5  -4   5   11.00    8.70
   5  -4   5    2.00    8.40
   5  -4   5  -10.40    8.50
   5  -4   5    2.10    8.60
  -6   4  -5   90.99   13.70
  -6   4  -5   83.79   15.70
  -6   4  -5   99.59   13.60
   6  -4   5   53.29   15.50
   6  -4   5   84.69   16.40
   6  -4   5   80.19   14.10
   6  -4   5  103.19   15.00
   7   3  -5   39.30   11.00
   7   3  -5    8.80   10.00
  -7  -3   5   18.70   13.20
  -7  -3   5   25.30   10.90
  -7  -3   5   21.40    7.80
   6   3  -5    4.70    6.90
   6   3  -5    9.10    8.00
  -6  -3   5    4.70    9.50
  -6  -3   5   10.00    7.80
  -6  -3   5    5.30    7.60
   5   3  -5   -2.60    5.90
   5   3  -5    4.20    5.20
  -5  -3   5    5.50    7.00
  -5  -3   5   -3.30    5.50
  -5  -3   5    1.80    6.00
   4   3  -5  120.39   14.70
   4   3  -5  101.19   15.30
  -4  -3   5  149.99   16.30
  -4  -3   5  114.99   15.40
  -4  -3   5  109.79   14.20
  -4  -3   5  150.18   15.00
   3   3  -5 3310.17  324.17
   3   3  -5 2792.82  324.17
  -3  -3   5 2886.71  324.07
  -3  -3   5 3371.36  324.57
  -3  -3   5 3618.84  324.37
  -3  -3   5 3020.60  324.17
   2   3  -5 1643.34  164.28
   2   3  -5 1665.73  164.28
  -2  -3   5 1666.63  164.38
  -2  -3   5 1437.16  164.18
   1   3  -5  914.21   96.39
   1   3  -5 1010.50   96.39
   1   3  -5  884.81   96.49
  -1  -3   5  968.10   96.39
  -1  -3   5 1033.10   96.39
  -1  -3   5  818.62   96.49
   0   3  -5  105.09   13.40
   0   3  -5  147.19   13.40
   0   3  -5  102.49   13.50
   0  -3   5  120.49   13.50
   0  -3   5  112.39   13.40
   0  -3   5  125.59   13.20
  -1   3  -5  101.79   10.60
  -1   3  -5   89.59   10.40
  -1   3  -5   82.29    9.90
   1  -3   5   70.19    9.90
   1  -3   5   75.49   10.40
   1  -3   5   74.99   10.20
  -2   3  -5    3.40    3.10
  -2   3  -5    5.90    3.80
  -2   3  -5    6.30    4.60
   2  -3   5    9.90    4.00
   2  -3   5    4.10    4.10
  -3   3  -5  193.98   18.20
  -3   3  -5  142.59   19.20
  -3   3  -5  136.29   18.50
   3  -3   5  188.68   19.00
   3  -3   5  158.28   18.40
   3  -3   5  146.59   18.80
  -4   3  -5   32.60    5.80
  -4   3  -5   17.50    6.30
  -4   3  -5   20.00    6.50
   4  -3   5   17.10    6.10
   4  -3   5   20.30    6.80
   4  -3   5   13.20    6.40
  -5   3  -5   25.50    7.40
  -5   3  -5   29.80    8.60
  -5   3  -5   34.00    8.90
   5  -3   5   34.70    7.30
   5  -3   5   22.60    8.10
   5  -3   5   29.50    9.30
   5  -3   5    5.90    7.60
  -6   3  -5   21.70   10.90
  -6   3  -5    8.70    9.50
  -6   3  -5   16.60    8.80
   6  -3   5   22.10    9.30
   6  -3   5   22.40    9.20
   6  -3   5    9.20   11.60
   6  -3   5   15.40   10.30
  -7   3  -5    0.50   12.60
  -7   3  -5    7.00   10.40
   7  -3   5   -8.70   12.00
   7  -3   5   11.40   16.30
   7  -3   5    6.10   12.10
   7  -3   5  -10.70   15.90
   7   2  -5   11.40   10.60
  -7  -2   5   -4.60   10.60
  -7  -2   5   14.80    7.00
   6   2  -5    9.20    7.00
  -6  -2   5    0.90    9.10
  -6  -2   5   -4.00    7.60
  -6  -2   5   -5.40    7.80
   5   2  -5   59.39    8.80
  -5  -2   5   44.40    9.90
  -5  -2   5   53.29    8.80
  -5  -2   5   64.29    8.90
   4   2  -5  114.49   12.80
   4   2  -5   84.89   11.90
  -4  -2   5   84.09   13.70
  -4  -2   5  127.19   13.10
  -4  -2   5   97.49   13.20
   3   2  -5  532.45   59.29
   3   2  -5  649.83   59.29
  -3  -2   5  543.85   59.29
  -3  -2   5  612.44   59.29
  -3  -2   5  524.25   59.09
   2   2  -5  988.80  112.79
   2   2  -5 1207.68  112.89
  -2  -2   5 1080.19  112.79
  -2  -2   5 1118.59  112.89
   1   2  -5  114.79   11.30
   1   2  -5  105.69   11.10
   1   2  -5   83.19   11.00
  -1  -2   5   91.39   11.20
  -1  -2   5  111.89   11.00
  -1  -2   5   74.09   11.20
   0   2  -5  367.16   42.90
   0  -2   5  427.86   43.00
   0  -2   5  450.75   43.10
  -1   2  -5  115.59   13.10
  -1   2  -5  103.49   13.50
   1  -2   5  126.99   13.70
   1  -2   5  114.39   13.10
   1  -2   5  104.99   13.30
   1  -2   5  130.09   13.40
  -2   2  -5  529.25   49.90
  -2   2  -5  480.75   49.80
  -2   2  -5  406.36   49.90
   2  -2   5  488.75   49.99
   2  -2   5  497.55   49.90
   2  -2   5  479.15   49.90
  -3   2  -5  161.98   18.10
  -3   2  -5  137.99   18.80
   3  -2   5  188.58   18.50
   3  -2   5  152.08   18.40
  -4   2  -5   67.69    8.70
  -4   2  -5   68.69    9.10
  -4   2  -5   73.49    8.90
   4  -2   5   61.49    8.30
   4  -2   5   56.39    9.10
   4  -2   5   41.60    9.00
  -5   2  -5  374.16   34.40
  -5   2  -5  358.66   34.80
  -5   2  -5  283.27   35.10
   5  -2   5  370.86   35.70
   5  -2   5  249.48   34.70
   5  -2   5  246.38   34.70
   5  -2   5  318.57   34.60
  -6   2  -5  121.39   14.80
  -6   2  -5  101.09   15.20
  -6   2  -5  106.19   14.30
   6  -2   5  103.49   14.80
   6  -2   5   86.49   14.40
   6  -2   5   87.29   15.40
   6  -2   5  141.49   17.20
  -7   2  -5   33.20   11.80
  -7   2  -5    5.30    9.80
  -7   2  -5   44.80   14.90
   7  -2   5   19.10   13.50
   7  -2   5   36.90   15.50
   7  -2   5   33.90   12.10
   7  -2   5   26.40   11.00
   7   1  -5    2.00    9.90
  -7  -1   5   -4.40    8.90
  -7  -1   5   -0.30   11.20
   6   1  -5   11.90    7.40
   6   1  -5    3.80    8.80
  -6  -1   5    8.80    9.00
  -6  -1   5    2.70    7.70
  -6  -1   5    8.40    7.70
   5   1  -5  250.17   30.30
   5   1  -5  251.57   30.60
   5   1  -5  305.77   31.30
  -5  -1   5  307.87   31.00
  -5  -1   5  255.17   31.10
  -5  -1   5  297.67   30.70
   4   1  -5   27.00    5.40
  -4  -1   5   24.90    5.90
  -4  -1   5   24.20    5.80
  -4  -1   5   32.80    6.50
   3   1  -5  199.18   19.80
   3   1  -5  148.09   19.60
  -3  -1   5  179.68   20.00
  -3  -1   5  164.88   19.90
  -3  -1   5  206.28   19.80
   2   1  -5  917.61   83.79
  -2  -1   5  829.62   83.69
  -2  -1   5  724.53   83.79
  -2  -1   5  827.72   83.79
  -2  -1   5  769.72   83.69
   1   1  -5  270.07   30.40
   1   1  -5  329.77   30.50
   1   1  -5  247.78   30.50
  -1  -1   5  292.27   30.50
  -1  -1   5  314.87   30.20
   0   1  -5  172.78   19.10
   0   1  -5  208.08   19.30
   0   1  -5  154.58   19.20
   0  -1   5  202.48   19.20
   0  -1   5  183.98   19.10
   0  -1   5  156.28   19.20
   0  -1   5  174.18   19.20
  -1   1  -5  484.95   48.70
  -1   1  -5  519.15   48.50
  -1   1  -5  451.55   48.60
   1  -1   5  469.15   48.60
   1  -1   5  421.76   48.50
  -2   1  -5   99.09   11.10
  -2   1  -5   77.59   10.50
  -2   1  -5  109.69   10.90
   2  -1   5   59.19   10.80
   2  -1   5   78.99   10.70
   2  -1   5   90.39   11.00
  -3   1  -5 1571.24  169.08
  -3   1  -5 1763.02  169.28
   3  -1   5 1633.04  169.18
   3  -1   5 1578.94  169.18
   3  -1   5 1695.73  169.28
  -4   1  -5   32.60    6.10
  -4   1  -5   26.90    5.90
   4  -1   5   22.30    5.80
   4  -1   5   34.00    7.10
   4  -1   5   29.00    6.50
   4  -1   5   25.90    5.80
  -5   1  -5 1298.07  131.19
   5  -1   5 1321.37  130.89
   5  -1   5 1295.87  130.99
   5  -1   5 1106.09  130.89
   5  -1   5 1321.67  131.39
  -6   1  -5  157.98   20.60
  -6   1  -5  102.69   18.00
   6  -1   5  140.99   19.90
   6  -1   5  160.68   20.60
   6  -1   5  189.88   23.20
   6  -1   5  152.38   21.50
  -7   1  -5   43.20   13.30
  -7   1  -5   28.60   10.50
   7  -1   5   18.30   11.10
   7  -1   5   30.20   11.70
   7  -1   5   50.09   15.50
   7  -1   5   50.29   11.30
   7   0  -5   23.90   13.70
   7   0  -5   39.60   12.30
   7   0  -5   45.10   13.80
  -7   0   5   33.40   12.40
  -7   0   5   40.40   12.00
   6   0  -5   10.00    7.40
   6   0  -5   -2.90    7.90
   6   0  -5   19.00    7.40
  -6   0   5    4.70    7.40
  -6   0   5    7.60    8.60
   5   0  -5  427.86   45.80
   5   0  -5  447.06   45.90
   5   0  -5  499.05   45.90
  -5   0   5  472.55   45.90
  -5   0   5  376.56   45.60
  -5   0   5  345.57   45.50
   4   0  -5    3.90    4.60
   4   0  -5    7.60    4.60
   4   0  -5    1.60    4.80
  -4   0   5    7.50    4.90
  -4   0   5   11.50    5.20
  -4   0   5    6.80    4.80
   3   0  -5    8.00    3.90
  -3   0   5    7.90    4.10
  -3   0   5   22.50    4.50
  -3   0   5   11.60    4.30
   2   0  -5  293.97   29.90
  -2   0   5  273.27   29.80
   1   0  -5   86.59   11.30
   1   0  -5   83.99   10.80
   1   0  -5   98.59   11.40
   1   0  -5  112.99   11.10
  -1   0   5  113.39   10.70
  -1   0   5  104.89   10.90
  -1   0   5   88.79   11.30
  -1   0   5   75.29   11.20
   0   0  -5 2078.79  221.78
   0   0  -5 2222.48  221.68
   0   0   5 2210.18  221.78
   0   0   5 2149.78  221.68
  -1   0  -5 2093.19  215.48
  -1   0  -5 2310.47  215.58
  -1   0  -5 2112.59  215.48
  -1   0  -5 2133.79  215.58
   1   0   5 1768.62  215.48
   1   0   5 2206.18  215.58
  -2   0  -5   50.69    7.30
  -2   0  -5   65.99    8.90
  -2   0  -5   80.79    8.20
  -2   0  -5   51.99    7.40
   2   0   5   54.59    8.50
   2   0   5   54.49    8.30
   2   0   5   72.39    8.80
  -3   0  -5   49.40    7.20
  -3   0  -5   55.69    7.30
   3   0   5   54.29    7.10
   3   0   5   53.19    6.70
   3   0   5   46.60    6.90
  -4   0  -5  181.88   23.10
  -4   0  -5  197.38   23.50
   4   0   5  214.18   23.90
   4   0   5  230.08   22.90
   4   0   5  194.38   22.90
   4   0   5  226.68   23.00
  -5   0  -5   57.09    9.20
  -5   0  -5   50.79    8.20
   5   0   5   47.50    8.30
   5   0   5   52.19    9.10
   5   0   5   42.70    9.20
   5   0   5   56.39    8.60
  -6   0  -5  658.93   76.39
  -6   0  -5  771.82   76.89
   6   0   5  808.22   76.39
   6   0   5  683.63   77.29
   6   0   5  800.02   76.29
   6   0   5  645.04   76.29
  -7   0  -5   17.40    9.70
  -7   0  -5   12.70   11.80
   7   0   5   17.20   10.20
   7   0   5   24.20   12.00
   7   0   5   29.70   14.20
   7   0   5    3.70   10.00
   7  -1  -5   -1.30   12.90
   7  -1  -5   31.50   12.60
   7  -1  -5    7.00   13.00
  -7   1   5   26.20   12.90
  -7   1   5    3.60   11.70
   6  -1  -5    8.50    8.00
   6  -1  -5    1.80    8.80
   6  -1  -5    9.10    9.50
  -6   1   5   -8.30    8.60
  -6   1   5    4.80    9.10
   5  -1  -5  136.19   18.90
   5  -1  -5  125.29   18.30
   5  -1  -5  144.29   19.00
  -5   1   5  165.88   18.80
  -5   1   5  149.88   18.70
   4  -1  -5   71.59   11.60
   4  -1  -5  126.09   13.30
   4  -1  -5   98.29   13.60
  -4   1   5  103.39   13.20
  -4   1   5   99.29   13.50
   3  -1  -5   34.20    6.00
   3  -1  -5   30.60    6.40
   3  -1  -5   38.70    6.10
  -3   1   5   55.19    7.10
  -3   1   5   48.20    6.20
  -3   1   5   50.79    6.70
   2  -1  -5  170.68   17.70
  -2   1   5  148.69   17.10
  -2   1   5  159.68   17.60
   1  -1  -5   84.99   12.90
   1  -1  -5  122.19   12.80
  -1   1   5  142.29   13.00
  -1   1   5  111.69   12.40
  -1   1   5  104.89   12.90
   0  -1  -5 3185.18  380.76
   0  -1  -5 3997.50  380.66
   0   1   5 3915.31  380.66
   0   1   5 3762.52  380.76
   0   1   5 3393.56  380.76
   0   1   5 4066.69  380.86
  -2  -1  -5  144.39   16.40
  -2  -1  -5  154.98   16.70
  -2  -1  -5  140.49   16.50
   2   1   5  129.09   16.40
   2   1   5  156.98   16.30
   2   1   5  170.38   16.80
  -3  -1  -5  749.73   81.79
  -3  -1  -5  806.02   81.79
   3   1   5  806.72   81.69
   3   1   5  816.02   81.69
   3   1   5  792.22   81.69
   3   1   5  782.92   81.99
  -4  -1  -5   89.49   11.30
  -4  -1  -5   50.09    8.70
   4   1   5   76.99   10.70
   4   1   5   89.49   10.00
   4   1   5   62.39    9.90
   4   1   5   74.39   10.10
  -5  -1  -5   -3.70    5.30
  -5  -1  -5    6.80    5.50
   5   1   5    3.30    5.60
   5   1   5   13.10    5.30
   5   1   5    8.80    5.60
   5   1   5   18.40    7.00
  -6  -1  -5   19.00    8.20
  -6  -1  -5   21.50    8.50
   6   1   5   20.20    8.10
   6   1   5   35.30    9.90
   6   1   5   21.60    7.00
   6   1   5    9.40    7.70
  -7  -1  -5    5.10   11.30
  -7  -1  -5    7.00   10.30
   7   1   5   -4.90   12.90
   7   1   5   13.30    9.20
   7   1   5    0.90    9.10
   7   1   5   -3.40    8.30
   7  -2  -5   11.30   13.20
   7  -2  -5    2.00   13.00
   7  -2  -5   -2.20    9.50
   7  -2  -5  -11.80   14.00
  -7   2   5    2.60    9.80
  -7   2   5   18.70   11.40
   6  -2  -5    0.70   10.80
   6  -2  -5   -6.10    9.30
   6  -2  -5   -6.10    8.80
   6  -2  -5    3.40    6.80
  -6   2   5   -2.70    9.40
  -6   2   5    7.30    9.40
   5  -2  -5   -5.80    7.30
   5  -2  -5   -6.40    6.50
   5  -2  -5   -0.10    6.50
  -5   2   5   -4.00    6.80
  -5   2   5    5.20    7.40
   4  -2  -5   98.49   15.90
   4  -2  -5  110.49   15.40
   4  -2  -5  147.39   15.80
  -4   2   5  119.39   16.10
  -4   2   5  146.79   16.00
   3  -2  -5  190.48   20.10
   3  -2  -5  193.18   20.00
  -3   2   5  190.78   19.90
  -3   2   5  134.29   19.80
   2  -2  -5  238.28   26.30
  -2   2   5  261.67   26.30
  -2   2   5  212.98   26.80
  -2   2   5  297.87   27.10
   1  -2  -5  143.69   13.80
   1  -2  -5  113.49   13.80
   1  -2  -5  110.79   13.80
  -1   2   5  117.09   13.70
  -1   2   5  126.39   12.60
  -1   2   5  108.39   13.80
  -1   2   5  119.39   13.00
   0  -2  -5  486.65   48.30
   0  -2  -5  428.16   48.60
   0   2   5  519.15   48.40
   0   2   5  514.35   48.60
   0   2   5  401.66   48.60
  -1  -2  -5    1.80    2.40
  -1  -2  -5    4.20    3.70
  -1  -2  -5    4.90    2.40
  -1  -2  -5    7.20    2.80
   1   2   5    4.90    2.50
   1   2   5    5.20    3.30
   1   2   5    2.20    3.10
   1   2   5    3.80    2.70
  -2  -2  -5  262.87   25.50
  -2  -2  -5  232.48   25.00
  -2  -2  -5  227.58   24.90
   2   2   5  243.48   25.10
   2   2   5  230.28   25.20
   2   2   5  231.08   25.50
   2   2   5  237.58   25.00
  -3  -2  -5  142.99   14.40
  -3  -2  -5  135.09   15.00
  -3  -2  -5  115.99   14.70
   3   2   5  112.79   15.70
   3   2   5  127.99   14.80
   3   2   5  143.69   14.60
   3   2   5  112.79   14.50
  -4  -2  -5   36.20    6.30
  -4  -2  -5   42.40    6.70
  -4  -2  -5   34.90    6.90
   4   2   5   39.90    6.00
   4   2   5   35.60    6.20
   4   2   5   39.70    6.40
   4   2   5   52.49    7.80
  -5  -2  -5   43.00    7.70
  -5  -2  -5   41.50    7.70
   5   2   5   36.30    7.00
   5   2   5   52.89    7.90
   5   2   5   50.49    9.00
   5   2   5   42.10    7.30
  -6  -2  -5    8.30    7.50
  -6  -2  -5    9.10    7.00
   6   2   5   20.70    6.50
   6   2   5   14.70    9.10
   6   2   5    6.60    6.60
   6   2   5   14.40    7.80
  -7  -2  -5    8.30    8.80
  -7  -2  -5    9.90   11.20
   7   2   5    9.20   12.80
   7   2   5  -13.70    8.80
   7   2   5    1.30    9.90
   7   2   5    8.60    8.20
   6  -3  -5   10.40    9.70
   6  -3  -5    6.00   10.40
   6  -3  -5    6.80    9.10
  -6   3   5    5.40    9.50
  -6   3   5   -3.90    9.60
   5  -3  -5   -3.70    7.80
   5  -3  -5   -0.50    5.80
   5  -3  -5   10.40    7.60
  -5   3   5    0.20    6.60
  -5   3   5    3.70    7.70
   4  -3  -5   27.80    6.30
   4  -3  -5   24.00    7.00
   4  -3  -5   40.60    7.50
  -4   3   5   21.10    6.30
  -4   3   5   39.40    7.60
   3  -3  -5   16.80    5.10
   3  -3  -5   10.80    4.40
   3  -3  -5   17.70    4.60
  -3   3   5   21.00    5.70
  -3   3   5   24.00    5.20
   2  -3  -5  925.31   86.59
   2  -3  -5  873.41   86.59
   2  -3  -5  765.82   86.09
  -2   3   5  798.82   86.49
   1  -3  -5   82.29   10.00
  -1   3   5   80.79    9.90
  -1   3   5   61.59    9.60
   0  -3  -5 3621.14  363.26
   0  -3  -5 3692.03  363.46
   0   3   5 3332.37  363.26
  -1  -3  -5   41.10    5.30
  -1  -3  -5   44.80    6.00
  -1  -3  -5   38.80    6.10
   1   3   5   42.00    6.20
   1   3   5   41.00    5.50
   1   3   5   45.90    6.10
   1   3   5   38.40    5.70
  -2  -3  -5  437.36   46.50
  -2  -3  -5  427.96   46.80
  -2  -3  -5  472.55   46.40
   2   3   5  448.06   46.40
   2   3   5  440.16   46.40
   2   3   5  415.66   46.80
   2   3   5  496.95   46.70
  -3  -3  -5   38.30    6.60
  -3  -3  -5   36.80    5.60
  -3  -3  -5   37.30    5.10
   3   3   5   35.50    5.30
   3   3   5   39.70    6.70
   3   3   5   49.30    6.10
   3   3   5   40.60    5.40
  -4  -3  -5   21.60    4.20
  -4  -3  -5   27.00    5.70
  -4  -3  -5   21.20    5.10
   4   3   5   26.00    4.70
   4   3   5   27.20    6.60
   4   3   5   19.80    4.70
   4   3   5   19.70    4.90
  -5  -3  -5  187.08   20.50
  -5  -3  -5  177.18   20.20
  -5  -3  -5  173.78   20.50
   5   3   5  181.18   19.70
   5   3   5  176.28   20.20
   5   3   5  142.19   21.80
   5   3   5  167.08   19.70
  -6  -3  -5    3.90    7.10
  -6  -3  -5   -4.30    6.90
   6   3   5   -7.00    8.20
   6   3   5    0.50    5.70
   6   3   5   -2.50    6.80
   6   3   5    1.30    6.10
  -7  -3  -5   11.40   10.30
  -7  -3  -5   18.60    7.40
   7   3   5   13.00    8.20
   7   3   5   13.70    8.20
   7   3   5   26.70    9.80
   7   3   5   16.70   12.10
   6  -4  -5    3.80   11.10
   6  -4  -5   -6.00    9.10
   6  -4  -5    8.50   13.20
  -6   4   5    9.90   10.20
  -6   4   5   15.50   10.00
   5  -4  -5   28.80    8.90
   5  -4  -5   17.90    9.00
   5  -4  -5   29.80    7.10
  -5   4   5   24.50    8.50
  -5   4   5   31.30    8.40
   4  -4  -5    0.00    5.20
   4  -4  -5   16.50    7.50
   4  -4  -5   11.10    6.40
  -4   4   5    8.60    6.80
  -4   4   5   12.50    5.30
   3  -4  -5    5.00    4.90
   3  -4  -5   10.70    4.80
   3  -4  -5    9.50    4.30
  -3   4   5   13.70    4.80
  -3   4   5    6.80    4.90
   2  -4  -5  381.46   35.30
   2  -4  -5  290.37   36.10
   2  -4  -5  297.17   35.90
  -2   4   5  355.96   36.10
  -2   4   5  368.06   36.10
   1  -4  -5  135.89   15.10
   1  -4  -5  156.48   15.30
  -1   4   5  126.39   14.90
  -1   4   5  110.89   15.00
   0  -4  -5 1308.97  132.09
   0  -4  -5 1383.76  132.39
   0  -4  -5 1204.38  132.09
   0   4   5 1257.67  132.09
  -1  -4  -5 2680.13  319.07
  -1  -4  -5 3336.27  318.97
  -1  -4  -5 3005.80  318.87
  -1  -4  -5 3118.39  318.87
   1   4   5 3501.85  318.97
   1   4   5 2955.10  318.87
   1   4   5 3206.98  318.97
  -2  -4  -5  883.31   86.99
  -2  -4  -5  853.61   87.29
  -2  -4  -5  885.81   87.39
  -2  -4  -5  819.32   86.99
   2   4   5  863.81   87.29
   2   4   5  742.83   86.89
   2   4   5  888.21   87.39
  -3  -4  -5  847.52   83.69
  -3  -4  -5  708.63   83.29
  -3  -4  -5  875.31   83.99
  -3  -4  -5  878.51   83.39
   3   4   5  818.02   83.29
   3   4   5  722.23   83.49
   3   4   5  831.82   83.89
  -4  -4  -5  364.86   37.30
  -4  -4  -5  362.86   37.40
  -4  -4  -5  344.47   37.80
   4   4   5  335.87   38.30
   4   4   5  350.36   37.30
   4   4   5  370.36   37.30
   4   4   5  358.46   37.50
  -5  -4  -5    8.70    5.10
  -5  -4  -5    6.50    5.60
  -5  -4  -5   12.40    3.70
   5   4   5   13.00    5.20
   5   4   5    8.90    7.20
   5   4   5   16.80    5.10
   5   4   5   15.40    4.50
  -6  -4  -5   -3.50    5.90
  -6  -4  -5    2.40    7.20
   6   4   5    3.70    8.20
   6   4   5    3.70    5.90
   6   4   5   -0.90    6.20
   6   4   5   -2.60    6.60
  -7  -4  -5   32.10   11.00
  -7  -4  -5   30.60    6.90
   7   4   5   39.90    8.50
   7   4   5   11.90   12.70
   7   4   5   22.80    8.70
   7   4   5   34.70    9.20
   6  -5  -5   11.70   14.20
   6  -5  -5   38.30   12.90
   6  -5  -5   19.30   10.80
  -6   5   5   25.80   12.70
  -6   5   5   47.80   13.00
   5  -5  -5    1.60    9.50
   5  -5  -5   -1.70    9.60
   5  -5  -5    0.00    7.10
  -5   5   5    3.50    7.70
  -5   5   5    1.80    8.00
   4  -5  -5   12.90    6.80
   4  -5  -5   -1.30    5.70
   4  -5  -5   -4.40    6.90
  -4   5   5    0.40    6.50
  -4   5   5    4.40    5.70
   3  -5  -5  813.92   87.09
   3  -5  -5  861.31   87.89
   3  -5  -5  797.22   87.89
  -3   5   5  874.91   87.79
  -3   5   5  886.01   87.69
   2  -5  -5  510.35   61.59
   2  -5  -5  624.64   61.79
  -2   5   5  616.94   61.59
  -2   5   5  621.04   61.69
   1  -5  -5  216.58   19.70
   1  -5  -5  176.08   19.30
  -1   5   5  179.38   19.30
  -1   5   5  136.69   19.40
   0  -5  -5   22.90    4.30
   0  -5  -5   30.20    5.70
   0  -5  -5   25.60    4.80
   0  -5  -5   32.40    4.30
   0   5   5   35.70    4.80
   0   5   5   37.00    4.80
  -1  -5  -5  445.96   52.29
  -1  -5  -5  558.04   51.79
  -1  -5  -5  496.15   51.79
  -1  -5  -5  499.35   51.89
   1   5   5  503.35   51.69
  -2  -5  -5  125.39   14.80
  -2  -5  -5  119.99   13.30
  -2  -5  -5  119.59   13.30
  -2  -5  -5  125.69   14.10
   2   5   5  114.69   13.10
   2   5   5  125.89   12.90
   2   5   5  118.59   14.20
  -3  -5  -5  100.09   12.60
  -3  -5  -5  116.09   14.50
  -3  -5  -5  112.69   12.70
  -3  -5  -5   96.19   14.10
   3   5   5  114.09   12.10
   3   5   5  124.99   13.50
   3   5   5  125.89   14.30
   3   5   5  113.29   12.40
  -4  -5  -5  117.49   13.30
  -4  -5  -5  131.09   15.60
  -4  -5  -5   88.19   14.40
  -4  -5  -5  126.89   13.30
   4   5   5  113.29   15.10
   4   5   5  116.69   12.90
   4   5   5   96.59   12.00
   4   5   5  110.49   13.60
  -5  -5  -5   46.10    6.90
  -5  -5  -5   38.30    7.20
  -5  -5  -5   31.00    7.70
   5   5   5   42.40    6.60
   5   5   5   44.90    9.00
   5   5   5   45.10    7.10
  -6  -5  -5    4.40    4.00
  -6  -5  -5    5.90    7.30
  -6  -5  -5    4.30    5.60
   6   5   5   -0.40    5.80
   6   5   5   -5.60    8.70
   6   5   5   -1.40    5.70
   6   5   5   -5.80    6.10
  -7  -5  -5    8.20    6.80
  -7  -5  -5    0.70    9.10
   7   5   5    2.30    7.10
   7   5   5  -12.30   12.40
   7   5   5    0.60    8.40
   7   5   5   22.10    8.00
   5  -6  -5  110.39   17.90
   5  -6  -5  148.49   18.50
   5  -6  -5  108.09   18.10
  -5   6   5  139.29   17.80
  -5   6   5  182.38   22.20
   4  -6  -5  158.88   24.30
   4  -6  -5  178.38   21.50
   4  -6  -5  151.68   24.20
  -4   6   5  218.98   23.30
  -4   6   5  236.68   24.10
   3  -6  -5  127.79   21.60
   3  -6  -5  231.48   22.30
   3  -6  -5  169.48   19.80
  -3   6   5  175.48   21.10
  -3   6   5  191.08   19.60
   2  -6  -5 1302.47  116.09
  -2   6   5 1055.09  115.79
  -2   6   5 1019.10  115.89
   1  -6  -5   -1.10    4.20
   1  -6  -5   -3.30    4.70
  -1   6   5    0.90    4.30
  -1   6   5   -0.80    3.50
   0  -6  -5 1275.07  136.59
   0  -6  -5 1408.06  136.79
   0  -6  -5 1437.76  136.89
   0   6   5 1214.38  136.79
   0   6   5 1331.97  136.79
  -1  -6  -5    1.30    4.40
  -1  -6  -5    4.50    3.30
  -1  -6  -5    3.90    3.70
  -1  -6  -5    2.70    2.90
   1   6   5    5.20    2.60
   1   6   5   -0.20    1.70
  -2  -6  -5  411.96   41.70
  -2  -6  -5  381.46   41.60
  -3  -6  -5   81.49   10.00
  -3  -6  -5   77.49   11.60
   3   6   5   72.99   10.00
  -4  -6  -5  185.68   20.80
  -4  -6  -5  158.78   19.50
  -4  -6  -5  172.18   18.40
  -4  -6  -5  163.78   18.30
   4   6   5  171.78   19.40
   4   6   5  159.58   20.50
  -5  -6  -5    1.00    4.80
  -5  -6  -5    5.00    7.90
  -5  -6  -5   -3.40    4.70
  -5  -6  -5    0.20    5.40
   5   6   5    5.70    3.70
   5   6   5    1.70    5.40
   5   6   5   -0.80    6.50
   5   6   5    0.60    4.10
  -6  -6  -5   24.60    7.80
  -6  -6  -5    0.60    6.40
  -6  -6  -5   14.50    7.10
   6   6   5   12.60    4.40
   6   6   5   10.10    9.20
   6   6   5    6.30    5.80
   6   6   5   12.60    6.40
  -7  -6  -5   38.20   10.00
  -7  -6  -5   34.60    9.60
   7   6   5   45.30   10.10
   7   6   5   30.70    7.30
   7   6   5   35.70    8.70
   7   6   5   34.80   13.30
   5  -7  -5   12.00   12.20
   5  -7  -5   13.60   14.20
  -5   7   5   30.40   13.30
  -5   7   5   26.10   11.30
  -5   7   5   28.20    8.40
   4  -7  -5   55.59   11.40
   4  -7  -5   26.60   10.70
  -4   7   5   42.90    8.90
  -4   7   5   42.80    6.90
  -4   7   5   45.60    9.90
   3  -7  -5   -4.30    7.70
   3  -7  -5    0.20    5.70
   3  -7  -5    0.70    4.60
  -3   7   5    9.80    3.90
  -3   7   5    4.00    5.70
  -3   7   5    8.10    6.90
   2  -7  -5  332.47   40.20
   2  -7  -5  360.86   38.60
   2  -7  -5  348.07   40.10
  -2   7   5  431.36   39.70
  -2   7   5  387.96   39.70
   1  -7  -5  320.07   34.50
   1  -7  -5  361.26   33.30
  -1   7   5  305.47   34.20
  -1   7   5  281.77   34.40
   0  -7  -5   15.20    4.10
   0  -7  -5   28.20    4.50
   0  -7  -5   29.40    5.00
   0   7   5   21.40    4.60
   0   7   5   28.20    4.80
  -1  -7  -5  558.14   51.99
  -1  -7  -5  454.15   51.19
  -1  -7  -5  485.45   51.09
  -1  -7  -5  508.45   51.39
   1   7   5  486.25   51.09
   1   7   5  486.55   50.89
  -2  -7  -5    0.20    4.50
  -2  -7  -5    6.60    5.10
  -2  -7  -5    8.50    3.20
  -3  -7  -5   54.09    8.40
  -3  -7  -5   51.29    8.30
  -4  -7  -5   41.20    8.70
  -4  -7  -5   47.90    8.00
   4   7   5   40.70    8.40
  -5  -7  -5  117.09   15.60
  -5  -7  -5   88.69   14.20
   5   7   5   83.09   13.30
  -6  -7  -5   80.79   11.90
  -6  -7  -5   78.19   10.20
   6   7   5   73.09   14.30
  -7  -7  -5    2.80   11.00
  -7  -7  -5   -6.70    8.70
  -7  -7  -5    1.10    8.60
   7   7   5   -1.90   13.60
   7   7   5    8.40    7.00
   4  -8  -5   21.70   13.00
   4  -8  -5   10.20   11.90
   4  -8  -5  -16.60    6.10
  -4   8   5    3.40   10.20
  -4   8   5    7.70    5.60
  -4   8   5   25.70    9.90
   3  -8  -5   18.50    9.50
   3  -8  -5   14.60    8.20
  -3   8   5   15.90    6.80
  -3   8   5   14.60    7.50
   2  -8  -5   -2.80    7.60
   2  -8  -5   -8.50    6.10
   2  -8  -5    1.50    3.90
  -2   8   5   -1.50    5.60
  -2   8   5    2.70    5.60
   1  -8  -5   45.60    6.00
   1  -8  -5   51.69    8.40
   1  -8  -5   29.70    7.40
  -1   8   5   52.29    7.40
  -1   8   5   41.30    7.20
   0  -8  -5  547.85   60.69
   0  -8  -5  601.34   60.49
   0  -8  -5  559.64   60.49
   0   8   5  577.94   60.59
   0   8   5  636.34   60.69
  -1  -8  -5   16.50    6.80
  -1  -8  -5    8.70    4.70
  -1  -8  -5    2.20    3.60
  -1  -8  -5    2.90    4.00
   1   8   5    5.90    3.10
   1   8   5    8.30    2.20
  -2  -8  -5   -2.30    5.10
  -2  -8  -5    0.10    6.10
  -3  -8  -5   32.20    7.60
  -3  -8  -5   31.10    5.50
  -3  -8  -5   28.30    7.20
  -4  -8  -5  197.38   24.20
  -4  -8  -5  205.68   23.80
  -5  -8  -5    7.70    9.00
  -5  -8  -5    1.60    9.30
   5   8   5   24.30    8.20
  -6  -8  -5  323.37   36.70
  -6  -8  -5  357.76   38.90
   6   8   5  276.87   38.30
   7   8   5   32.80   12.10
   4  -9  -5   99.19   15.50
   4  -9  -5  113.69   15.30
  -4   9   5   68.29   16.40
  -4   9   5  107.19   13.90
  -4   9   5  100.99   15.60
   3  -9  -5   19.90    9.80
   3  -9  -5    9.60   10.20
  -3   9   5   17.90    9.00
  -3   9   5    6.70    8.00
   2  -9  -5   -9.70    8.50
   2  -9  -5    3.20    7.70
  -2   9   5    3.50    6.70
  -2   9   5  -12.70    7.10
   1  -9  -5   14.10    6.50
   1  -9  -5    6.80    4.40
   1  -9  -5   10.20    7.10
  -1   9   5   10.40    5.90
  -1   9   5   19.60    5.90
   0  -9  -5  127.69   16.80
   0  -9  -5  125.59   15.40
   0  -9  -5  148.99   15.90
   0   9   5  118.39   16.20
   0   9   5  146.39   16.20
  -1  -9  -5    2.30    5.30
  -1  -9  -5    4.50    4.00
  -1  -9  -5    1.10    4.80
  -1  -9  -5   10.50    7.90
   1   9   5    4.70    2.70
   1   9   5    0.60    3.60
  -2  -9  -5  113.89   15.70
  -2  -9  -5  118.59   17.00
  -3  -9  -5   16.30    8.20
  -3  -9  -5   16.40    7.40
  -3  -9  -5   27.30    5.40
  -4  -9  -5   68.39    9.70
  -4  -9  -5   75.89   11.40
  -4  -9  -5   60.19   11.40
  -5  -9  -5   30.00   10.10
  -5  -9  -5   33.00   10.20
  -6  -9  -5  187.08   28.00
  -6  -9  -5  178.18   25.60
   3 -10  -5   28.50   10.50
   3 -10  -5   21.10    8.70
  -3  10   5   22.90   10.10
  -3  10   5   24.20    9.70
   2 -10  -5   59.69    9.50
   2 -10  -5   32.80   10.60
  -2  10   5   42.20    9.80
  -2  10   5   38.80    9.70
   1 -10  -5  152.28   17.40
   1 -10  -5  136.69   20.10
  -1  10   5  145.39   19.30
  -1  10   5  165.18   19.70
   0 -10  -5   -0.60    5.30
   0 -10  -5    2.40    5.60
   0 -10  -5   -9.40    5.60
   0  10   5   -3.60    5.10
   0  10   5   -2.10    5.40
  -1 -10  -5    3.10    3.70
  -1 -10  -5   18.90    9.00
  -1 -10  -5    5.30    5.20
  -1 -10  -5    7.60    5.90
   1  10   5   10.50    4.20
  -2 -10  -5   24.00    9.50
  -2 -10  -5    6.60    7.00
  -3 -10  -5   13.60    9.00
  -3 -10  -5   20.90    6.00
  -3 -10  -5   14.80    8.20
  -4 -10  -5   92.39   11.00
  -4 -10  -5   67.79   13.10
  -4 -10  -5   90.09   13.20
  -5 -10  -5   -4.30    7.30
  -5 -10  -5  -13.70    9.50
  -5 -10  -5    7.50   10.40
  -6 -10  -5   -8.10   12.60
  -6 -10  -5   -4.00   10.70
  -6 -10  -5    3.60   13.20
   2 -11  -5   12.10   10.00
   2 -11  -5   26.50   10.50
  -2  11   5   17.20   10.30
  -2  11   5    6.90    8.90
   1 -11  -5    6.30    3.70
   1 -11  -5    7.00    6.20
   1 -11  -5   -0.10    8.30
  -1  11   5  -16.40    7.40
  -1  11   5   -1.70    6.70
   0 -11  -5    8.90    7.50
   0 -11  -5   -5.60    6.60
   0 -11  -5    9.10    5.90
   0 -11  -5    9.40   12.30
   0  11   5   -7.90    6.10
  -1 -11  -5   90.79   12.60
  -1 -11  -5   96.29   16.10
  -2 -11  -5  179.58   21.10
  -2 -11  -5  140.69   20.70
  -3 -11  -5   66.39   12.20
  -3 -11  -5   50.19   11.40
  -4 -11  -5  119.69   17.60
  -4 -11  -5  151.38   17.70
  -4 -11  -5  104.69   17.20
  -5 -11  -5   23.20    9.10
  -5 -11  -5   24.20   12.00
  -5 -11  -5   26.30   11.40
   1 -12  -5   54.69   13.40
   1 -12  -5   75.99   12.60
  -1  12   5   78.59   11.10
  -1  12   5   83.89   12.80
   0 -12  -5   -1.70    7.30
   0 -12  -5   -2.90    7.40
   0 -12  -5   -3.20   14.60
   0 -12  -5  -15.00    5.20
   0  12   5   10.20    5.40
   0  12   5    1.80    6.80
  -1 -12  -5   98.79   15.40
  -1 -12  -5  103.09   18.70
  -2 -12  -5    4.40    8.60
  -2 -12  -5   -5.50   11.90
  -3 -12  -5  -17.10   12.40
  -3 -12  -5   17.70   10.30
  -4 -12  -5    8.70   14.30
  -4 -12  -5   -5.40   10.70
  -4 -12  -5   43.20    8.50
  -5 -12  -5    0.40   11.10
  -5 -12  -5   30.10   13.30
  -1 -13  -5   38.70   11.10
  -1 -13  -5   57.89   13.90
  -2 -13  -5   80.79   19.10
  -2 -13  -5   75.59   13.30
  -3 -13  -5   16.70   16.00
  -3 -13  -5  -19.10    9.90
  -3 -12   6  -12.40   12.70
  -3 -12   6   -2.00   12.60
  -3 -12   6  -33.00    9.70
  -2 -12   6   55.59   13.40
  -2 -12   6   60.59   12.10
  -1 -12   6    9.40    9.20
  -1 -12   6   -5.20    8.00
   0  12  -6    9.90    7.30
   0  12  -6   23.80    8.70
   0 -12   6    3.20    9.70
   0 -12   6    8.80    6.70
   0 -12   6   15.90   10.10
  -5 -11   6   27.60   20.60
  -5 -11   6   18.50   13.30
  -4 -11   6   17.30   12.80
  -4 -11   6   -8.50    9.70
  -3 -11   6   85.79   13.20
  -3 -11   6   72.39   14.30
  -2 -11   6   10.50    6.10
   1  11  -6   18.10    6.90
   1  11  -6   25.90    6.30
  -1 -11   6   29.10    7.40
  -1 -11   6   17.40    6.40
  -1 -11   6   10.40    8.20
   0  11  -6   44.20    8.30
   0  11  -6   37.50    8.60
   0 -11   6   38.90    9.10
   0 -11   6   30.40    9.60
   0 -11   6   43.90    9.00
  -1  11  -6   59.39   10.30
  -1  11  -6   65.59   10.40
  -1  11  -6   47.20   11.50
   1 -11   6   58.89    9.80
   1 -11   6   62.29   12.50
  -2  11  -6   44.70   12.10
  -2  11  -6   33.40    9.60
  -2  11  -6   27.80   11.40
   2 -11   6   42.20   10.40
  -5 -10   6   23.60   11.70
  -5 -10   6  -23.10   13.40
  -4 -10   6    6.10   11.00
  -4 -10   6    3.50    9.10
  -3 -10   6   12.70    6.60
  -3 -10   6    8.50    9.20
  -2 -10   6   33.40    7.90
   1  10  -6   26.80    6.10
   1  10  -6   24.90    6.50
  -1 -10   6   21.80    6.90
  -1 -10   6   29.30    6.10
  -1 -10   6   32.20    7.80
   0  10  -6    8.00    6.00
   0  10  -6   15.70    6.20
   0  10  -6   16.90    6.40
   0 -10   6   16.40    6.90
   0 -10   6    9.10    4.70
   0 -10   6   10.30    7.50
  -1  10  -6   -5.10    7.80
  -1  10  -6    4.50    6.30
  -1  10  -6   15.40    8.00
   1 -10   6    2.90    6.40
   1 -10   6    8.90    8.50
   1 -10   6   14.80    5.30
  -2  10  -6   -0.20   10.00
  -2  10  -6   -8.90    9.30
  -2  10  -6    3.10    7.00
   2 -10   6   -1.80   10.20
   2 -10   6    9.10    5.60
  -3  10  -6  169.88   18.50
  -3  10  -6  105.89   19.10
  -3  10  -6  173.08   20.90
   3 -10   6  121.19   19.20
  -6  -9   6    8.70   14.80
  -6  -9   6   -1.70   12.00
  -5  -9   6   21.30    9.90
  -5  -9   6   22.30   12.30
  -4  -9   6    4.50    8.90
  -4  -9   6    1.60    7.30
  -3  -9   6  248.18   30.70
  -3  -9   6  271.27   29.70
  -2  -9   6   15.40    6.00
   1   9  -6   25.30    5.90
   1   9  -6   32.00    5.60
   1   9  -6   27.30    4.50
  -1  -9   6   22.60    5.40
  -1  -9   6   20.50    6.30
  -1  -9   6   28.30    6.10
   0   9  -6   74.79    9.80
   0   9  -6   69.79    9.70
   0   9  -6   62.19    9.70
   0  -9   6   64.39    9.70
   0  -9   6   90.29   10.30
   0  -9   6   67.89    9.90
  -1   9  -6   -4.60    6.70
  -1   9  -6    2.80    6.30
  -1   9  -6    8.70    5.30
   1  -9   6    1.60    5.20
   1  -9   6    9.40    6.80
   1  -9   6   -1.00    6.50
  -2   9  -6  -14.00    8.10
  -2   9  -6    1.40    5.90
  -2   9  -6   -1.90    7.40
   2  -9   6   13.80    8.30
   2  -9   6   -1.60    7.10
  -3   9  -6    7.30    9.50
  -3   9  -6   21.10   10.60
  -3   9  -6   18.50    7.70
   3  -9   6   12.60   10.60
   3  -9   6   15.60    7.50
  -4   9  -6   21.00    9.60
  -4   9  -6   41.70   13.30
   4  -9   6   23.50   11.10
  -6  -8   6   -5.40   13.80
  -6  -8   6   -8.50   11.30
  -5  -8   6   14.60   10.80
  -5  -8   6   27.10    9.60
  -4  -8   6    6.80    6.90
  -4  -8   6    1.40    7.80
  -3  -8   6  163.88   21.10
  -3  -8   6  153.08   20.10
   2   8  -6    9.00    4.40
  -2  -8   6   10.20    3.90
  -2  -8   6   11.60    4.10
  -2  -8   6   13.10    5.90
   1   8  -6   45.70    7.20
   1   8  -6   66.29    9.30
   1   8  -6   60.89    8.10
  -1  -8   6   68.09    8.40
  -1  -8   6   63.09    7.90
  -1  -8   6   66.09    8.30
   0   8  -6  171.98   19.60
   0   8  -6  168.38   20.40
   0   8  -6  170.58   19.70
   0  -8   6  163.18   18.80
   0  -8   6  175.28   19.90
   0  -8   6  183.38   20.10
  -1   8  -6   98.19   13.70
  -1   8  -6  106.79   13.00
  -1   8  -6  121.79   15.10
   1  -8   6   84.09   12.70
   1  -8   6  113.39   14.90
   1  -8   6  118.19   14.90
  -2   8  -6  103.49   13.10
  -2   8  -6  106.09   14.30
  -2   8  -6  105.29   14.90
   2  -8   6   80.19   12.70
   2  -8   6   90.19   12.70
  -3   8  -6   17.10    6.90
  -3   8  -6   23.90    7.30
  -3   8  -6   18.70    7.70
   3  -8   6   16.30    8.80
   3  -8   6    6.40    7.50
  -4   8  -6   -0.60   12.60
  -4   8  -6   -0.50    7.70
  -4   8  -6    3.60    9.10
   4  -8   6   -2.30    9.40
   4  -8   6   15.20   12.40
   7   7  -6    1.40    8.40
  -7  -7   6  -11.80   10.00
  -7  -7   6    3.00   18.80
   6   7  -6   23.40    7.20
   6   7  -6   28.90    6.40
  -6  -7   6   27.00   11.00
  -6  -7   6   40.10    8.00
  -6  -7   6   28.60   12.70
  -6  -7   6   31.20    8.40
   5   7  -6   33.80    6.30
  -5  -7   6   23.20    9.40
  -5  -7   6   34.90    6.80
  -5  -7   6   25.90    9.80
  -5  -7   6   30.30    6.20
  -4  -7   6    7.70    6.10
  -4  -7   6   -9.90    7.50
  -3  -7   6   67.49   10.10
  -3  -7   6   59.99    7.50
  -3  -7   6   55.79    9.20
   2   7  -6  350.96   36.80
   2   7  -6  372.26   37.60
   2   7  -6  333.27   36.90
  -2  -7   6  390.56   37.80
  -2  -7   6  346.37   37.10
  -2  -7   6  348.97   37.10
   1   7  -6    8.40    3.90
   1   7  -6    6.80    3.60
  -1  -7   6    4.90    4.40
  -1  -7   6    4.40    3.90
  -1  -7   6    7.70    3.90
   0   7  -6  243.38   24.20
   0   7  -6  210.18   24.10
   0   7  -6  213.88   24.60
   0  -7   6  216.78   23.70
   0  -7   6  222.58   24.30
   0  -7   6  227.08   24.40
  -1   7  -6   88.69   11.10
  -1   7  -6   91.89   12.40
   1  -7   6   94.59   12.40
   1  -7   6   72.49   10.40
   1  -7   6   80.39   10.30
  -2   7  -6   -1.70    6.10
  -2   7  -6   -2.70    4.60
  -2   7  -6   -5.00    5.70
   2  -7   6  -10.50    6.00
   2  -7   6   -1.00    6.20
  -3   7  -6   20.10    6.80
  -3   7  -6   15.50    6.60
  -3   7  -6   12.50    7.70
   3  -7   6   11.80    7.60
   3  -7   6   17.70    6.90
  -4   7  -6   55.59   11.30
  -4   7  -6   68.39   11.30
  -4   7  -6   84.69   12.60
   4  -7   6   63.99   13.10
   4  -7   6   95.19   12.10
   4  -7   6   53.89   13.60
  -5   7  -6   -1.30    8.80
  -5   7  -6   -4.90   14.10
  -5   7  -6   15.70   11.00
   5  -7   6   45.90   15.10
   5  -7   6    5.40    9.80
   5  -7   6   16.10   13.00
   7   6  -6    7.60    6.60
   7   6  -6   11.20   10.00
  -7  -6   6   -1.30   10.30
  -7  -6   6    0.50   10.70
  -7  -6   6  -14.80    8.70
  -7  -6   6  -13.00   15.70
   6   6  -6   -3.70    7.00
  -6  -6   6    2.30   10.70
  -6  -6   6   -4.20    7.90
  -6  -6   6   -2.70    7.40
  -6  -6   6   -8.90    9.10
   5   6  -6  181.28   21.20
  -5  -6   6  191.78   24.70
  -5  -6   6  190.18   21.60
  -5  -6   6  175.28   21.20
  -5  -6   6  177.88   22.50
   4   6  -6   56.39    7.30
   4   6  -6   50.79    7.20
  -4  -6   6   31.70    8.70
  -4  -6   6   61.39    9.80
  -4  -6   6   53.99    7.40
  -4  -6   6   52.79    7.30
   3   6  -6    2.60    2.30
   3   6  -6    0.00    3.10
  -3  -6   6   -2.60    3.50
  -3  -6   6   -5.70    3.40
  -3  -6   6    5.40    5.60
  -3  -6   6   -3.70    5.10
   2   6  -6  465.85   48.60
   2   6  -6  477.95   49.10
   2   6  -6  459.35   48.50
  -2  -6   6  455.45   48.70
  -2  -6   6  497.95   48.70
  -2  -6   6  464.65   49.20
   1   6  -6  329.87   31.90
   1   6  -6  287.37   31.50
   1   6  -6  311.97   32.00
  -1  -6   6  304.17   31.60
  -1  -6   6  291.57   31.90
  -1  -6   6  284.07   31.60
   0   6  -6  106.59   13.10
   0   6  -6  101.09   12.70
   0   6  -6   93.19   12.70
   0  -6   6  124.69   12.20
   0  -6   6   96.79   13.00
   0  -6   6  106.29   12.60
  -1   6  -6  516.45   52.19
  -1   6  -6  480.15   52.29
  -1   6  -6  583.04   52.59
   1  -6   6  515.75   52.29
   1  -6   6  455.15   52.29
   1  -6   6  462.85   52.39
  -2   6  -6  143.49   15.40
  -2   6  -6  143.79   15.90
  -2   6  -6   98.29   16.70
   2  -6   6  124.29   16.20
   2  -6   6  116.29   16.20
  -3   6  -6   17.00    6.20
  -3   6  -6    9.70    6.30
  -3   6  -6   20.80    5.60
   3  -6   6   22.40    7.10
   3  -6   6    9.90    6.40
  -4   6  -6   25.00    9.20
  -4   6  -6   17.80    7.50
  -4   6  -6   36.30    8.20
   4  -6   6   37.80    9.30
   4  -6   6   24.60    9.20
   4  -6   6   31.20    8.60
  -5   6  -6   -0.70    8.50
  -5   6  -6    1.20   10.20
  -5   6  -6   14.10    9.40
   5  -6   6   -4.00   11.20
   5  -6   6    4.80   11.30
   5  -6   6    3.40    9.50
   7   5  -6    8.60    9.90
   7   5  -6  -15.70    7.50
  -7  -5   6   -7.60   10.00
  -7  -5   6   -9.40   10.70
  -7  -5   6  -25.20   14.30
  -7  -5   6    0.00   10.50
   6   5  -6    2.70    7.40
   6   5  -6    2.00    7.30
  -6  -5   6  -23.30    8.80
  -6  -5   6    0.70   10.50
  -6  -5   6    1.10    4.90
  -6  -5   6   -2.60    7.20
   5   5  -6  203.48   23.60
   5   5  -6  207.68   23.80
  -5  -5   6  225.98   26.40
  -5  -5   6  206.48   24.70
  -5  -5   6  202.98   23.60
  -5  -5   6  196.38   22.60
   4   5  -6  172.28   17.70
   4   5  -6  153.28   18.30
  -4  -5   6  157.68   18.90
  -4  -5   6  174.18   19.80
  -4  -5   6  154.18   18.10
  -4  -5   6  119.99   17.80
   3   5  -6  163.98   18.10
  -3  -5   6  165.38   18.40
  -3  -5   6  143.69   19.60
  -3  -5   6  201.98   19.20
  -3  -5   6  163.78   18.40
   2   5  -6  286.87   27.20
   2   5  -6  251.07   26.60
  -2  -5   6  251.57   26.70
  -2  -5   6  221.08   27.10
  -2  -5   6  256.87   26.70
   1   5  -6  186.48   17.80
   1   5  -6  156.28   17.40
   1   5  -6  149.79   17.60
  -1  -5   6  156.68   17.20
  -1  -5   6  155.28   18.10
  -1  -5   6  162.68   17.60
   0   5  -6  147.89   18.00
   0   5  -6  166.98   18.10
   0   5  -6  189.18   18.40
   0  -5   6  154.98   18.20
   0  -5   6  156.88   17.70
   0  -5   6  171.68   18.00
  -1   5  -6    0.60    3.40
  -1   5  -6   -0.90    3.70
  -1   5  -6    1.10    4.50
   1  -5   6   -1.00    3.70
   1  -5   6   -1.50    3.10
   1  -5   6    1.80    4.20
  -2   5  -6   48.80    8.10
  -2   5  -6   59.99    7.90
  -2   5  -6   65.09    8.70
   2  -5   6   78.59   10.30
   2  -5   6   59.29    8.50
  -3   5  -6    5.40    5.10
  -3   5  -6    7.70    4.30
  -3   5  -6    0.90    5.60
   3  -5   6    5.90    6.60
   3  -5   6   -1.40    5.20
  -4   5  -6    3.50    5.40
  -4   5  -6    7.40    6.80
  -4   5  -6    0.70    7.70
   4  -5   6    0.70    7.90
   4  -5   6   -7.60    7.30
   4  -5   6    6.20    8.10
  -5   5  -6   12.40    8.10
  -5   5  -6   22.70    7.90
  -5   5  -6   19.30    8.40
   5  -5   6   21.10    9.60
   5  -5   6   23.00   10.50
   5  -5   6   26.30   10.30
  -6   5  -6  286.27   34.40
  -6   5  -6  304.87   38.20
  -6   5  -6  219.18   34.00
   6  -5   6  333.87   38.00
   6  -5   6  265.27   37.10
   6  -5   6  277.77   34.80
   6  -5   6  243.78   33.60
   7   4  -6   15.30   10.50
   7   4  -6    3.80    9.50
  -7  -4   6   -0.30   10.50
  -7  -4   6   -1.20   11.30
  -7  -4   6   -0.30    9.50
  -7  -4   6    1.00   13.30
   6   4  -6   -5.70    7.40
   6   4  -6   -4.60    7.40
  -6  -4   6   -1.50    9.00
  -6  -4   6   -3.80    7.00
  -6  -4   6    3.00    7.50
  -6  -4   6   -2.20    9.90
   5   4  -6   15.10    6.00
   5   4  -6   13.20    6.60
  -5  -4   6    6.60    6.70
  -5  -4   6    9.30    8.50
  -5  -4   6    9.20    4.70
  -5  -4   6   20.30    5.50
   4   4  -6  562.64   57.29
   4   4  -6  485.05   57.39
  -4  -4   6  597.14   57.39
  -4  -4   6  511.45   58.09
  -4  -4   6  571.74   57.09
  -4  -4   6  576.04   57.89
   3   4  -6   34.50    5.40
   3   4  -6   31.10    5.00
  -3  -4   6   26.30    6.40
  -3  -4   6   37.10    4.60
  -3  -4   6   31.60    5.30
  -3  -4   6   26.70    5.10
   2   4  -6  401.86   41.40
   2   4  -6  405.96   41.50
   2   4  -6  423.16   41.80
  -2  -4   6  415.46   41.40
  -2  -4   6  359.76   41.80
  -2  -4   6  388.06   41.50
   1   4  -6 1462.95  143.89
   1   4  -6 1238.68  143.79
   1   4  -6 1233.88  143.89
  -1  -4   6 1541.55  143.79
  -1  -4   6 1375.16  143.79
  -1  -4   6 1563.54  143.99
   0   4  -6  183.78   19.20
   0   4  -6  150.58   19.30
   0   4  -6  178.48   19.20
   0  -4   6  177.98   19.20
   0  -4   6  190.88   19.00
   0  -4   6  177.88   19.30
  -1   4  -6  323.07   29.50
  -1   4  -6  267.47   29.70
  -1   4  -6  237.78   29.60
   1  -4   6  245.98   29.60
   1  -4   6  275.37   29.60
   1  -4   6  325.87   29.80
  -2   4  -6   12.40    3.70
  -2   4  -6   10.50    4.10
  -2   4  -6   13.10    4.70
   2  -4   6   -0.20    4.30
   2  -4   6   12.80    4.90
  -3   4  -6  254.57   24.30
  -3   4  -6  166.28   24.50
  -3   4  -6  176.58   23.70
   3  -4   6  198.68   24.40
   3  -4   6  247.08   24.30
   3  -4   6  262.17   24.60
  -4   4  -6  122.49   16.60
  -4   4  -6  116.59   13.40
  -4   4  -6   86.89   12.70
   4  -4   6   96.39   14.00
   4  -4   6  101.59   15.10
   4  -4   6  113.99   15.20
  -5   4  -6   29.40   10.90
  -5   4  -6   60.79    9.80
  -5   4  -6   46.00    9.80
   5  -4   6   78.69   10.20
   5  -4   6   75.99   10.90
   5  -4   6   43.90   10.60
  -6   4  -6  115.49   18.80
  -6   4  -6  171.48   21.10
  -6   4  -6  123.19   18.50
   6  -4   6  165.98   20.90
   6  -4   6  182.98   22.60
   6  -4   6  117.79   20.40
   6  -4   6  170.78   23.70
   7   3  -6   -5.20   10.70
   7   3  -6   -6.30   10.40
  -7  -3   6   10.60   11.20
  -7  -3   6  -11.80   11.60
  -7  -3   6    9.80    7.40
  -7  -3   6  -15.80   12.70
   6   3  -6   60.29   10.10
   6   3  -6   50.69   10.30
  -6  -3   6   58.29   12.20
  -6  -3   6   58.79   10.40
  -6  -3   6   43.90    9.70
  -6  -3   6   35.70   10.10
   5   3  -6    2.90    5.60
   5   3  -6    8.30    6.40
  -5  -3   6    0.10    5.30
  -5  -3   6    2.70    7.20
  -5  -3   6   -1.40    6.00
  -5  -3   6   -0.30    6.10
   4   3  -6  133.79   16.10
   4   3  -6  143.09   15.70
  -4  -3   6  123.39   15.60
  -4  -3   6  133.99   16.70
  -4  -3   6  115.59   16.80
  -4  -3   6  133.99   15.90
   3   3  -6  221.38   22.90
   3   3  -6  186.58   22.60
  -3  -3   6  211.78   22.20
  -3  -3   6  221.98   23.40
  -3  -3   6  219.18   22.50
  -3  -3   6  194.08   22.90
   2   3  -6   35.50    4.40
   2   3  -6   18.40    4.30
  -2  -3   6   34.20    4.70
  -2  -3   6   22.60    4.20
  -2  -3   6   17.70    3.70
   1   3  -6    8.40    3.40
   1   3  -6    5.40    3.40
   1   3  -6    6.90    3.00
  -1  -3   6    7.50    3.00
  -1  -3   6    9.40    3.50
  -1  -3   6    7.40    3.30
  -1  -3   6    5.60    2.60
   0   3  -6  122.09   14.00
   0   3  -6  125.79   14.30
   0  -3   6  124.79   13.90
   0  -3   6  118.99   14.40
   0  -3   6  126.99   14.00
  -1   3  -6  177.38   18.70
  -1   3  -6  147.99   18.30
  -1   3  -6  169.48   18.80
   1  -3   6  180.08   18.60
   1  -3   6  164.38   18.50
   1  -3   6  154.98   18.40
   1  -3   6  190.58   18.90
  -2   3  -6  402.66   42.40
  -2   3  -6  363.06   42.10
   2  -3   6  453.75   42.50
   2  -3   6  354.46   42.40
   2  -3   6  453.55   42.60
  -3   3  -6  322.17   36.80
  -3   3  -6  351.56   36.40
  -3   3  -6  371.36   36.70
   3  -3   6  380.96   36.70
   3  -3   6  296.47   36.80
  -4   3  -6  358.56   41.50
  -4   3  -6  385.56   42.10
   4  -3   6  347.17   41.80
   4  -3   6  423.86   42.00
   4  -3   6  451.25   42.10
  -5   3  -6   18.80    8.20
  -5   3  -6    2.40    7.50
  -5   3  -6   14.40    7.00
   5  -3   6   22.30    8.40
   5  -3   6   17.50    8.90
   5  -3   6   19.30    7.80
   5  -3   6   23.50    9.00
  -6   3  -6    7.10    8.60
  -6   3  -6  -16.70    9.80
  -6   3  -6    5.50    9.60
   6  -3   6   11.90    8.20
   6  -3   6   -3.90    9.60
   6  -3   6   -4.10    9.20
   6  -3   6   -8.10   11.20
   7   2  -6   20.70   10.40
   7   2  -6   20.70   11.40
  -7  -2   6   26.50    7.30
  -7  -2   6   33.70   12.30
   6   2  -6   -2.00    6.80
   6   2  -6   -0.50    8.30
  -6  -2   6    7.50    9.20
  -6  -2   6   -3.00    7.90
  -6  -2   6   -1.30    7.40
   5   2  -6    0.50    6.50
   5   2  -6   -1.80    6.00
  -5  -2   6    2.00    7.20
  -5  -2   6    2.20    6.10
  -5  -2   6   -2.60    5.60
   4   2  -6  179.98   20.20
   4   2  -6  144.79   19.50
  -4  -2   6  194.88   20.60
  -4  -2   6  168.58   19.90
  -4  -2   6  157.78   19.90
  -4  -2   6  196.78   19.90
   3   2  -6  337.87   35.50
   3   2  -6  364.36   35.70
  -3  -2   6  363.76   36.00
  -3  -2   6  307.07   35.50
  -3  -2   6  319.87   35.60
   2   2  -6 2385.66  229.98
  -2  -2   6 2167.78  229.88
  -2  -2   6 2176.58  229.88
   1   2  -6   92.49   13.00
   1   2  -6   99.89   12.90
   1   2  -6  134.49   13.00
  -1  -2   6  141.49   13.10
  -1  -2   6  103.59   12.60
  -1  -2   6  105.69   12.70
  -1  -2   6  123.79   13.10
   0   2  -6 2303.67  206.08
   0   2  -6 1927.61  205.98
   0  -2   6 1735.83  205.98
   0  -2   6 2133.29  205.98
   0  -2   6 2175.28  205.98
   0  -2   6 1786.92  205.98
  -1   2  -6   17.70    4.30
  -1   2  -6   30.50    5.10
  -1   2  -6   31.30    5.00
   1  -2   6   22.50    5.00
   1  -2   6   35.40    5.00
   1  -2   6   20.20    4.40
   1  -2   6   24.60    5.30
  -2   2  -6   74.09   10.00
  -2   2  -6   61.99    9.20
  -2   2  -6   64.59    8.80
   2  -2   6   77.29   10.10
   2  -2   6   64.19    9.90
   2  -2   6   89.49   10.10
  -3   2  -6  672.13   66.79
   3  -2   6  689.13   66.89
   3  -2   6  575.34   66.89
  -4   2  -6 2492.35  224.08
  -4   2  -6 1988.10  223.78
   4  -2   6 2138.29  223.98
   4  -2   6 2107.79  223.88
  -5   2  -6   30.90    7.30
  -5   2  -6   21.90    7.10
  -5   2  -6   17.80    6.90
   5  -2   6   13.20    8.10
   5  -2   6   31.30    7.60
   5  -2   6   30.50    9.40
   5  -2   6   17.40    7.30
  -6   2  -6   -7.50    8.30
  -6   2  -6    4.60    9.50
  -6   2  -6   -2.40    9.00
   6  -2   6    2.40    9.40
   6  -2   6    8.10    8.40
   6  -2   6    6.10   11.20
   6  -2   6    4.80    7.40
  -7   2  -6   19.10   12.00
  -7   2  -6    8.90   12.40
  -7   2  -6   61.09   12.20
   7  -2   6   59.59   12.60
   7  -2   6   20.90   11.90
   7  -2   6   30.10   14.50
   7  -2   6    6.60   16.40
   7   1  -6   -4.50   10.60
  -7  -1   6   -1.10    7.40
  -7  -1   6   -6.40   12.20
   6   1  -6   24.70    8.20
  -6  -1   6   26.50   10.00
  -6  -1   6    8.00    9.30
  -6  -1   6   18.90    8.80
   5   1  -6  115.79   15.80
  -5  -1   6  132.79   16.40
  -5  -1   6   94.99   14.30
  -5  -1   6  134.69   16.20
   4   1  -6   27.10    5.90
   4   1  -6   18.80    5.60
  -4  -1   6   23.90    5.90
  -4  -1   6   26.00    6.00
  -4  -1   6   21.90    5.60
   3   1  -6   20.10    4.70
   3   1  -6   29.80    5.30
  -3  -1   6   29.60    5.10
  -3  -1   6   26.60    5.30
  -3  -1   6   34.50    5.10
  -3  -1   6   22.50    4.80
   2   1  -6  347.27   40.40
   2   1  -6  344.37   40.50
  -2  -1   6  395.86   40.40
  -2  -1   6  424.56   40.50
  -2  -1   6  430.06   40.50
   1   1  -6 2216.78  199.58
   1   1  -6 1826.72  199.38
   1   1  -6 2056.59  199.58
  -1  -1   6 1777.62  199.58
  -1  -1   6 1885.31  199.38
  -1  -1   6 1925.41  199.58
   0   1  -6   29.90    4.20
   0   1  -6   27.50    4.40
   0   1  -6   16.10    4.10
   0   1  -6   22.30    4.20
   0  -1   6   21.80    4.40
   0  -1   6   17.40    4.00
   0  -1   6   29.80    4.00
   0  -1   6   25.30    4.30
  -1   1  -6  220.98   23.90
  -1   1  -6  193.68   23.70
  -1   1  -6  178.58   23.80
  -1   1  -6  258.07   23.50
   1  -1   6  202.68   23.50
   1  -1   6  226.68   23.80
   1  -1   6  235.68   23.80
   1  -1   6  262.47   23.80
  -2   1  -6  385.76   39.40
   2  -1   6  356.66   39.30
   2  -1   6  384.96   39.40
  -3   1  -6  152.68   16.10
  -3   1  -6  172.48   16.40
  -3   1  -6  135.09   15.60
   3  -1   6  125.89   15.70
   3  -1   6  112.99   15.80
   3  -1   6  125.39   15.80
  -4   1  -6  845.32   85.79
  -4   1  -6  895.21   86.19
   4  -1   6  831.62   85.99
   4  -1   6  753.92   85.89
  -5   1  -6   76.59   11.50
  -5   1  -6   84.89   12.00
   5  -1   6   69.19   11.10
   5  -1   6  119.79   15.60
   5  -1   6  105.89   13.70
   5  -1   6   82.49   11.10
  -6   1  -6    4.50    9.40
  -6   1  -6   14.40    9.00
   6  -1   6   -6.40    8.60
   6  -1   6   -2.90   10.60
   6  -1   6  -13.90    7.80
   6  -1   6    5.00    7.00
  -7   1  -6   77.69   15.60
  -7   1  -6   76.99   14.00
  -7   1  -6   74.59   13.80
   7  -1   6   58.09   14.50
   7  -1   6   64.69   13.00
   7  -1   6   74.49   16.70
   7  -1   6   54.19   12.60
   7   0  -6    0.90   11.10
  -7   0   6   -4.00   10.90
  -7   0   6    4.40   11.00
   6   0  -6   44.40    9.80
  -6   0   6   55.39    9.80
  -6   0   6   40.00   11.00
   5   0  -6  241.98   28.70
  -5   0   6  293.57   28.70
  -5   0   6  232.88   28.70
  -5   0   6  237.98   28.60
   4   0  -6   28.30    6.10
  -4   0   6   36.70    6.50
  -4   0   6   40.10    6.70
  -4   0   6   36.90    6.40
   3   0  -6   11.20    4.40
   3   0  -6   12.80    4.20
  -3   0   6   18.00    4.40
  -3   0   6   20.80    4.80
  -3   0   6   32.40    5.10
   2   0  -6 1493.85  163.18
  -2   0   6 1487.85  163.18
  -2   0   6 1514.35  163.18
  -2   0   6 1867.71  163.18
   1   0  -6 2284.07  201.18
   1   0  -6 2055.49  201.18
   1   0  -6 1785.12  201.28
   1   0  -6 1890.11  201.28
  -1   0   6 1794.42  201.28
  -1   0   6 2091.99  201.18
  -1   0   6 1843.22  201.28
   0   0  -6  646.34   59.69
   0   0  -6  533.55   59.49
   0   0  -6  634.64   59.69
   0   0   6  488.55   59.69
   0   0   6  581.44   59.59
  -1   0  -6    2.90    3.30
  -1   0  -6   -1.50    3.20
  -1   0  -6    1.70    2.80
  -1   0  -6    3.40    3.70
   1   0   6    2.30    3.40
   1   0   6   -1.00    2.90
   1   0   6    1.50    2.80
   1   0   6    0.10    3.20
  -2   0  -6  644.34   72.09
  -2   0  -6  689.13   72.29
  -2   0  -6  728.53   72.29
   2   0   6  673.73   72.19
   2   0   6  733.73   72.19
   2   0   6  731.43   72.29
  -3   0  -6  950.10   91.39
  -3   0  -6  794.12   91.29
   3   0   6  844.42   91.29
   3   0   6  904.61   91.29
   3   0   6  937.11   91.39
  -4   0  -6   37.30    6.50
  -4   0  -6   31.70    5.90
   4   0   6   16.50    5.80
   4   0   6   24.40    5.80
   4   0   6   40.40    6.10
   4   0   6   29.00    7.30
  -5   0  -6   85.09   11.30
  -5   0  -6   70.79   10.70
   5   0   6   95.39   12.40
   5   0   6   80.09   10.80
   5   0   6   72.89   10.60
   5   0   6   70.39   10.80
  -6   0  -6   26.00    9.50
  -6   0  -6   18.90    8.30
   6   0   6   21.20    7.60
   6   0   6   16.70   10.70
   6   0   6   23.30    8.30
   6   0   6   22.20    7.30
  -7   0  -6   46.30   11.60
  -7   0  -6   18.30   12.40
   7   0   6   18.30   10.10
   7   0   6   28.00   10.10
   7   0   6   35.00   12.50
   7   0   6   18.10   14.70
   7  -1  -6   25.70   12.70
  -7   1   6   -5.90   10.50
  -7   1   6   18.60   10.10
   6  -1  -6    5.70   10.30
   6  -1  -6   23.60    8.90
   6  -1  -6   19.20    9.40
  -6   1   6   18.70   10.50
  -6   1   6   19.20    9.50
   5  -1  -6   39.70    8.70
   5  -1  -6   60.59    8.50
   5  -1  -6   50.69    8.00
  -5   1   6   36.70    8.70
  -5   1   6   29.80    8.10
   4  -1  -6   61.29    9.60
   4  -1  -6   58.79    9.10
   4  -1  -6   57.39    9.60
  -4   1   6   87.79   11.60
  -4   1   6   79.69   10.80
  -4   1   6   79.69    9.70
   3  -1  -6   24.00    5.30
  -3   1   6   22.90    5.20
  -3   1   6   24.40    4.80
  -3   1   6   19.40    4.80
  -2   1   6  802.12   80.99
  -2   1   6  666.33   80.99
  -2   1   6  805.92   80.89
  -2   1   6  867.21   80.89
   1  -1  -6 1408.16  155.68
  -1   1   6 1446.26  155.78
  -1   1   6 1703.23  155.68
   0  -1  -6   23.50    4.20
   0  -1  -6   22.70    4.70
   0  -1  -6   29.00    3.90
   0  -1  -6   29.40    4.30
   0   1   6   33.70    4.50
   0   1   6   28.70    4.70
   0   1   6   33.80    3.90
   0   1   6   24.10    4.40
  -1  -1  -6 8987.70  918.01
  -1  -1  -6 8850.81  918.01
  -1  -1  -6 8505.95  918.11
   1   1   6 9999.00  918.01
   1   1   6 8514.95  918.01
  -2  -1  -6  785.62   71.89
  -2  -1  -6  669.13   71.89
  -2  -1  -6  635.04   71.79
   2   1   6  613.74   71.89
   2   1   6  707.53   71.79
   2   1   6  770.32   71.89
  -3  -1  -6  266.97   27.60
  -3  -1  -6  289.57   27.90
  -3  -1  -6  232.28   27.60
   3   1   6  256.47   27.60
   3   1   6  233.18   27.40
   3   1   6  253.67   27.90
   3   1   6  271.27   27.50
  -4  -1  -6   31.70    5.90
  -4  -1  -6   30.10    6.00
   4   1   6   28.90    5.40
   4   1   6   33.10    6.40
   4   1   6   32.20    6.90
   4   1   6   38.80    6.40
  -5  -1  -6  496.25   48.90
  -5  -1  -6  522.35   48.60
   5   1   6  388.06   48.20
   5   1   6  428.56   49.50
   5   1   6  474.55   48.40
   5   1   6  443.66   48.30
  -6  -1  -6  196.28   22.90
  -6  -1  -6  186.78   23.70
   6   1   6  169.58   22.10
   6   1   6  177.18   22.50
   6   1   6  155.28   24.50
   6   1   6  171.48   21.40
  -7  -1  -6   -6.30   11.80
  -7  -1  -6    4.90    9.00
   7   1   6    1.40   10.30
   7   1   6   -0.80    9.00
   7   1   6    0.40    8.40
   7   1   6  -11.20   13.50
   7  -2  -6   36.40   15.00
   7  -2  -6   49.00   15.00
  -7   2   6   50.49   13.90
  -7   2   6   25.70   10.60
   6  -2  -6   -0.30    9.50
   6  -2  -6   19.60    9.70
   6  -2  -6   19.00    9.80
  -6   2   6    6.30    8.20
  -6   2   6   -2.90   10.20
   5  -2  -6   61.89   11.60
   5  -2  -6   69.49   11.60
   5  -2  -6   95.59   12.40
  -5   2   6   57.99   10.80
  -5   2   6   52.89    9.80
   4  -2  -6  602.54   74.09
   4  -2  -6  831.92   73.89
   4  -2  -6  618.34   74.09
  -4   2   6  806.52   74.29
  -4   2   6  696.33   74.29
   3  -2  -6    0.30    4.10
   3  -2  -6   -2.40    3.60
   3  -2  -6   -3.20    4.20
  -3   2   6   -6.20    3.90
  -3   2   6  -10.70    4.30
   2  -2  -6  739.43   71.79
  -2   2   6  641.14   71.69
  -2   2   6  794.02   71.39
  -2   2   6  594.14   71.69
   1  -2  -6 2367.86  276.07
  -1   2   6 2976.50  275.77
  -1   2   6 2735.03  275.87
   0  -2  -6   61.49    8.10
   0  -2  -6   65.39    7.90
   0  -2  -6   49.00    6.80
   0  -2  -6   40.50    7.20
   0   2   6   63.39    7.90
   0   2   6   57.99    6.80
   0   2   6   65.79    8.00
   0   2   6   68.69    7.90
  -1  -2  -6 6161.78  683.73
  -1  -2  -6 5802.72  683.83
  -1  -2  -6 7385.16  683.93
   1   2   6 7339.77  683.93
   1   2   6 7125.19  683.83
   1   2   6 6280.47  683.93
  -2  -2  -6  266.47   27.30
  -2  -2  -6  263.27   27.80
  -2  -2  -6  248.88   27.40
   2   2   6  245.58   27.40
   2   2   6  256.17   27.50
   2   2   6  266.97   27.80
   2   2   6  272.87   27.40
  -3  -2  -6  518.55   52.29
  -3  -2  -6  483.15   52.39
  -3  -2  -6  532.55   52.29
   3   2   6  503.95   52.39
   3   2   6  530.45   52.19
   3   2   6  474.85   52.59
   3   2   6  479.85   52.19
  -4  -2  -6  114.79   14.40
  -4  -2  -6  125.59   14.40
  -4  -2  -6  114.59   14.40
   4   2   6  111.29   14.10
   4   2   6  115.49   14.10
   4   2   6  107.39   13.70
   4   2   6  114.09   15.70
  -5  -2  -6   71.89   11.20
  -5  -2  -6  104.59   13.80
   5   2   6   92.09   13.30
   5   2   6   89.69   11.30
   5   2   6   97.49   12.50
   5   2   6   80.69   12.40
  -6  -2  -6   54.29    9.80
  -6  -2  -6   46.00    9.80
   6   2   6   36.90    8.50
   6   2   6   49.40    9.30
   6   2   6   55.39    8.70
   6   2   6   66.59   11.80
  -7  -2  -6   20.60   11.40
  -7  -2  -6   15.80    8.60
   7   2   6   26.60   13.30
   7   2   6   13.10   10.00
   7   2   6   18.00    9.20
   7   2   6    7.50    9.40
   6  -3  -6   -6.10   11.10
   6  -3  -6   -9.80    8.40
   6  -3  -6   11.00   10.60
  -6   3   6    0.20   10.30
  -6   3   6    0.00   10.40
   5  -3  -6    6.80    5.90
   5  -3  -6   -1.00    8.20
   5  -3  -6  -18.90    8.40
  -5   3   6    3.60    8.10
  -5   3   6   -3.10    7.10
   4  -3  -6  215.68   21.80
   4  -3  -6  167.08   20.40
   4  -3  -6  149.49   21.50
  -4   3   6  225.88   22.00
  -4   3   6  158.78   21.50
   3  -3  -6   83.19   11.40
   3  -3  -6  106.09   13.20
  -3   3   6  102.99   12.70
  -3   3   6   89.39   12.30
   2  -3  -6   17.20    5.00
   2  -3  -6   11.30    4.40
  -2   3   6    9.10    4.10
  -2   3   6   26.00    4.60
   1  -3  -6 1325.17  135.49
  -1   3   6 1364.96  135.49
  -1   3   6 1269.67  135.09
   0  -3  -6   37.60    4.40
   0  -3  -6   20.30    5.20
   0  -3  -6   27.10    4.50
   0   3   6   25.10    4.00
   0   3   6   22.20    4.30
  -1  -3  -6  165.58   14.90
  -1  -3  -6  167.58   15.80
  -1  -3  -6  129.19   14.60
  -1  -3  -6  119.89   15.10
   1   3   6  114.59   15.40
   1   3   6  141.79   15.20
   1   3   6  136.69   15.00
   1   3   6  127.79   15.00
  -2  -3  -6  788.12   88.29
  -2  -3  -6  916.41   87.99
  -2  -3  -6  876.01   88.09
   2   3   6  882.81   88.29
   2   3   6  784.32   87.99
   2   3   6  846.32   88.19
   2   3   6  899.21   87.99
  -3  -3  -6   71.69    8.90
  -3  -3  -6   56.99    7.90
  -3  -3  -6   66.59    8.20
   3   3   6   59.59    8.80
   3   3   6   66.99    8.70
   3   3   6   57.69    9.20
   3   3   6   73.09    9.20
  -4  -3  -6  180.38   19.60
  -4  -3  -6  180.58   20.00
  -4  -3  -6  181.88   20.00
   4   3   6  170.98   19.90
   4   3   6  161.38   19.70
   4   3   6  194.58   21.10
   4   3   6  173.78   19.60
  -5  -3  -6    2.80    5.80
  -5  -3  -6   -3.30    6.20
  -5  -3  -6   -3.00    5.00
   5   3   6    4.50    4.60
   5   3   6    6.30    7.70
   5   3   6    8.80    5.50
   5   3   6   -8.10    4.60
  -6  -3  -6    8.20    7.10
  -6  -3  -6   -7.30    7.60
   6   3   6    1.40    6.00
   6   3   6   -0.40    9.50
   6   3   6    0.60    7.50
   6   3   6   -4.70    6.10
  -7  -3  -6   14.30    6.90
  -7  -3  -6    4.20   10.50
   7   3   6   -7.50   12.60
   7   3   6  -13.30    8.80
   7   3   6    2.10    8.20
   7   3   6    1.60    8.70
   6  -4  -6   -4.80   11.00
   6  -4  -6   -2.40    9.90
   6  -4  -6   -6.30   13.80
  -6   4   6    0.20   10.70
  -6   4   6    2.40   11.70
   5  -4  -6    6.40    7.70
   5  -4  -6   16.40    6.60
   5  -4  -6  -11.40    9.60
  -5   4   6    6.60    7.00
  -5   4   6    9.20    7.50
   4  -4  -6   72.29   10.80
   4  -4  -6   74.79   11.00
   4  -4  -6   79.59   10.90
  -4   4   6   56.89    9.90
  -4   4   6   73.79   11.20
   3  -4  -6   34.90    4.90
   3  -4  -6   31.20    6.70
   3  -4  -6   19.80    6.70
  -3   4   6   23.30    5.10
  -3   4   6   27.20    6.40
   2  -4  -6   43.70    6.70
   2  -4  -6   49.50    7.00
  -2   4   6   43.50    6.60
  -2   4   6   38.20    6.80
   1  -4  -6  200.88   23.20
   1  -4  -6  210.38   23.40
  -1   4   6  234.38   23.30
   0  -4  -6   64.79   10.30
   0  -4  -6   90.69   11.50
   0  -4  -6   82.99   10.60
   0   4   6   90.09   10.30
   0   4   6  102.89   10.50
  -1  -4  -6 2311.27  211.78
  -1  -4  -6 1933.11  211.78
   1   4   6 2119.19  211.78
   1   4   6 2002.30  211.78
   1   4   6 2039.30  211.98
   1   4   6 2000.70  211.78
  -2  -4  -6 1255.97  143.69
  -2  -4  -6 1545.25  143.49
  -2  -4  -6 1493.25  143.49
   2   4   6 1384.36  143.39
   2   4   6 1572.14  143.49
   2   4   6 1312.77  143.69
   2   4   6 1222.48  143.59
  -3  -4  -6   21.40    5.90
  -3  -4  -6   21.50    4.30
  -3  -4  -6   21.30    3.90
   3   4   6   20.20    5.70
   3   4   6   23.70    3.90
   3   4   6   21.70    4.90
   3   4   6   18.00    3.90
  -4  -4  -6   25.20    5.40
  -4  -4  -6   22.40    6.00
  -4  -4  -6   26.20    4.30
   4   4   6   25.50    4.90
   4   4   6   29.30    5.70
   4   4   6   37.10    7.10
   4   4   6   30.70    5.60
  -5  -4  -6    9.10    4.30
  -5  -4  -6   16.60    6.20
  -5  -4  -6   16.70    5.20
   5   4   6   12.30    5.60
   5   4   6   11.30    5.10
   5   4   6    5.50    8.20
   5   4   6   17.60    5.80
  -6  -4  -6    7.20    7.70
  -6  -4  -6    0.50    6.90
   6   4   6   -1.70    6.20
   6   4   6    3.20    7.00
   6   4   6   13.00    8.80
   6   4   6   -5.20    6.20
  -7  -4  -6   57.09    8.80
  -7  -4  -6   54.19   12.20
   7   4   6   61.99   10.60
   7   4   6   32.90   14.20
   7   4   6   53.29   11.30
   7   4   6   55.69   10.70
   6  -5  -6   17.80   16.20
   6  -5  -6    4.80   11.20
   6  -5  -6   18.40   12.50
  -6   5   6   -7.40   14.90
  -6   5   6   14.50   11.80
   5  -5  -6   -1.70    9.60
   5  -5  -6    5.00   10.40
   5  -5  -6    9.40    5.80
  -5   5   6    4.80    7.50
  -5   5   6    2.80    8.70
   4  -5  -6  165.38   19.60
   4  -5  -6  151.38   16.30
   4  -5  -6  103.39   16.90
  -4   5   6  120.39   18.60
  -4   5   6  155.18   19.20
   3  -5  -6 1132.79  121.49
   3  -5  -6 1149.48  120.79
  -3   5   6 1250.57  121.49
   2  -5  -6   -1.70    4.80
   2  -5  -6   -2.50    4.80
  -2   5   6    4.30    4.70
  -2   5   6    4.50    4.80
   1  -5  -6   77.29   11.60
  -1   5   6  102.49   11.60
  -1   5   6   81.99   11.10
   0  -5  -6  518.85   48.10
   0  -5  -6  450.95   48.40
   0   5   6  387.86   48.00
   0   5   6  496.95   48.10
  -1  -5  -6    3.20    2.70
  -1  -5  -6    1.20    3.00
  -1  -5  -6    1.00    3.30
  -1  -5  -6   -1.20    4.80
   1   5   6    3.90    2.70
   1   5   6    0.90    2.50
   1   5   6    0.60    3.00
  -2  -5  -6    0.40    3.00
  -2  -5  -6    2.10    3.00
  -2  -5  -6   -2.20    4.90
  -2  -5  -6    2.00    3.80
   2   5   6   -4.20    3.70
   2   5   6   -2.90    1.30
   2   5   6    3.10    2.40
   2   5   6   -5.00    3.60
  -3  -5  -6  120.79   14.10
  -3  -5  -6  105.59   12.40
  -3  -5  -6  103.59   12.50
  -3  -5  -6  117.89   14.00
   3   5   6  107.09   13.80
   3   5   6  106.89   11.60
   3   5   6  111.39   12.10
   3   5   6   94.79   13.10
  -4  -5  -6   10.40    4.10
  -4  -5  -6   -0.50    4.70
  -4  -5  -6   11.30    4.30
   4   5   6    4.30    5.70
   4   5   6    9.80    4.90
   4   5   6    1.20    1.90
   4   5   6   -0.70    3.20
  -5  -5  -6    4.60    4.80
  -5  -5  -6    6.00    6.90
  -5  -5  -6    9.70    5.10
   5   5   6    7.70    4.60
   5   5   6   15.10    7.60
   5   5   6   12.70    5.50
  -6  -5  -6   -1.30    6.70
  -6  -5  -6   -8.50    8.50
  -6  -5  -6   -7.30    4.30
   6   5   6   -0.30    6.10
   6   5   6    1.80    5.90
   6   5   6    2.60    6.40
   6   5   6   -7.50    9.30
  -7  -5  -6   18.90   10.10
  -7  -5  -6   34.60    8.00
   7   5   6   18.20    8.60
   7   5   6   13.70   13.90
   7   5   6   22.80    9.40
   7   5   6   22.30    8.80
   5  -6  -6   77.99   13.90
   5  -6  -6   71.39   10.50
   5  -6  -6   42.90   13.70
  -5   6   6   65.49   13.20
  -5   6   6  105.29   14.40
   4  -6  -6   -3.80    8.80
   4  -6  -6    3.30    5.30
   4  -6  -6   -5.50    8.00
  -4   6   6   -1.60    5.90
  -4   6   6    2.10    7.20
   3  -6  -6  747.53   74.39
   3  -6  -6  683.83   74.49
   3  -6  -6  621.14   73.19
  -3   6   6  759.12   74.39
  -3   6   6  768.52   74.29
   2  -6  -6  247.58   27.50
   2  -6  -6  282.57   27.60
  -2   6   6  213.48   27.20
   1  -6  -6  259.27   29.20
  -1   6   6  295.17   29.00
  -1   6   6  254.27   28.80
   0  -6  -6  566.14   66.89
   0  -6  -6  660.03   67.39
   0  -6  -6  682.13   67.79
   0   6   6  681.93   67.39
   0   6   6  685.83   67.39
  -1  -6  -6   62.99    7.70
  -1  -6  -6   46.70    6.60
  -1  -6  -6   43.00    7.40
  -1  -6  -6   50.09    6.60
   1   6   6   53.99    7.10
  -2  -6  -6   20.70    3.60
  -2  -6  -6   12.10    4.70
  -2  -6  -6   12.50    4.80
  -2  -6  -6   12.80    3.70
   2   6   6   18.60    2.80
   2   6   6   19.10    4.30
   2   6   6   19.60    3.10
  -3  -6  -6  159.08   17.30
  -3  -6  -6  143.99   17.00
  -3  -6  -6  141.79   15.50
   3   6   6  135.69   16.60
   3   6   6  131.89   16.60
  -4  -6  -6   47.10    6.60
  -4  -6  -6   42.90    7.90
  -4  -6  -6   49.00    6.70
  -4  -6  -6   44.40    8.90
   4   6   6   48.60    6.10
   4   6   6   52.39    6.80
   4   6   6   50.19    7.70
   4   6   6   46.00    8.50
  -5  -6  -6  132.39   17.50
  -5  -6  -6  152.28   17.40
  -5  -6  -6  133.09   19.10
   5   6   6  151.28   20.50
   5   6   6  150.58   16.90
   5   6   6  143.79   16.20
   5   6   6  165.68   18.10
  -6  -6  -6    9.10    8.60
  -6  -6  -6   20.90    7.00
  -6  -6  -6   13.00    7.20
   6   6   6   13.00    6.70
   6   6   6   18.60    4.60
   6   6   6   14.30    6.40
   6   6   6   18.70    9.90
  -7  -6  -6   21.50    9.40
  -7  -6  -6   10.90   10.10
   7   6   6   -0.50    5.80
   7   6   6   -0.20   12.90
   7   6   6    0.70    7.80
   7   6   6   18.60    9.60
   5  -7  -6   20.00   11.00
   5  -7  -6    0.80   13.50
   5  -7  -6    9.90    7.50
  -5   7   6   -6.50    8.10
  -5   7   6   24.30   12.60
  -5   7   6   -8.40   11.60
   4  -7  -6   -1.00   10.30
   4  -7  -6    8.50    5.70
   4  -7  -6    2.80    9.50
  -4   7   6   13.10    7.90
  -4   7   6   14.30    5.30
  -4   7   6    2.50    8.60
   3  -7  -6   40.00    9.10
   3  -7  -6   66.49   10.40
  -3   7   6   21.70    7.60
  -3   7   6   49.80    8.10
  -3   7   6   47.50    6.20
   2  -7  -6   69.79    9.50
   2  -7  -6   45.40    7.80
  -2   7   6   47.70    8.10
  -2   7   6   30.10    7.40
   1  -7  -6 1890.91  168.98
  -1   7   6 1399.96  168.78
  -1   7   6 1643.64  168.88
   0  -7  -6  687.43   72.89
   0  -7  -6  733.23   73.19
   0  -7  -6  767.42   73.89
   0  -7  -6  687.43   73.19
   0   7   6  644.84   73.19
   0   7   6  741.63   73.29
  -1  -7  -6   10.00    5.80
  -1  -7  -6   18.20    4.00
  -1  -7  -6   20.10    4.50
  -1  -7  -6   18.20    4.70
   1   7   6   12.70    3.60
  -2  -7  -6  195.28   19.70
  -2  -7  -6  136.79   21.40
  -2  -7  -6  202.98   20.90
  -2  -7  -6  189.38   19.90
  -3  -7  -6  378.76   37.50
  -3  -7  -6  352.66   37.80
   3   7   6  319.67   37.30
  -4  -7  -6  128.09   17.10
  -4  -7  -6  131.89   17.70
   4   7   6  116.29   17.50
  -5  -7  -6  812.82   80.79
  -5  -7  -6  732.93   79.09
  -5  -7  -6  813.72   80.19
   5   7   6  721.63   80.49
   5   7   6  757.02   79.59
  -6  -7  -6    3.80    5.30
  -6  -7  -6    5.80    8.50
  -6  -7  -6    1.60    6.40
   6   7   6   -0.90   10.30
   6   7   6    4.10    5.20
   6   7   6    4.60    7.50
  -7  -7  -6    4.50   12.10
  -7  -7  -6   -6.20    8.50
  -7  -7  -6    9.50    8.40
   7   7   6   11.00    9.90
   7   7   6   -5.00   14.10
   7   7   6   12.30    7.30
   4  -8  -6    4.00   11.30
   4  -8  -6    5.10   12.50
  -4   8   6   -6.00   10.50
  -4   8   6   12.80    5.30
  -4   8   6   20.80   10.30
   3  -8  -6   30.10   10.30
   3  -8  -6   28.60    9.30
  -3   8   6   41.40    8.50
  -3   8   6   21.10    7.50
   2  -8  -6  281.37   32.90
   2  -8  -6  250.07   33.50
  -2   8   6  357.96   33.30
  -2   8   6  300.67   32.70
   1  -8  -6   -0.90    6.10
  -1   8   6    6.10    5.20
  -1   8   6    3.60    4.90
   0  -8  -6   91.59   11.50
   0  -8  -6   99.89   13.00
   0  -8  -6  113.59   11.70
   0  -8  -6   77.79   12.40
   0   8   6   87.49   12.40
   0   8   6   99.99   12.50
  -1  -8  -6   17.40    4.70
  -1  -8  -6   16.90    7.20
  -1  -8  -6   14.40    5.00
  -1  -8  -6    9.70    4.10
   1   8   6   15.90    2.90
   1   8   6   22.50    4.10
  -2  -8  -6   18.80    6.00
  -2  -8  -6   23.50    7.90
  -3  -8  -6   -1.80    4.40
  -3  -8  -6   -6.00    7.60
  -3  -8  -6   -2.40    5.90
  -4  -8  -6  226.28   25.90
  -4  -8  -6  206.38   26.00
  -5  -8  -6   49.00   11.10
  -5  -8  -6   48.50   10.80
   5   8   6   39.40    9.80
  -6  -8  -6   90.09   13.70
   6   8   6   79.69   15.40
  -7  -8  -6   46.80   12.30
   7   8   6   37.20   11.80
   4  -9  -6   21.50   10.20
   4  -9  -6   63.89   12.70
  -4   9   6   52.49   13.10
  -4   9   6   53.49   12.20
   3  -9  -6   11.70   10.20
   3  -9  -6   28.30   10.70
  -3   9   6   22.40    9.20
  -3   9   6   25.70    9.10
   2  -9  -6  -10.20    7.80
   2  -9  -6   -0.30    7.80
  -2   9   6    1.40    6.90
  -2   9   6    5.80    7.50
   1  -9  -6   41.70    7.90
   1  -9  -6   56.89    9.90
  -1   9   6   54.69    8.50
  -1   9   6   64.49    8.90
   0  -9  -6   19.30    6.20
   0  -9  -6   22.60    4.80
   0  -9  -6   27.90    9.60
   0  -9  -6   28.30    5.60
   0   9   6   32.50    5.60
   0   9   6   27.30    5.90
  -1  -9  -6  115.89   14.10
  -1  -9  -6  108.09   14.30
  -1  -9  -6  120.89   15.20
  -1  -9  -6  113.99   14.60
   1   9   6  116.39   12.60
   1   9   6  105.09   13.50
  -2  -9  -6   22.60    6.80
  -2  -9  -6   29.10    9.20
  -3  -9  -6   31.20    8.10
  -3  -9  -6   40.50    6.30
  -3  -9  -6   25.70    9.00
  -4  -9  -6   15.20    8.30
  -4  -9  -6    0.50    8.40
  -4  -9  -6   17.20    5.10
  -5  -9  -6  127.29   18.00
  -5  -9  -6  150.98   22.20
  -6  -9  -6   64.69   14.20
  -6  -9  -6   43.80   12.00
   3 -10  -6   58.39   11.90
   3 -10  -6   51.49   11.90
  -3  10   6   68.89   13.00
  -3  10   6   81.89   12.40
   2 -10  -6   -2.30    6.80
  -2  10   6    8.00    8.30
  -2  10   6   13.00    8.20
   1 -10  -6  286.77   31.30
   1 -10  -6  308.67   31.00
  -1  10   6  269.27   30.70
  -1  10   6  223.98   30.20
   0 -10  -6   25.20    6.40
   0 -10  -6   35.30    6.10
   0 -10  -6   20.70    5.20
   0 -10  -6   38.20   11.60
   0  10   6   19.70    5.70
   0  10   6   21.70    6.60
  -1 -10  -6   59.79    7.90
  -1 -10  -6   56.69    8.60
  -1 -10  -6   49.70    8.20
  -1 -10  -6   73.69   12.30
   1  10   6   52.49    7.10
   1  10   6   56.09    7.60
  -2 -10  -6   87.99   12.80
  -2 -10  -6  109.19   14.30
  -3 -10  -6    8.00    5.50
  -3 -10  -6   11.90    7.30
  -3 -10  -6   -4.80    9.60
  -4 -10  -6    9.00    8.70
  -4 -10  -6    7.70   10.10
  -4 -10  -6   12.30    6.20
  -5 -10  -6  -31.20   10.50
  -5 -10  -6   24.60   10.40
  -5 -10  -6    4.80    8.10
  -6 -10  -6   45.90   14.10
  -6 -10  -6   28.00   12.00
  -6 -10  -6    6.70   11.10
   2 -11  -6    4.70   10.70
   2 -11  -6   15.40    9.10
  -2  11   6  -12.60    9.30
  -2  11   6    4.10    7.50
   1 -11  -6   -3.80    8.80
   1 -11  -6   10.30    6.30
  -1  11   6   -0.30    6.60
  -1  11   6   10.20    8.10
   0 -11  -6  144.89   19.90
   0 -11  -6  151.98   20.60
   0 -11  -6  144.59   16.80
   0 -11  -6  154.58   19.30
   0  11   6  135.99   18.60
  -1 -11  -6   76.29   11.10
  -1 -11  -6   85.49   16.00
  -1 -11  -6   89.39   12.90
  -1 -11  -6  103.09   14.00
  -2 -11  -6   31.10   11.90
  -2 -11  -6   39.20    9.00
  -3 -11  -6   -1.70   11.10
  -3 -11  -6   -0.90    8.50
  -4 -11  -6   -7.90    9.40
  -4 -11  -6   30.70    7.60
  -4 -11  -6    9.40   11.80
  -5 -11  -6    4.80   13.00
  -5 -11  -6    9.40    8.50
  -5 -11  -6   22.00   12.10
   1 -12  -6   23.60   15.80
   1 -12  -6    9.90    9.70
   1 -12  -6    6.60   10.10
  -1  12   6    1.90    9.70
   0 -12  -6   89.09   18.90
   0 -12  -6   79.19   10.30
   0 -12  -6   75.29   12.00
   0 -12  -6   74.49   11.80
   0  12   6   89.89   11.60
   0  12   6   62.49    9.50
  -1 -12  -6   85.99   18.00
  -1 -12  -6   73.89   11.70
  -2 -12  -6   14.80    8.20
  -2 -12  -6   19.70   13.40
  -3 -12  -6   23.40   13.40
  -3 -12  -6    5.70    9.70
  -4 -12  -6   -9.40   14.90
  -4 -12  -6   36.60   11.40
  -4 -12  -6   55.69    9.00
  -1 -13  -6   34.80   10.80
  -1 -13  -6   43.70   14.10
  -2 -13  -6    0.60   10.00
  -2 -13  -6   21.10   15.40
  -3 -13  -6   18.40    9.90
  -3 -13  -6   10.90   16.90
  -3 -12   7   10.80   13.40
  -3 -12   7    1.80   10.30
  -2 -12   7  -18.40   10.10
   1  12  -7    6.10    7.20
  -1 -12   7   -0.10    8.70
  -1 -12   7   11.50   10.10
   0  12  -7   10.30    9.40
   0  12  -7   -1.30    7.70
   0 -12   7    4.10    9.60
   0 -12   7  -10.30   11.00
  -4 -11   7   28.40   14.50
  -4 -11   7   26.20   11.80
  -3 -11   7    6.10    9.80
  -3 -11   7   -2.50   11.00
  -2 -11   7   -1.20    8.30
   1  11  -7    1.30    6.00
   1  11  -7   10.10    6.90
  -1 -11   7   -3.10    7.50
  -1 -11   7    3.70    6.30
  -1 -11   7    8.10    7.50
   0  11  -7    1.40    7.20
   0 -11   7    0.00    8.60
   0 -11   7    6.10    7.20
   0 -11   7   -1.90    7.50
  -1  11  -7    7.20    9.60
  -1  11  -7    6.40    7.60
  -1  11  -7    2.70    7.70
   1 -11   7   -5.50   10.50
   1 -11   7   16.40    9.00
  -5 -10   7   10.20   15.70
  -5 -10   7   21.00   12.70
  -4 -10   7   -9.50    9.40
  -4 -10   7   19.00   10.50
  -3 -10   7   -3.10   10.00
  -3 -10   7    4.90    8.50
  -2 -10   7   10.00    6.90
   1  10  -7   57.29    9.00
   1  10  -7   61.29    8.60
   1  10  -7   51.49    8.20
  -1 -10   7   61.79    8.50
  -1 -10   7   58.09    9.50
  -1 -10   7   61.79    9.00
   0  10  -7   -2.30    6.20
   0  10  -7   -1.30    6.80
   0  10  -7   -7.90    6.00
   0 -10   7   -2.70    7.20
   0 -10   7    4.70    4.60
   0 -10   7   10.50    6.90
  -1  10  -7   93.89   15.10
  -1  10  -7  127.99   17.20
  -1  10  -7  131.19   15.70
   1 -10   7  109.89   15.90
   1 -10   7  110.19   15.20
   1 -10   7  137.89   15.00
  -2  10  -7   13.00    7.10
  -2  10  -7   33.50   10.40
  -2  10  -7    9.60    9.20
   2 -10   7   22.40   10.90
   2 -10   7    6.30    6.50
  -3  10  -7   -6.10    8.10
   3 -10   7  -24.20   11.70
  -6  -9   7    6.40    9.60
  -6  -9   7  -13.80   16.30
  -5  -9   7    9.20    9.50
  -5  -9   7   -2.00   12.30
  -4  -9   7   28.20   10.80
  -4  -9   7   26.30    8.80
  -3  -9   7   -0.20    6.80
  -3  -9   7   -0.80    7.80
   2   9  -7   55.89    8.10
  -2  -9   7   34.00    8.50
  -2  -9   7   60.79    7.80
   1   9  -7   -3.40    5.00
   1   9  -7    1.60    5.00
   1   9  -7    2.20    3.60
  -1  -9   7    2.40    6.00
  -1  -9   7    4.10    5.60
  -1  -9   7    6.80    5.10
   0   9  -7    8.20    5.50
   0   9  -7    4.20    6.30
   0   9  -7    8.50    5.50
   0  -9   7   16.40    5.20
   0  -9   7   16.10    3.70
   0  -9   7    4.10    6.40
  -1   9  -7  112.19   15.90
  -1   9  -7   97.19   14.30
  -1   9  -7  129.69   17.10
   1  -9   7  120.59   16.50
   1  -9   7  115.99   16.40
   1  -9   7  118.99   17.20
  -2   9  -7   25.50    7.10
  -2   9  -7    3.80    8.40
  -2   9  -7   24.80    8.50
   2  -9   7   30.20    9.40
   2  -9   7   15.30    7.20
  -3   9  -7   14.90    9.50
  -3   9  -7   13.30    8.30
  -3   9  -7   18.60   10.50
   3  -9   7   22.40    7.40
   3  -9   7   -0.40   11.80
  -6  -8   7   -0.40   14.70
  -6  -8   7    0.20   11.70
  -5  -8   7  -17.90    8.00
  -5  -8   7   13.80   10.40
  -4  -8   7    5.30    7.50
  -4  -8   7   11.70    8.20
  -3  -8   7   37.60    8.90
  -3  -8   7   34.30    7.20
   2   8  -7   10.10    3.90
   2   8  -7   19.00    4.00
   2   8  -7   18.30    5.80
  -2  -8   7   16.80    4.90
  -2  -8   7   12.10    4.60
  -2  -8   7   21.30    5.90
   1   8  -7   11.40    5.30
   1   8  -7    5.80    4.20
  -1  -8   7   10.10    6.00
  -1  -8   7    8.20    4.80
  -1  -8   7    3.30    4.50
   0   8  -7  325.67   34.20
   0   8  -7  323.37   33.90
   0   8  -7  334.87   33.80
   0  -8   7  301.27   33.20
   0  -8   7  311.67   33.80
   0  -8   7  290.67   34.10
  -1   8  -7  214.78   23.70
  -1   8  -7  214.48   23.20
  -1   8  -7  204.18   22.50
   1  -8   7  167.18   23.00
   1  -8   7  206.28   23.10
   1  -8   7  177.88   23.10
  -2   8  -7   -2.50    7.00
  -2   8  -7   11.20    6.60
  -2   8  -7   10.70    7.20
   2  -8   7    8.00    6.50
   2  -8   7   -2.30    7.30
  -3   8  -7   43.60    9.00
  -3   8  -7   35.50    9.40
  -3   8  -7   53.59   10.10
   3  -8   7   29.90    9.50
   3  -8   7   25.60    9.80
  -4   8  -7    5.20   10.80
  -4   8  -7    9.70    9.80
  -4   8  -7    9.00    8.00
   4  -8   7   -7.80   11.50
   4  -8   7    8.30   10.30
   4  -8   7   29.00   12.70
   6   7  -7   -0.20    7.40
   6   7  -7    4.40    5.50
  -6  -7   7   -3.00   11.30
  -6  -7   7    1.80    7.50
  -6  -7   7    7.30    7.90
  -6  -7   7   21.30   14.10
   5   7  -7    8.20    4.60
   5   7  -7    4.70    5.90
  -5  -7   7    1.30    5.50
  -5  -7   7    5.60    6.00
  -5  -7   7    9.50    8.60
  -5  -7   7   -4.60    9.50
   4   7  -7   63.39    7.60
  -4  -7   7   48.20   10.40
  -4  -7   7   53.99    7.80
  -4  -7   7   57.39    7.60
  -4  -7   7   57.79    9.50
   3   7  -7   86.39   10.70
  -3  -7   7   73.19   12.00
  -3  -7   7   71.49   11.10
  -3  -7   7  107.49   11.60
   2   7  -7   86.19   10.10
   2   7  -7   83.59   10.90
   2   7  -7   95.79   12.10
  -2  -7   7   88.39   11.20
  -2  -7   7   96.69   13.20
  -2  -7   7   76.09   11.40
   1   7  -7   21.40    4.60
   1   7  -7   23.80    5.40
   1   7  -7   25.30    5.40
  -1  -7   7   21.60    4.50
  -1  -7   7   32.70    5.40
  -1  -7   7   17.70    5.00
   0   7  -7   76.49   11.50
   0   7  -7   79.39   10.70
   0   7  -7   88.19   11.60
   0  -7   7   82.39   10.60
   0  -7   7   86.19   10.50
   0  -7   7   83.79   11.80
  -1   7  -7 1013.30   96.09
  -1   7  -7  859.41   96.29
  -1   7  -7  850.71   96.09
   1  -7   7  855.21   96.29
   1  -7   7  940.41   96.19
   1  -7   7 1064.69   96.29
  -2   7  -7   -0.80    6.40
  -2   7  -7   -4.40    5.20
  -2   7  -7    1.80    6.10
   2  -7   7   -2.70    6.00
   2  -7   7    8.00    6.40
  -3   7  -7   10.30    6.70
  -3   7  -7    4.00    7.30
  -3   7  -7   -0.80    6.10
   3  -7   7    9.30    7.60
   3  -7   7   -0.30    6.90
  -4   7  -7  -14.40   10.30
  -4   7  -7    0.00    7.90
  -4   7  -7    8.50    7.40
   4  -7   7    1.00   10.00
   4  -7   7    0.90   10.00
   4  -7   7    5.30   10.20
  -5   7  -7   17.70   10.90
  -5   7  -7  -10.90   13.50
  -5   7  -7   -9.70    9.70
   5  -7   7   -6.20   12.80
   5  -7   7   15.20   12.30
   5  -7   7    6.80    9.60
   7   6  -7   29.50   10.60
  -7  -6   7   -0.90   15.80
  -7  -6   7   19.20   12.50
  -7  -6   7    4.20   11.10
   6   6  -7    4.90    8.50
   6   6  -7   17.80    8.10
  -6  -6   7    9.60   10.00
  -6  -6   7   23.10    8.90
  -6  -6   7   16.80    8.40
  -6  -6   7   24.90   12.10
   5   6  -7    9.60    6.00
  -5  -6   7    1.90    5.80
  -5  -6   7    3.90    6.50
  -5  -6   7    9.50    9.00
  -5  -6   7   13.20    7.60
   4   6  -7   46.00    7.30
  -4  -6   7   54.49    7.90
  -4  -6   7   46.60    7.40
  -4  -6   7   49.80    9.50
  -4  -6   7   49.40    7.40
   3   6  -7    0.80    2.40
   3   6  -7   -0.90    3.40
  -3  -6   7   -1.60    5.60
  -3  -6   7   -5.20    5.40
  -3  -6   7   -0.20    3.70
   2   6  -7   75.79    9.50
   2   6  -7   63.59    9.20
  -2  -6   7   80.89   11.10
  -2  -6   7   71.09   10.20
  -2  -6   7   78.09    9.90
   1   6  -7   78.59   11.70
   1   6  -7  103.39   11.90
   1   6  -7  102.89   11.30
  -1  -6   7   89.99   12.00
  -1  -6   7   99.29   11.60
  -1  -6   7   80.49   10.70
   0   6  -7  175.38   19.30
   0   6  -7  166.58   19.70
   0   6  -7  177.18   19.40
   0  -6   7  160.78   19.40
   0  -6   7  183.18   19.20
   0  -6   7  180.18   19.50
  -1   6  -7  595.44   62.39
  -1   6  -7  543.45   62.29
  -1   6  -7  539.15   62.59
   1  -6   7  670.43   62.49
   1  -6   7  658.83   62.49
   1  -6   7  594.84   62.49
  -2   6  -7   33.20    6.00
  -2   6  -7   30.10    7.90
  -2   6  -7   29.50    6.70
   2  -6   7   20.10    6.60
   2  -6   7   31.60    6.80
  -3   6  -7   52.29    8.40
  -3   6  -7   46.30    7.00
  -3   6  -7   22.60    8.00
   3  -6   7   23.20    7.40
   3  -6   7   49.80    8.80
   3  -6   7   28.50    8.20
  -4   6  -7   89.79   11.40
  -4   6  -7   55.89   10.90
  -4   6  -7   65.89   10.70
   4  -6   7   73.09   11.00
   4  -6   7   71.99   11.90
   4  -6   7   41.90   11.20
  -5   6  -7   92.89   14.90
  -5   6  -7  114.59   16.90
  -5   6  -7   90.09   15.30
   5  -6   7   80.99   14.80
   5  -6   7  113.19   17.20
   5  -6   7  140.29   18.00
   7   5  -7   21.30    8.10
   7   5  -7   15.00   11.20
  -7  -5   7   12.70   15.60
  -7  -5   7    5.90   10.80
  -7  -5   7   11.10   10.70
  -7  -5   7    7.90    9.50
   6   5  -7   77.49   12.00
   6   5  -7  102.19   12.80
  -6  -5   7   53.29   12.90
  -6  -5   7   78.59   12.10
  -6  -5   7   83.89   15.00
  -6  -5   7   83.99   10.90
   5   5  -7   23.00    6.80
   5   5  -7   19.00    6.90
  -5  -5   7   33.00    7.10
  -5  -5   7   26.60    9.10
  -5  -5   7   20.20    4.60
  -5  -5   7   28.50    7.20
   4   5  -7   74.89    9.70
   4   5  -7   90.69   12.00
  -4  -5   7   88.59   11.60
  -4  -5   7   84.69   10.40
  -4  -5   7   65.99    9.80
  -4  -5   7   68.79   11.00
   3   5  -7  331.77   37.00
   3   5  -7  339.37   37.20
  -3  -5   7  359.26   37.10
  -3  -5   7  387.86   38.10
  -3  -5   7  356.06   37.70
  -3  -5   7  351.96   36.90
   2   5  -7    0.00    3.60
   2   5  -7   -0.40    3.10
   2   5  -7    1.80    3.70
  -2  -5   7    1.00    2.50
  -2  -5   7    0.20    3.90
  -2  -5   7    0.10    3.50
   1   5  -7    8.10    3.80
   1   5  -7    7.80    3.90
   1   5  -7   10.50    3.30
  -1  -5   7    5.60    3.70
  -1  -5   7   12.40    3.30
  -1  -5   7    8.80    2.60
   0   5  -7   48.20    6.70
   0   5  -7   51.29    7.20
   0   5  -7   45.10    6.50
   0  -5   7   52.59    6.70
   0  -5   7   47.40    6.80
   0  -5   7   61.49    7.90
  -1   5  -7   23.70    5.30
  -1   5  -7   22.70    4.60
  -1   5  -7   18.10    4.60
   1  -5   7   16.00    4.80
   1  -5   7   16.20    4.70
   1  -5   7   21.90    5.40
  -2   5  -7   74.79   10.60
  -2   5  -7  112.79   13.30
  -2   5  -7  112.59   11.80
   2  -5   7   72.09   10.80
  -3   5  -7    6.10    4.80
  -3   5  -7   17.80    7.40
  -3   5  -7   15.20    6.00
   3  -5   7    2.90    6.10
   3  -5   7    1.40    6.60
   3  -5   7    5.40    6.40
  -4   5  -7   11.80    7.00
  -4   5  -7    7.50    6.20
  -4   5  -7   13.10    8.40
   4  -5   7   15.90    7.60
   4  -5   7   15.60    7.40
   4  -5   7   16.50    8.40
  -5   5  -7   84.49   14.70
  -5   5  -7   97.19   14.70
  -5   5  -7  156.88   20.30
   5  -5   7  104.19   15.80
   5  -5   7   98.49   15.40
   5  -5   7  155.28   17.00
  -6   5  -7   -7.80   10.50
  -6   5  -7    7.60   10.40
  -6   5  -7   -0.20   15.90
   6  -5   7   -3.70    9.70
   6  -5   7   -3.30   15.90
   6  -5   7    3.90   15.30
   6  -5   7   24.90   12.80
   7   4  -7   21.60   11.50
   7   4  -7    6.50    9.40
  -7  -4   7   23.10   13.90
  -7  -4   7   -2.00   10.60
  -7  -4   7    9.40   10.90
  -7  -4   7   24.50   10.70
   6   4  -7    5.30    8.00
   6   4  -7   -4.30    8.20
  -6  -4   7    5.00    7.20
  -6  -4   7   -9.60   10.50
  -6  -4   7   -5.00    8.80
  -6  -4   7    4.30    8.20
   5   4  -7    1.90    5.90
   5   4  -7    8.70    6.50
  -5  -4   7   -1.60    7.90
  -5  -4   7    3.60    6.00
  -5  -4   7   -1.00    5.80
  -5  -4   7   -4.40    6.10
   4   4  -7 1766.42  181.58
   4   4  -7 2044.80  181.78
  -4  -4   7 1978.50  181.88
  -4  -4   7 1794.62  181.68
  -4  -4   7 1534.25  182.08
  -4  -4   7 1504.05  181.38
   3   4  -7    5.30    4.30
   3   4  -7    6.40    3.70
  -3  -4   7    6.30    2.90
  -3  -4   7    5.20    5.00
  -3  -4   7    6.90    3.70
  -3  -4   7   -2.10    4.00
   2   4  -7   64.59    8.70
   2   4  -7   77.59    9.20
   2   4  -7   71.69    9.70
  -2  -4   7   74.59    9.80
  -2  -4   7   64.99    9.20
  -2  -4   7   72.49    8.50
   1   4  -7    3.20    2.90
   1   4  -7    5.10    3.40
   1   4  -7    1.20    3.60
  -1  -4   7    3.00    2.60
  -1  -4   7    2.40    3.70
  -1  -4   7    2.70    3.80
  -1  -4   7    0.80    3.40
   0   4  -7  495.25   53.29
   0   4  -7  500.75   53.19
   0  -4   7  492.65   53.39
   0  -4   7  532.85   53.19
   0  -4   7  546.95   53.29
  -1   4  -7   -8.60    4.10
  -1   4  -7   -2.70    3.40
  -1   4  -7    1.70    3.70
   1  -4   7   -2.40    4.60
   1  -4   7    0.10    3.20
   1  -4   7    0.50    3.50
   1  -4   7    0.00    4.10
  -2   4  -7  407.06   41.20
  -2   4  -7  360.96   41.50
  -2   4  -7  343.67   41.30
   2  -4   7  468.65   41.50
   2  -4   7  405.76   41.50
   2  -4   7  371.76   41.50
  -3   4  -7   17.20    5.50
  -3   4  -7   14.40    4.50
  -3   4  -7   11.20    5.00
   3  -4   7   10.90    5.90
   3  -4   7   21.20    6.50
   3  -4   7   12.80    5.60
  -4   4  -7   49.80    9.90
  -4   4  -7   46.20    7.90
  -4   4  -7   30.80    8.00
   4  -4   7   69.99    9.60
   4  -4   7   36.50    8.10
   4  -4   7   25.00    8.10
  -5   4  -7   80.39   12.60
  -5   4  -7   62.59   11.40
  -5   4  -7   57.39   13.60
   5  -4   7   66.99   12.60
   5  -4   7  101.49   12.50
   5  -4   7   71.79   11.80
  -6   4  -7    4.00   12.90
  -6   4  -7    9.90   11.40
  -6   4  -7   -4.80    9.90
   6  -4   7   -5.20    9.00
   6  -4   7    0.70   13.80
   6  -4   7   12.00   11.40
   6  -4   7  -25.30   12.10
   7   3  -7   34.50   11.70
   7   3  -7   -1.50   10.90
  -7  -3   7   -1.30   11.00
  -7  -3   7   -0.50   11.80
  -7  -3   7    1.10    8.90
  -7  -3   7    1.80   13.10
   6   3  -7   16.30    8.30
   6   3  -7   -6.10    8.20
  -6  -3   7    1.50    8.10
  -6  -3   7    3.30    8.00
  -6  -3   7   -2.50    9.80
  -6  -3   7    5.00    8.50
   5   3  -7  219.88   25.80
   5   3  -7  209.48   24.90
  -5  -3   7  230.48   25.20
  -5  -3   7  214.78   26.60
  -5  -3   7  180.18   25.60
  -5  -3   7  237.08   25.30
   4   3  -7 1371.76  136.69
   4   3  -7 1405.76  136.59
  -4  -3   7 1165.98  136.99
  -4  -3   7 1363.86  136.59
  -4  -3   7 1429.66  136.59
  -4  -3   7 1222.58  136.79
   3   3  -7 2625.14  255.07
   3   3  -7 2328.67  254.97
  -3  -3   7 2449.55  254.97
  -3  -3   7 2584.14  255.37
  -3  -3   7 2454.55  254.97
   2   3  -7  285.47   28.40
   2   3  -7  310.97   28.30
   2   3  -7  242.28   28.10
  -2  -3   7  223.78   28.00
  -2  -3   7  308.87   28.30
  -2  -3   7  235.68   28.40
   1   3  -7 1794.52  186.08
   1   3  -7 1796.42  186.08
  -1  -3   7 1791.12  186.08
  -1  -3   7 1941.61  185.98
  -1  -3   7 1748.93  186.08
   0   3  -7 2004.80  211.58
   0   3  -7 2197.78  211.58
   0  -3   7 1937.31  211.58
   0  -3   7 2163.18  211.58
   0  -3   7 2017.70  211.58
  -1   3  -7  179.18   20.90
  -1   3  -7  197.68   20.40
   1  -3   7  198.68   20.90
   1  -3   7  178.88   20.60
  -2   3  -7  587.54   59.19
   2  -3   7  626.84   59.39
   2  -3   7  493.95   59.29
   2  -3   7  576.14   59.39
  -3   3  -7  554.34   54.19
  -3   3  -7  521.15   53.79
   3  -3   7  443.86   53.99
   3  -3   7  602.44   54.19
   3  -3   7  467.75   53.99
  -4   3  -7  293.17   37.50
  -4   3  -7  299.77   37.10
  -4   3  -7  418.76   38.50
   4  -3   7  305.27   37.30
   4  -3   7  407.16   37.90
   4  -3   7  381.06   37.60
  -5   3  -7   12.00    7.10
  -5   3  -7    4.50    8.20
  -5   3  -7    0.00    6.70
   5  -3   7    5.40    8.00
   5  -3   7   -5.10    6.60
   5  -3   7    2.40    8.60
  -6   3  -7   -3.40    9.30
  -6   3  -7   -7.00   11.20
  -6   3  -7    0.50    9.00
   6  -3   7    4.10   10.80
   6  -3   7   -7.00    9.60
   6  -3   7  -15.20   11.50
   6  -3   7   -3.20    7.90
   7   2  -7   48.90   12.60
   7   2  -7   31.90   12.30
  -7  -2   7   13.40    8.90
  -7  -2   7   35.10   11.90
  -7  -2   7   33.40   13.40
  -7  -2   7   25.40   12.50
   6   2  -7   36.00   10.30
   6   2  -7   41.20   10.10
  -6  -2   7   47.00   10.70
  -6  -2   7   38.40    9.60
  -6  -2   7   57.39   10.40
  -6  -2   7   56.79   11.10
   5   2  -7    4.70    7.20
   5   2  -7    5.30    6.40
  -5  -2   7    4.20    6.80
  -5  -2   7   10.80    6.40
  -5  -2   7   15.70    6.60
  -5  -2   7   17.00    6.60
   4   2  -7  505.45   50.19
   4   2  -7  554.94   50.49
  -4  -2   7  410.26   50.49
  -4  -2   7  473.05   50.29
  -4  -2   7  408.36   50.39
  -4  -2   7  520.25   50.29
   3   2  -7  921.01  105.69
   3   2  -7 1059.19  105.69
  -3  -2   7 1033.20  105.69
  -3  -2   7  903.31  105.79
  -3  -2   7 1067.39  105.69
  -3  -2   7 1179.98  105.79
   2   2  -7  128.99   14.00
  -2  -2   7  120.69   14.20
  -2  -2   7  110.59   14.10
  -2  -2   7  123.99   13.90
   1   2  -7  127.19   12.30
   1   2  -7  111.79   12.10
   1   2  -7  119.19   12.20
  -1  -2   7   82.49   12.10
  -1  -2   7  100.59   12.10
  -1  -2   7   86.19   11.70
  -1  -2   7   97.69   12.00
   0   2  -7  219.98   24.70
   0   2  -7  230.98   24.60
   0  -2   7  252.87   24.70
   0  -2   7  201.18   24.60
   0  -2   7  253.37   24.50
  -1   2  -7  183.88   17.50
  -1   2  -7  146.59   16.80
   1  -2   7  157.48   17.30
   1  -2   7  153.78   17.00
   1  -2   7  132.39   17.10
  -2   2  -7  430.26   44.40
   2  -2   7  404.36   44.30
   2  -2   7  438.16   44.40
  -3   2  -7  593.84   73.39
  -3   2  -7  789.52   73.79
  -3   2  -7  731.73   73.69
   3  -2   7  693.13   73.69
   3  -2   7  665.43   73.59
   3  -2   7  799.02   73.79
  -4   2  -7  261.47   31.10
  -4   2  -7  299.57   31.80
  -4   2  -7  248.38   30.60
   4  -2   7  284.87   30.90
   4  -2   7  333.97   31.10
   4  -2   7  273.17   31.00
  -5   2  -7   33.30    7.60
  -5   2  -7   21.70    7.90
  -5   2  -7   15.20    8.60
   5  -2   7   27.00    8.10
   5  -2   7   49.30    8.60
   5  -2   7   33.30    9.70
   5  -2   7   53.39    8.30
  -6   2  -7   80.59   14.60
  -6   2  -7   87.19   14.40
  -6   2  -7   74.09   12.60
   6  -2   7   98.79   13.00
   6  -2   7   84.79   13.10
   6  -2   7   63.29   12.00
   6  -2   7   74.89   14.70
  -7   2  -7   21.00   10.70
  -7   2  -7   28.00   11.60
  -7   2  -7    3.50   10.70
   7  -2   7   12.50   11.10
   7  -2   7   12.20   12.40
   7  -2   7   11.50   14.20
   7  -2   7   28.20   14.80
   7   1  -7   -0.40   11.50
   7   1  -7   14.30   13.10
  -7  -1   7   24.50   10.70
  -7  -1   7   -1.40   12.10
  -7  -1   7   -6.90    7.30
   6   1  -7  103.19   15.60
   6   1  -7  140.69   19.10
  -6  -1   7  136.69   19.00
  -6  -1   7   98.89   16.50
  -6  -1   7  154.58   20.40
   5   1  -7   26.40    7.80
   5   1  -7   34.70    7.20
  -5  -1   7   26.80    7.70
  -5  -1   7   25.30    7.40
  -5  -1   7   33.40    8.00
   4   1  -7   28.00    7.40
   4   1  -7   35.10    6.70
  -4  -1   7   63.49    7.90
  -4  -1   7   49.30    7.80
  -4  -1   7   47.40    7.40
  -4  -1   7   39.60    6.90
   3   1  -7    3.50    4.60
   3   1  -7    2.20    3.80
  -3  -1   7    6.90    4.20
  -3  -1   7    2.80    4.00
  -3  -1   7    2.70    3.60
  -3  -1   7    5.70    4.10
   2   1  -7   16.80    4.60
   2   1  -7   18.10    4.10
  -2  -1   7   17.30    4.40
  -2  -1   7   18.90    4.10
   1   1  -7  153.08   16.20
   1   1  -7  120.19   16.20
   1   1  -7  156.88   16.00
  -1  -1   7  144.79   16.30
  -1  -1   7  170.48   15.90
  -1  -1   7  136.39   16.20
  -1  -1   7  132.89   16.10
   0   1  -7 1426.46  162.78
   0   1  -7 1494.65  162.78
   0   1  -7 1601.84  162.78
   0   1  -7 1789.12  162.88
   0  -1   7 1442.86  162.78
   0  -1   7 1586.64  162.78
   0  -1   7 1773.62  162.78
  -1   1  -7   35.70    5.10
  -1   1  -7   32.00    5.40
  -1   1  -7   27.10    5.60
  -1   1  -7   28.80    4.90
   1  -1   7   26.00    5.20
   1  -1   7   47.90    5.60
   1  -1   7   39.20    5.00
   1  -1   7   42.70    5.70
  -2   1  -7  472.95   43.70
   2  -1   7  366.56   43.80
  -3   1  -7   15.50    4.50
  -3   1  -7   17.70    5.40
  -3   1  -7   17.90    4.80
   3  -1   7   19.40    5.20
   3  -1   7   21.40    4.70
   3  -1   7   14.60    4.70
  -4   1  -7  211.88   25.90
  -4   1  -7  232.48   25.60
  -4   1  -7  295.37   26.50
   4  -1   7  217.18   25.80
   4  -1   7  219.18   25.70
  -5   1  -7  418.06   51.49
  -5   1  -7  574.24   51.99
  -5   1  -7  451.75   52.09
   5  -1   7  547.25   52.59
   5  -1   7  395.36   51.49
   5  -1   7  531.85   51.79
   5  -1   7  503.55   51.59
  -6   1  -7   82.69   16.10
  -6   1  -7  140.49   18.80
  -6   1  -7  100.39   14.50
   6  -1   7  134.79   16.00
   6  -1   7   89.19   17.00
   6  -1   7  127.79   17.30
   6  -1   7  113.79   15.60
  -7   1  -7   -9.60   10.60
  -7   1  -7    3.60   10.50
  -7   1  -7   21.90   13.70
   7  -1   7   -0.20   15.70
   7  -1   7    0.30   11.30
   7  -1   7   15.40   11.10
   7  -1   7  -13.40   13.80
   7   0  -7  -11.00   12.40
   7   0  -7  -12.20   10.80
  -7   0   7   -0.40   10.60
  -7   0   7  -10.80    9.20
   6   0  -7  153.88   21.70
  -6   0   7  160.58   23.20
  -6   0   7  143.39   21.30
   5   0  -7  104.09   13.40
  -5   0   7  124.99   16.50
  -5   0   7  109.39   13.80
  -5   0   7   84.79   13.00
   4   0  -7  112.09   13.50
   4   0  -7   89.79   12.80
  -4   0   7   96.59   12.80
  -4   0   7   80.89   10.90
  -4   0   7   71.89   11.30
   3   0  -7  203.98   21.10
   3   0  -7  201.38   21.30
  -3   0   7  176.58   21.00
  -3   0   7  180.38   21.00
  -3   0   7  184.68   20.70
   2   0  -7  386.96   44.70
  -2   0   7  455.85   44.50
  -2   0   7  384.16   44.60
  -2   0   7  482.05   44.60
   1   0  -7  902.81   93.59
   1   0  -7  965.80   93.59
  -1   0   7  928.81   93.39
  -1   0   7  883.51   93.59
  -1   0   7  864.41   93.59
   0   0  -7   36.10    5.00
   0   0  -7   40.60    5.40
   0   0  -7   31.80    5.60
   0   0  -7   36.20    5.70
   0   0   7   42.60    5.50
   0   0   7   33.10    5.50
   0   0   7   38.40    5.10
   0   0   7   43.90    5.60
  -1   0  -7  140.69   13.40
  -1   0  -7  101.99   13.20
  -1   0  -7  115.19   12.60
   1   0   7  100.19   13.40
   1   0   7  114.29   12.70
   1   0   7   98.29   12.80
  -2   0  -7  290.07   26.50
  -2   0  -7  228.58   26.10
  -2   0  -7  228.18   26.10
   2   0   7  252.47   26.30
   2   0   7  225.38   26.10
  -3   0  -7   12.50    4.60
  -3   0  -7    3.40    5.10
  -3   0  -7    6.40    4.10
  -3   0  -7    7.90    3.80
   3   0   7    3.60    4.20
   3   0   7    8.60    4.00
   3   0   7    2.50    4.10
  -4   0  -7    4.00    4.00
  -4   0  -7    3.70    5.00
  -4   0  -7    6.10    5.00
   4   0   7    5.70    5.80
   4   0   7    3.80    4.40
   4   0   7    6.80    4.80
   4   0   7    2.70    5.00
  -5   0  -7    0.90    6.80
  -5   0  -7    6.90    6.60
   5   0   7    9.90    6.00
   5   0   7   15.90    7.40
   5   0   7    9.30    6.40
   5   0   7    0.60    5.30
  -6   0  -7   23.00    8.60
  -6   0  -7   21.50    9.60
   6   0   7   26.10    9.40
   6   0   7    7.40    8.20
   6   0   7   32.70    8.20
   6   0   7   30.90   11.20
  -7   0  -7    4.80   11.80
  -7   0  -7   -7.70   12.50
   7   0   7    4.70   12.10
   7   0   7    2.50   10.50
   7   0   7    9.40   13.90
   7   0   7    0.90    9.30
   7  -1  -7    7.40   13.00
  -7   1   7   20.90   10.80
  -7   1   7    4.30   10.10
   6  -1  -7   -3.50    8.00
  -6   1   7    1.40    8.40
  -6   1   7   -5.50    9.00
   5  -1  -7    3.50    6.70
  -5   1   7    8.00    7.50
  -5   1   7    7.20    7.20
   4  -1  -7   12.00    5.80
  -4   1   7    5.10    6.00
  -4   1   7   13.30    5.30
  -4   1   7   11.20    6.50
   3  -1  -7   29.40    5.00
   3  -1  -7   23.30    5.60
   3  -1  -7   26.60    5.50
  -3   1   7   24.60    5.30
  -3   1   7   31.80    5.30
  -3   1   7   30.00    5.30
  -3   1   7   22.80    4.90
   2  -1  -7  646.24   72.59
   2  -1  -7  753.22   72.89
   2  -1  -7  640.84   72.89
  -2   1   7  635.04   72.79
  -2   1   7  851.11   72.69
   1  -1  -7    7.50    3.90
   1  -1  -7   11.50    4.40
   1  -1  -7    9.30    3.80
   1  -1  -7    9.20    3.20
  -1   1   7   13.10    3.50
  -1   1   7   10.30    2.90
  -1   1   7   13.10    3.60
  -1   1   7    6.80    3.80
   0  -1  -7   17.20    4.30
   0  -1  -7   20.60    3.90
   0  -1  -7   17.50    4.10
   0  -1  -7   33.50    5.20
   0   1   7   30.10    4.40
   0   1   7   28.80    4.60
   0   1   7   28.80    3.90
   0   1   7   30.70    4.60
  -1  -1  -7  671.53   72.39
  -1  -1  -7  624.04   72.49
  -1  -1  -7  793.32   72.69
   1   1   7  670.83   72.49
   1   1   7  712.73   72.39
   1   1   7  665.43   72.49
   1   1   7  788.82   72.59
  -2  -1  -7  801.12   81.89
  -2  -1  -7  681.63   81.89
  -2  -1  -7  847.12   82.09
  -2  -1  -7  755.12   81.89
   2   1   7  781.72   81.89
   2   1   7  842.02   81.99
   2   1   7  860.61   82.09
  -3  -1  -7  500.45   53.59
  -3  -1  -7  531.25   53.49
  -3  -1  -7  557.24   53.69
   3   1   7  473.15   53.39
   3   1   7  568.14   53.69
   3   1   7  460.85   53.49
  -4  -1  -7   15.60    5.50
  -4  -1  -7   16.20    5.90
  -4  -1  -7   11.90    5.40
   4   1   7   11.80    4.30
   4   1   7    9.00    4.90
   4   1   7   20.70    5.60
   4   1   7   21.60    6.60
  -5  -1  -7  118.99   17.40
  -5  -1  -7  135.69   16.50
   5   1   7  131.79   16.00
   5   1   7  124.29   16.30
   5   1   7   96.89   15.30
   5   1   7  117.19   15.70
  -6  -1  -7    2.50    8.20
  -6  -1  -7   -0.50    8.30
   6   1   7   14.10   10.30
   6   1   7   13.00    7.90
   6   1   7    9.10    6.50
   6   1   7   17.60    6.60
  -7  -1  -7   15.00   11.40
  -7  -1  -7    5.70    8.70
   7   1   7    5.30    9.20
   7   1   7    9.30   10.60
   7   1   7    4.30    9.10
   7   1   7    2.70   13.90
   6  -2  -7    8.30    9.20
  -6   2   7    7.60   10.20
  -6   2   7   26.30   10.00
   5  -2  -7   33.60    8.80
  -5   2   7   20.50    7.80
  -5   2   7   10.30    8.00
   4  -2  -7  414.26   46.20
  -4   2   7  452.35   46.20
   3  -2  -7  140.29   17.70
  -3   2   7  136.79   16.50
  -3   2   7  180.18   17.70
   2  -2  -7  709.53   66.39
  -2   2   7  541.45   66.09
  -2   2   7  688.93   66.49
  -2   2   7  635.04   66.09
   1  -2  -7  258.37   25.20
   1  -2  -7  218.18   25.20
  -1   2   7  228.78   25.10
  -1   2   7  242.58   25.20
  -1   2   7  231.68   24.60
   0  -2  -7   -0.30    3.00
   0  -2  -7    0.70    2.30
   0  -2  -7    2.40    4.00
   0  -2  -7    3.90    3.30
   0   2   7    2.00    3.10
   0   2   7   -1.40    2.70
   0   2   7   -3.40    3.40
   0   2   7    2.70    2.10
  -1  -2  -7 1067.09   96.89
  -1  -2  -7  863.51   96.79
  -1  -2  -7 1034.00   96.69
   1   2   7  920.61   96.79
   1   2   7  930.51   96.79
   1   2   7  832.62   96.89
  -2  -2  -7 1754.92  171.98
  -2  -2  -7 1437.06  172.08
  -2  -2  -7 1647.64  171.98
  -2  -2  -7 1676.63  171.98
   2   2   7 1575.54  171.98
   2   2   7 1846.12  172.18
   2   2   7 1802.72  171.98
  -3  -2  -7  308.87   31.50
  -3  -2  -7  292.87   31.50
  -3  -2  -7  331.87   31.90
   3   2   7  290.97   32.00
   3   2   7  301.97   31.40
   3   2   7  260.67   31.60
   3   2   7  297.47   31.40
  -4  -2  -7    4.10    5.30
  -4  -2  -7    8.50    4.90
  -4  -2  -7    5.90    5.80
   4   2   7   -1.40    6.00
   4   2   7    2.10    4.70
   4   2   7    6.50    4.60
   4   2   7    4.20    3.80
  -5  -2  -7    3.40    6.10
  -5  -2  -7   -3.10    6.60
   5   2   7   -9.60    5.60
   5   2   7    2.80    8.00
   5   2   7    0.50    5.90
   5   2   7    4.50    5.00
  -6  -2  -7   54.79   10.70
  -6  -2  -7   60.59   10.00
   6   2   7   50.79   10.30
   6   2   7   69.19   10.30
   6   2   7   62.29    9.90
   6   2   7   64.59   12.60
  -7  -2  -7  151.28   22.90
  -7  -2  -7  219.08   24.20
   7   2   7  180.98   25.10
   7   2   7  183.58   24.60
   7   2   7  195.68   26.10
   7   2   7  197.38   24.50
   6  -3  -7   -8.80   10.80
   6  -3  -7  -10.10   10.20
  -6   3   7   -6.00    8.50
  -6   3   7   18.00   11.70
   5  -3  -7    5.80    8.30
   5  -3  -7   10.40    8.20
  -5   3   7   -6.90    6.60
  -5   3   7    2.20    7.60
   4  -3  -7  377.16   40.80
  -4   3   7  377.06   40.90
   3  -3  -7  657.23   67.29
  -3   3   7  632.94   67.19
   2  -3  -7  167.28   18.80
   2  -3  -7  198.58   18.80
   2  -3  -7  188.28   19.00
  -2   3   7  150.88   18.00
  -2   3   7  153.28   18.70
  -2   3   7  147.79   19.00
   1  -3  -7   51.49    7.10
   1  -3  -7   59.39    8.80
  -1   3   7   50.29    7.40
  -1   3   7   65.89    8.70
  -1   3   7   57.29    6.80
   0  -3  -7 4569.04  492.65
   0  -3  -7 5312.97  492.85
   0   3   7 4272.97  492.65
   0   3   7 4869.21  492.75
   0   3   7 4697.83  492.45
   0   3   7 5155.48  492.45
  -1  -3  -7  104.79   11.30
  -1  -3  -7  101.59   10.80
  -1  -3  -7   74.99   12.20
  -1  -3  -7   93.99   11.40
   1   3   7   98.89   11.40
   1   3   7  101.99   11.40
   1   3   7  101.79   11.80
   1   3   7   89.89   11.40
  -2  -3  -7 3589.24  388.36
  -2  -3  -7 3993.60  388.36
  -2  -3  -7 3924.61  388.56
   2   3   7 3664.23  388.36
   2   3   7 3698.23  388.36
   2   3   7 4117.59  388.56
   2   3   7 3566.64  388.46
  -3  -3  -7  468.35   49.50
  -3  -3  -7  511.45   49.70
  -3  -3  -7  467.35   50.09
   3   3   7  493.55   50.19
   3   3   7  490.85   49.60
   3   3   7  450.15   49.80
   3   3   7  463.15   49.60
  -4  -3  -7    1.70    4.70
  -4  -3  -7    4.30    4.70
  -4  -3  -7    5.60    5.30
   4   3   7    4.00    4.50
   4   3   7    5.60    4.70
   4   3   7    9.70    6.10
   4   3   7    7.40    3.90
  -5  -3  -7   23.60    7.50
  -5  -3  -7   17.90    7.10
  -5  -3  -7   30.80    7.20
   5   3   7   15.80    6.00
   5   3   7   31.80    6.40
   5   3   7   28.40    6.20
   5   3   7   20.80    8.20
  -6  -3  -7   81.29   12.80
  -6  -3  -7  101.69   12.90
   6   3   7   81.59   14.70
   6   3   7   82.99   11.60
   6   3   7   91.59   11.90
   6   3   7   80.89   12.30
  -7  -3  -7   21.50   10.60
  -7  -3  -7    0.10    6.50
   7   3   7   11.00    9.00
   7   3   7    5.60    9.20
   7   3   7  -14.00   13.90
   6  -4  -7   36.00   12.40
   6  -4  -7   18.40   13.90
  -6   4   7   68.19   12.90
  -6   4   7   39.10   15.20
   5  -4  -7   17.50    9.20
   5  -4  -7   17.30    8.60
  -5   4   7    6.30    9.20
  -5   4   7   10.90    7.70
   4  -4  -7   54.49   10.00
   4  -4  -7   48.50   10.00
  -4   4   7   73.09    9.70
  -4   4   7   51.79    9.40
   3  -4  -7    6.10    5.40
   3  -4  -7   11.70    5.40
  -3   4   7    2.70    5.40
  -3   4   7    3.40    5.00
   2  -4  -7    6.90    5.20
  -2   4   7    6.90    3.00
  -2   4   7    5.20    4.70
  -2   4   7    4.90    4.40
   1  -4  -7  305.47   38.40
   1  -4  -7  374.76   38.30
   1  -4  -7  420.66   38.50
  -1   4   7  421.56   38.30
  -1   4   7  302.57   38.30
   0  -4  -7 1239.78  133.19
   0  -4  -7 1405.36  133.09
   0   4   7 1241.98  132.99
  -1  -4  -7  609.84   59.69
  -1  -4  -7  548.15   59.69
   1   4   7  619.14   59.79
   1   4   7  541.85   59.79
   1   4   7  575.74   59.69
  -2  -4  -7  465.95   46.20
  -2  -4  -7  395.26   46.40
  -2  -4  -7  453.75   46.90
   2   4   7  428.76   46.70
   2   4   7  468.45   46.70
   2   4   7  461.45   46.40
   2   4   7  457.55   46.30
  -3  -4  -7  469.25   52.19
  -3  -4  -7  492.25   51.69
  -3  -4  -7  503.35   51.59
   3   4   7  523.15   51.99
   3   4   7  515.65   51.69
   3   4   7  491.95   51.69
   3   4   7  493.35   52.19
  -4  -4  -7  358.66   36.50
  -4  -4  -7  317.57   35.50
  -4  -4  -7  370.56   36.00
   4   4   7  320.27   36.70
   4   4   7  308.57   36.10
   4   4   7  334.27   35.80
   4   4   7  368.66   35.90
  -5  -4  -7   85.29   11.80
  -5  -4  -7   89.29   12.10
  -5  -4  -7  103.39   12.60
   5   4   7   93.09   12.90
   5   4   7   76.39   11.00
   5   4   7   87.79   12.60
   5   4   7   98.29   13.30
  -6  -4  -7    5.50    8.70
  -6  -4  -7    6.70    7.50
  -6  -4  -7   11.00    8.00
   6   4   7    6.80    6.50
   6   4   7    8.50    6.70
   6   4   7   -0.80    9.30
   6   4   7   13.50    7.00
  -7  -4  -7   84.49   11.50
  -7  -4  -7   65.89   13.70
   7   4   7   81.09   12.10
   7   4   7   57.49   16.40
   7   4   7   79.29   12.50
   7   4   7   81.59   12.60
   6  -5  -7    4.00   13.10
   6  -5  -7   11.40   14.50
  -6   5   7   -5.70   11.40
  -6   5   7   -0.50   13.50
   5  -5  -7   22.80    9.50
   5  -5  -7   33.00   12.40
  -5   5   7   54.89   10.90
  -5   5   7   25.70   10.20
   4  -5  -7  359.06   36.00
   4  -5  -7  262.67   35.80
  -4   5   7  334.27   35.50
  -4   5   7  313.47   35.50
   3  -5  -7  142.79   18.50
  -3   5   7  145.99   18.20
  -2   5   7  168.98   23.30
  -2   5   7  247.68   23.30
   1  -5  -7  313.47   28.20
   1  -5  -7  232.18   27.90
  -1   5   7  248.68   27.90
  -1   5   7  254.17   28.10
   0  -5  -7  207.88   23.20
   0  -5  -7  197.48   22.60
   0  -5  -7  202.88   22.70
   0   5   7  214.48   22.70
   0   5   7  229.58   22.60
  -1  -5  -7   40.00    5.00
  -1  -5  -7   30.80    6.30
  -1  -5  -7   35.70    5.20
   1   5   7   38.20    5.20
   1   5   7   41.10    5.20
  -2  -5  -7   76.89    9.60
  -2  -5  -7   65.59    9.50
  -2  -5  -7   70.49    9.50
   2   5   7   79.09   10.40
   2   5   7   64.49    9.90
   2   5   7   81.39    9.00
  -3  -5  -7   19.50    3.60
  -3  -5  -7   15.80    5.00
  -3  -5  -7   16.10    4.10
   3   5   7   15.90    4.90
   3   5   7   17.90    5.00
   3   5   7   13.40    3.40
  -4  -5  -7   30.10    6.80
  -4  -5  -7   24.90    5.60
  -4  -5  -7   34.40    5.60
   4   5   7   41.40    7.50
   4   5   7   32.00    6.20
   4   5   7   29.50    5.10
  -5  -5  -7   41.20    7.50
  -5  -5  -7   25.40    7.00
  -5  -5  -7   20.30    4.80
   5   5   7   24.00    6.30
   5   5   7   22.60    5.90
   5   5   7   24.10    8.10
   5   5   7   23.00    6.10
  -6  -5  -7   -2.00    8.80
  -6  -5  -7    6.30    4.60
  -6  -5  -7    0.30    7.20
   6   5   7    4.80    6.30
   6   5   7   -7.00    6.10
   6   5   7    3.50    6.20
   6   5   7   13.00    9.70
  -7  -5  -7    2.10   10.20
  -7  -5  -7    0.00    8.20
   7   5   7  -10.40    7.80
   7   5   7  -11.20   12.30
   7   5   7    8.00    8.50
   7   5   7    9.20    8.20
   5  -6  -7   51.89   13.90
   5  -6  -7   46.30   13.10
  -5   6   7   68.99   11.60
  -5   6   7   51.89   12.80
   4  -6  -7   -7.30    9.10
   4  -6  -7   12.80    9.50
  -4   6   7    8.00    6.60
  -4   6   7    8.40    9.00
   3  -6  -7  177.68   23.60
   3  -6  -7  173.38   23.10
  -3   6   7  199.48   23.00
  -3   6   7  211.98   23.00
  -2   6   7 2103.19  216.58
  -2   6   7 2113.99  216.58
   1  -6  -7  166.38   22.20
   1  -6  -7  193.98   21.80
   1  -6  -7  162.18   21.50
  -1   6   7  229.58   21.90
  -1   6   7  210.08   21.30
   0  -6  -7    1.20    3.50
   0  -6  -7    0.80    3.40
   0  -6  -7    1.30    5.80
   0   6   7   -2.60    3.60
   0   6   7   -0.10    3.40
  -1  -6  -7   32.70    6.60
  -1  -6  -7   32.40    4.70
  -1  -6  -7   29.70    4.80
   1   6   7   38.70    4.90
   1   6   7   30.30    5.00
  -2  -6  -7  208.68   21.90
  -2  -6  -7  192.18   20.70
  -2  -6  -7  197.88   20.50
  -2  -6  -7  197.48   21.20
   2   6   7  186.58   20.10
   2   6   7  201.08   20.40
   2   6   7  166.28   21.00
  -3  -6  -7    0.60    3.40
  -3  -6  -7   -0.20    3.40
  -3  -6  -7    2.00    5.20
   3   6   7   -1.10    4.50
   3   6   7   -4.80    1.70
   3   6   7   -0.30    2.70
   3   6   7    1.20    4.50
  -4  -6  -7  860.01   84.19
  -4  -6  -7  800.42   84.19
  -4  -6  -7  849.32   84.99
   4   6   7  760.62   84.59
   4   6   7  792.72   83.99
   4   6   7  819.62   85.09
   4   6   7  835.42   84.09
  -5  -6  -7  105.19   14.30
  -5  -6  -7  111.29   14.80
  -5  -6  -7  105.69   14.10
   5   6   7  127.29   17.40
   5   6   7  100.69   12.00
   5   6   7   92.89   13.30
   5   6   7   98.09   14.80
  -6  -6  -7   25.20    8.80
  -6  -6  -7   17.30    7.60
  -6  -6  -7   23.10    7.40
   6   6   7   20.50    6.70
   6   6   7   21.50    4.90
   6   6   7    3.90   10.30
   6   6   7   40.50    8.20
  -7  -6  -7   -0.90    9.90
  -7  -6  -7    2.80    9.70
  -7  -6  -7    2.20   11.70
   7   6   7    9.40   13.40
   7   6   7   17.80    8.30
   7   6   7   -0.20    8.40
   7   6   7   22.40    8.90
   5  -7  -7    2.70   11.80
   5  -7  -7   -2.20   13.30
  -5   7   7    3.40   11.90
  -5   7   7   21.20    8.10
  -5   7   7   -5.20   14.30
   4  -7  -7    2.60   10.60
   4  -7  -7    2.60    9.20
  -4   7   7    9.80    5.20
  -4   7   7   -5.40    7.20
  -4   7   7    3.70    9.00
   3  -7  -7   69.19   11.40
   3  -7  -7   53.49   11.50
  -3   7   7   74.29   11.30
  -3   7   7   85.79   11.30
  -2   7   7  724.53   75.89
  -2   7   7  730.73   75.79
   1  -7  -7   -2.80    5.50
   1  -7  -7    1.80    5.20
  -1   7   7   -3.60    4.60
  -1   7   7   -0.20    5.00
   0  -7  -7    0.70    6.90
   0  -7  -7   -0.50    3.40
   0  -7  -7    4.10    4.30
   0   7   7   -3.10    4.00
   0   7   7    1.80    3.90
  -1  -7  -7    2.50    4.00
  -1  -7  -7    8.50    6.40
  -1  -7  -7    3.10    3.90
  -1  -7  -7    4.70    4.20
   1   7   7    5.70    3.40
   1   7   7    9.20    6.10
  -2  -7  -7   16.20    5.50
  -2  -7  -7   20.00    6.60
  -2  -7  -7   22.70    4.30
  -2  -7  -7   17.80    4.10
   2   7   7   19.40    2.90
   2   7   7   20.00    3.50
  -3  -7  -7   77.69   11.00
  -3  -7  -7   82.79    9.70
  -3  -7  -7   74.49   10.20
  -3  -7  -7   79.59   10.70
   3   7   7   77.09   12.00
  -4  -7  -7  123.09   15.30
  -4  -7  -7   90.49   11.20
  -4  -7  -7   78.49   12.30
   4   7   7   74.79   11.90
  -5  -7  -7  137.99   19.20
  -5  -7  -7  116.09   15.40
  -5  -7  -7  125.39   15.30
   5   7   7  108.19   16.20
   5   7   7  120.59   16.80
  -6  -7  -7  184.68   22.50
  -6  -7  -7  201.08   25.40
  -6  -7  -7  189.68   23.00
   6   7   7  159.68   23.70
   6   7   7  187.48   24.10
   6   7   7  206.18   22.20
  -7  -7  -7   12.90    8.40
  -7  -7  -7   -8.50   12.40
  -7  -7  -7    4.80    9.50
   7   7   7  -11.80    5.30
   7   7   7   -9.90   12.50
   7   7   7    1.70    7.10
   7   7   7   12.90   10.30
   4  -8  -7   12.50   11.60
   4  -8  -7   11.40   12.30
  -4   8   7    7.90   10.90
  -4   8   7   11.70    9.40
   3  -8  -7    4.50    8.60
   3  -8  -7   11.30    9.30
  -3   8   7   17.40    7.90
  -3   8   7   15.60    7.70
   2  -8  -7  518.85   64.49
  -2   8   7  718.93   64.39
  -2   8   7  596.14   64.49
   1  -8  -7  250.17   24.50
   1  -8  -7  187.38   24.10
  -1   8   7  200.68   23.70
  -1   8   7  207.68   24.10
   0  -8  -7    4.30    7.70
   0  -8  -7   -0.90    3.40
   0  -8  -7    6.60    5.00
   0   8   7    0.90    4.40
   0   8   7    5.30    4.20
  -1  -8  -7   39.70    8.90
  -1  -8  -7   45.50    6.40
  -1  -8  -7   36.70    6.90
  -1  -8  -7   43.30    6.60
   1   8   7   46.30    6.20
  -2  -8  -7    8.80    7.20
  -2  -8  -7    7.40    5.30
  -2  -8  -7    9.00    3.70
  -3  -8  -7  359.26   38.10
  -3  -8  -7  332.07   37.20
  -4  -8  -7   51.29    9.20
  -4  -8  -7   31.50    9.50
   4   8   7   38.00    8.80
  -5  -8  -7   76.29   12.50
   5   8   7   55.29   10.60
  -6  -8  -7  127.69   17.00
   6   8   7  133.29   18.90
  -7  -8  -7   -3.60   13.50
  -7  -8  -7   19.20    9.10
   7   8   7   13.60   10.40
   4  -9  -7   69.59   12.90
  -4   9   7   22.20   14.50
   3  -9  -7   19.20   10.40
  -3   9   7   15.90    9.10
  -3   9   7   11.80    9.20
   2  -9  -7   93.79   12.40
  -2   9   7   82.69   11.60
  -2   9   7   59.69   11.80
   1  -9  -7   83.59   12.50
   1  -9  -7   83.09   11.90
   1  -9  -7   96.99   13.70
  -1   9   7   92.59   11.50
  -1   9   7   80.89   11.40
   0  -9  -7   39.00    5.90
   0  -9  -7   28.30    9.60
   0  -9  -7   40.10    6.90
   0   9   7   35.50    6.60
   0   9   7   41.20    6.70
  -1  -9  -7  130.69   16.70
  -1  -9  -7  170.28   20.30
  -1  -9  -7  125.19   17.10
  -1  -9  -7  148.29   16.80
   1   9   7  156.88   16.30
   1   9   7  135.19   15.40
  -2  -9  -7  122.09   16.40
  -2  -9  -7  139.49   19.10
  -3  -9  -7  248.48   28.10
  -3  -9  -7  240.18   25.30
  -3  -9  -7  212.08   26.70
  -4  -9  -7    5.60    8.70
  -4  -9  -7   10.60    5.30
  -4  -9  -7    2.50    8.20
  -5  -9  -7   24.10   10.70
  -5  -9  -7   24.90   11.20
  -6  -9  -7  172.28   21.20
   6   9   7  150.18   21.60
   3 -10  -7   32.00   12.00
  -3  10   7   31.20   12.00
  -3  10   7   37.60   10.40
   2 -10  -7    5.20    9.90
   2 -10  -7   -6.90    6.40
  -2  10   7    1.40    8.50
  -2  10   7    2.40    8.30
   1 -10  -7   -0.30    7.30
   1 -10  -7  -18.00   11.00
   1 -10  -7    1.00    8.00
  -1  10   7   -4.00    6.10
  -1  10   7    0.00    6.90
   0 -10  -7   15.10    4.90
   0 -10  -7    7.70   10.50
   0 -10  -7   22.90    4.90
   0 -10  -7   24.40    6.50
   0  10   7   13.10    5.30
   0  10   7   12.90    6.10
  -1 -10  -7  232.18   29.90
  -1 -10  -7  248.68   26.40
  -1 -10  -7  219.38   26.40
  -1 -10  -7  247.38   26.00
   1  10   7  234.38   25.80
   1  10   7  233.78   25.20
  -2 -10  -7    1.60    6.80
  -2 -10  -7   -3.20    8.00
  -3 -10  -7   48.40    9.60
  -3 -10  -7   57.69   11.80
  -4 -10  -7   31.10    9.90
  -4 -10  -7   24.80    6.40
  -4 -10  -7   15.70    8.60
  -5 -10  -7   20.20   10.60
  -5 -10  -7    8.70    8.40
  -5 -10  -7  -17.00   10.50
  -6 -10  -7   -3.00   13.60
   2 -11  -7   24.10   12.30
   2 -11  -7    6.90    9.00
  -2  11   7   10.90    7.70
  -2  11   7   27.10   10.20
   1 -11  -7   -2.70    9.30
   1 -11  -7  -11.20   14.20
   1 -11  -7   -4.90    7.50
  -1  11   7   -2.60    8.30
  -1  11   7   -7.70    6.40
   0 -11  -7    6.30    8.10
   0 -11  -7   11.80    7.00
   0 -11  -7   12.40   13.20
   0  11   7   17.10    7.20
   0  11   7   22.80    6.20
  -1 -11  -7    6.10   11.80
  -1 -11  -7    7.30    5.40
  -1 -11  -7    4.30    6.50
  -1 -11  -7    1.50    6.10
   1  11   7    9.60    4.70
   1  11   7   21.60    6.00
  -2 -11  -7    4.80    7.50
  -2 -11  -7    6.10   11.60
  -3 -11  -7   17.00    8.40
  -3 -11  -7   19.60   12.40
  -4 -11  -7  124.29   18.10
  -4 -11  -7  129.89   17.10
  -4 -11  -7  101.49   16.20
  -5 -11  -7   16.30    9.70
  -5 -11  -7   -9.90   13.70
  -5 -11  -7    9.80   11.90
   1 -12  -7    3.60   10.90
   1 -12  -7   -0.80    8.40
  -1  12   7    5.60    9.60
   0 -12  -7   40.30   14.70
   0 -12  -7   26.30    9.50
   0 -12  -7   24.70    8.20
   0  12   7   28.30    8.60
  -1 -12  -7   13.70    5.20
  -1 -12  -7   22.00   15.30
  -1 -12  -7   11.10    7.10
  -2 -12  -7   18.90   14.40
  -2 -12  -7   13.80    7.00
  -3 -12  -7   26.20   14.50
  -3 -12  -7    0.80    9.60
  -4 -12  -7   68.69   17.40
  -4 -12  -7   72.49   13.20
  -2 -13  -7  -10.30   10.30
  -2 -13  -7   28.70   13.20
  -2 -12   8   10.00   11.00
   1  12  -8   -7.90    8.10
  -1 -12   8    2.30    9.60
  -1 -12   8   -3.40   10.60
  -4 -11   8  -17.40   12.70
  -4 -11   8   -1.20   13.90
  -3 -11   8   20.80   12.80
  -3 -11   8   13.50    9.30
  -2 -11   8  -12.20    9.60
   1  11  -8   24.70    7.20
   1  11  -8   14.50    7.50
   1  11  -8   25.90    6.60
  -1 -11   8   15.80    8.20
  -1 -11   8   23.00    6.80
  -1 -11   8   21.80    9.70
   0  11  -8   14.00    6.10
   0  11  -8    2.80    6.90
   0  11  -8    0.90    8.30
   0 -11   8   -2.30    6.90
   0 -11   8    8.70    9.50
   0 -11   8   -0.10    8.70
  -1  11  -8    4.70   10.20
  -1  11  -8   14.20    7.00
  -1  11  -8   14.60    8.10
   1 -11   8   13.70    9.20
   1 -11   8   16.70    9.60
  -5 -10   8   13.90   15.50
  -5 -10   8   14.20   11.80
  -4 -10   8   -6.10    9.00
  -4 -10   8   22.80   11.90
  -3 -10   8  -15.00   10.30
  -3 -10   8    1.20    9.20
  -2 -10   8   -1.30    5.50
  -2 -10   8   11.10    7.30
   1  10  -8    4.40    6.90
   1  10  -8   -5.50    4.60
   1  10  -8    6.00    5.70
  -1 -10   8    2.50    5.70
  -1 -10   8    6.70    5.80
  -1 -10   8    7.90    7.20
   0  10  -8   48.00    8.40
   0  10  -8   28.50    8.00
   0  10  -8   37.10    8.20
   0 -10   8   39.50    7.30
   0 -10   8   31.00    6.50
   0 -10   8   42.40    9.20
  -1  10  -8   40.10    9.70
  -1  10  -8   39.70    8.60
  -1  10  -8   50.99    9.90
   1 -10   8   60.59    9.70
   1 -10   8   41.40   10.70
   1 -10   8   37.40    7.30
  -2  10  -8    1.90   11.00
  -2  10  -8   -4.90    7.30
  -2  10  -8    5.60   10.20
   2 -10   8    3.30    7.80
   2 -10   8   -5.40   10.50
  -5  -9   8   -3.80   13.40
  -5  -9   8   -3.00   10.60
  -4  -9   8   21.30    9.80
  -4  -9   8   14.50   10.50
  -3  -9   8    6.40    6.70
  -3  -9   8    3.80    8.80
   2   9  -8    5.20    4.40
   2   9  -8   10.30    5.50
   2   9  -8    1.10    4.60
  -2  -9   8   -2.10    6.50
  -2  -9   8    3.50    4.80
  -2  -9   8   -3.60    5.30
   1   9  -8  133.59   18.10
   1   9  -8  141.49   17.60
  -1  -9   8  138.59   18.50
  -1  -9   8  161.48   18.00
  -1  -9   8  132.79   17.50
   0   9  -8  209.98   23.20
   0   9  -8  183.58   23.10
   0   9  -8  188.98   23.60
   0  -9   8  197.48   23.30
   0  -9   8  200.58   22.00
   0  -9   8  194.38   23.20
  -1   9  -8   12.30    8.30
  -1   9  -8    5.90    6.30
  -1   9  -8   21.10    7.80
   1  -9   8   21.70    6.90
   1  -9   8    3.50    7.40
   1  -9   8    9.80    8.00
  -2   9  -8   20.30    9.10
  -2   9  -8   16.30    7.10
  -2   9  -8   11.30    9.30
   2  -9   8   22.10    7.10
   2  -9   8   17.00    9.70
  -3   9  -8   47.10   12.30
  -3   9  -8   25.50   10.70
  -3   9  -8   57.39   10.30
   3  -9   8   44.20   12.10
   3  -9   8   43.50   13.30
   3  -9   8   29.20    8.60
  -6  -8   8    7.60    9.70
  -6  -8   8   -2.00    7.70
  -6  -8   8   23.00   15.80
  -6  -8   8    0.00    7.70
  -5  -8   8    2.50   12.00
  -5  -8   8    2.30    9.90
  -4  -8   8   10.40    9.50
  -4  -8   8   11.40    8.70
  -3  -8   8   53.29   10.40
  -3  -8   8   43.90    9.30
  -3  -8   8   56.99    7.80
   2   8  -8   -1.70    3.10
   2   8  -8    3.80    5.60
   2   8  -8   -1.50    4.10
  -2  -8   8    3.70    5.80
  -2  -8   8   -3.10    4.40
  -2  -8   8   -1.10    4.70
   1   8  -8    1.90    4.50
   1   8  -8   -0.10    4.90
   1   8  -8   13.40    6.40
  -1  -8   8    0.10    5.20
  -1  -8   8    0.90    3.80
  -1  -8   8    0.70    4.90
   0   8  -8  500.45   48.10
   0   8  -8  463.35   48.20
   0   8  -8  461.95   48.00
   0  -8   8  468.55   47.70
   0  -8   8  447.96   48.10
   0  -8   8  385.86   48.00
  -1   8  -8  102.49   12.70
  -1   8  -8   87.79   11.40
  -1   8  -8   82.59   11.60
   1  -8   8   96.69   11.60
   1  -8   8   62.29   11.10
   1  -8   8   89.09   11.90
  -2   8  -8  -10.80    7.60
  -2   8  -8   -7.80    6.70
  -2   8  -8   -9.60    6.60
   2  -8   8    8.70    8.30
   2  -8   8    0.00    6.60
  -3   8  -8    4.60    6.90
  -3   8  -8   11.00    8.50
  -3   8  -8   20.90    9.00
   3  -8   8   24.10    9.80
   3  -8   8   20.00   10.50
   3  -8   8   11.20    8.50
  -4   8  -8   68.09   13.90
  -4   8  -8   56.69   13.60
  -4   8  -8   78.69   11.70
   4  -8   8   52.29   12.80
   4  -8   8   61.89   14.70
   6   7  -8    8.90    6.40
   6   7  -8   13.20    7.90
  -6  -7   8   -3.40   13.50
  -6  -7   8   -1.60    7.90
  -6  -7   8   -7.90    7.90
  -6  -7   8   22.90   11.00
   5   7  -8   -2.80    6.00
   5   7  -8    3.60    4.90
  -5  -7   8   -6.40   10.80
  -5  -7   8    0.30    8.90
  -5  -7   8    6.30    6.50
  -5  -7   8    6.00    6.00
   4   7  -8   -3.50    4.60
   4   7  -8   -0.60    3.70
  -4  -7   8    2.10    4.60
  -4  -7   8    0.80    5.00
  -4  -7   8    9.00    8.60
  -4  -7   8   -6.10    6.10
   3   7  -8  126.09   14.60
   3   7  -8  147.69   15.70
  -3  -7   8  126.89   15.80
  -3  -7   8  145.49   17.80
  -3  -7   8  117.29   18.60
   2   7  -8  392.66   41.90
   2   7  -8  401.96   42.40
  -2  -7   8  392.56   42.20
  -2  -7   8  419.36   42.10
  -2  -7   8  396.06   42.90
   1   7  -8   34.20    5.70
   1   7  -8   32.40    6.20
   1   7  -8   33.00    6.60
  -1  -7   8   28.40    6.10
  -1  -7   8   33.70    4.80
  -1  -7   8   32.50    6.40
   0   7  -8    4.60    4.20
   0   7  -8    3.70    5.60
   0   7  -8   -1.20    4.50
   0  -7   8    5.10    5.50
   0  -7   8    2.90    4.60
   0  -7   8    2.00    4.50
  -1   7  -8  647.44   67.19
  -1   7  -8  669.23   66.99
   1  -7   8  719.63   67.19
   1  -7   8  524.05   66.99
   1  -7   8  665.43   67.19
  -2   7  -8   37.70   10.40
  -2   7  -8   55.79    8.10
  -2   7  -8   59.49    8.80
   2  -7   8   65.79    9.20
   2  -7   8   37.20    8.40
  -3   7  -8    3.60    6.50
  -3   7  -8    5.80    7.90
  -3   7  -8    7.50    7.70
   3  -7   8    1.20    7.00
   3  -7   8   -5.70    7.60
   3  -7   8   10.40    8.60
  -4   7  -8   41.10   10.10
  -4   7  -8   39.90   10.40
  -4   7  -8   31.80   10.60
   4  -7   8   49.40   12.80
   4  -7   8   24.80   12.40
   4  -7   8   40.50   10.90
  -5   7  -8   43.20   15.10
  -5   7  -8   75.19   16.60
  -5   7  -8   35.80   12.90
   5  -7   8   48.90   14.20
   5  -7   8   46.10   12.30
   7   6  -8   13.70   11.00
  -7  -6   8    2.70    8.60
   6   6  -8   -2.30    6.90
   6   6  -8   -4.70    7.90
  -6  -6   8    0.90    8.10
  -6  -6   8    8.90   12.90
  -6  -6   8    1.50    8.00
  -6  -6   8    2.80   10.20
   5   6  -8   57.49    8.60
   5   6  -8   45.20   10.20
  -5  -6   8   69.69   12.00
  -5  -6   8   45.40    7.70
  -5  -6   8   46.20    8.80
  -5  -6   8   37.80   10.10
   4   6  -8   72.19    8.60
  -4  -6   8   67.39    9.00
  -4  -6   8   74.89   11.10
  -4  -6   8   51.39    9.90
  -4  -6   8   44.10    8.40
   3   6  -8   65.59    8.50
  -3  -6   8   80.99    9.60
  -3  -6   8   70.09    8.90
  -3  -6   8   60.59   10.20
   2   6  -8  596.24   66.29
   2   6  -8  675.83   66.19
   2   6  -8  606.54   65.99
  -2  -6   8  676.33   66.19
  -2  -6   8  653.63   66.49
  -2  -6   8  593.04   65.99
  -2  -6   8  669.83   66.09
   1   6  -8   76.19    9.80
   1   6  -8   72.29    9.10
   1   6  -8   63.09    8.90
  -1  -6   8   71.29    9.10
  -1  -6   8   72.99    8.60
  -1  -6   8   70.89   10.30
   0   6  -8   58.79    7.50
   0   6  -8   57.09    8.00
   0   6  -8   55.59    7.40
   0  -6   8   51.69    7.50
   0  -6   8   51.49    7.80
   0  -6   8   50.09    7.40
  -1   6  -8   14.10    5.80
  -1   6  -8   12.40    4.70
  -1   6  -8    8.30    4.70
   1  -6   8   14.60    5.20
   1  -6   8    8.90    4.70
   1  -6   8   17.80    5.30
  -2   6  -8   64.19    9.00
  -2   6  -8   50.49    7.60
  -2   6  -8   39.20    8.50
   2  -6   8   47.90    8.20
   2  -6   8   50.29    8.80
   2  -6   8   41.90    9.20
  -3   6  -8  306.57   30.90
  -3   6  -8  261.77   30.10
  -3   6  -8  250.57   30.90
   3  -6   8  238.28   30.30
   3  -6   8  299.47   31.20
  -4   6  -8    8.30    9.20
  -4   6  -8    5.80    8.10
  -4   6  -8   10.90    7.20
   4  -6   8    7.00    8.60
   4  -6   8    8.50    9.90
   4  -6   8   -5.20    8.90
  -5   6  -8   98.09   19.10
  -5   6  -8   97.09   17.00
  -5   6  -8  144.19   17.50
   5  -6   8  122.69   17.10
   5  -6   8  147.69   19.60
   5  -6   8  121.59   18.10
   7   5  -8    2.60   11.40
   7   5  -8   33.80   13.60
  -7  -5   8   12.10    8.90
  -7  -5   8    5.00   15.80
  -7  -5   8    1.20   10.30
  -7  -5   8    4.80   12.40
   6   5  -8    7.30    8.90
   6   5  -8   -3.90    8.50
  -6  -5   8   19.20   11.40
  -6  -5   8   -2.20    5.60
  -6  -5   8   10.60    9.40
  -6  -5   8  -10.80    7.80
   5   5  -8  362.96   43.70
   5   5  -8  413.26   43.50
  -5  -5   8  396.96   44.20
  -5  -5   8  409.36   45.50
  -5  -5   8  447.36   43.50
  -5  -5   8  405.86   42.70
   4   5  -8  227.48   25.50
   4   5  -8  238.08   25.40
  -4  -5   8  212.78   27.10
  -4  -5   8  255.07   26.30
  -4  -5   8  196.98   25.40
  -4  -5   8  248.78   24.70
   3   5  -8   35.60    6.00
   3   5  -8   39.50    6.30
  -3  -5   8   29.50    7.50
  -3  -5   8   45.80    6.30
  -3  -5   8   43.40    7.40
   2   5  -8    2.70    3.50
   2   5  -8    3.80    4.00
   2   5  -8   -2.40    4.20
  -2  -5   8   -2.50    2.40
  -2  -5   8   -2.00    3.90
  -2  -5   8   -0.80    4.30
   1   5  -8   -1.80    4.00
   1   5  -8   -1.90    3.70
   1   5  -8    2.90    3.30
  -1  -5   8   -0.20    2.50
  -1  -5   8   -4.70    3.60
  -1  -5   8    3.80    3.60
  -1  -5   8    4.00    4.50
   0   5  -8  698.13   68.49
   0   5  -8  705.03   68.49
   0  -5   8  560.54   68.39
   0  -5   8  684.63   68.69
   0  -5   8  660.43   68.49
   0  -5   8  667.03   68.49
  -1   5  -8  220.58   20.40
  -1   5  -8  154.58   20.10
  -1   5  -8  210.68   20.80
   1  -5   8  204.68   20.30
   1  -5   8  185.38   20.30
   1  -5   8  135.79   20.10
   1  -5   8  154.18   20.60
  -2   5  -8    6.30    5.40
  -2   5  -8    2.80    5.10
  -2   5  -8   -2.10    4.40
   2  -5   8   -3.30    4.90
   2  -5   8    4.60    5.80
   2  -5   8    0.40    5.80
  -3   5  -8  391.46   42.30
  -3   5  -8  372.26   41.60
  -3   5  -8  365.96   42.00
   3  -5   8  442.96   42.40
   3  -5   8  348.77   42.00
   3  -5   8  426.96   42.30
  -4   5  -8   10.10    7.60
  -4   5  -8    6.70    7.60
  -4   5  -8    5.00    6.70
   4  -5   8    8.90    6.50
   4  -5   8   -0.20    7.30
   4  -5   8   12.00    7.80
  -5   5  -8    6.80    9.60
  -5   5  -8   -0.20    8.70
  -5   5  -8    3.90    8.60
   5  -5   8   -4.80    8.20
   5  -5   8    6.40    9.50
   5  -5   8  -11.10   11.50
  -6   5  -8   67.89   13.60
  -6   5  -8   82.79   16.60
  -6   5  -8   66.39   17.30
   6  -5   8   49.90   18.10
   6  -5   8  103.09   18.40
   6  -5   8   46.50   15.70
   6  -5   8   81.79   15.10
   7   4  -8   13.00   11.60
   7   4  -8   -7.50    8.20
  -7  -4   8   -9.90   13.80
  -7  -4   8    1.10    9.40
  -7  -4   8    7.30    8.80
  -7  -4   8    2.30   11.90
   6   4  -8   17.00   10.20
   6   4  -8   25.40    8.60
  -6  -4   8   10.30    8.50
  -6  -4   8    9.10    9.10
  -6  -4   8    7.50   11.30
  -6  -4   8   14.00    6.90
   5   4  -8  428.66   42.60
   5   4  -8  339.87   42.80
  -5  -4   8  416.36   42.50
  -5  -4   8  374.36   42.60
  -5  -4   8  418.76   44.00
  -5  -4   8  393.16   42.70
   4   4  -8  715.63   73.09
   4   4  -8  667.13   73.39
  -4  -4   8  812.22   73.59
  -4  -4   8  675.93   73.89
  -4  -4   8  779.42   73.29
  -4  -4   8  596.24   72.89
   3   4  -8  341.27   35.70
   3   4  -8  326.27   35.80
  -3  -4   8  396.36   36.20
  -3  -4   8  345.07   36.50
  -3  -4   8  300.07   35.70
  -3  -4   8  335.27   35.50
   2   4  -8   16.20    4.10
   2   4  -8   16.30    4.50
   2   4  -8   16.30    4.60
  -2  -4   8   15.60    4.40
  -2  -4   8   16.20    4.50
  -2  -4   8   20.20    3.40
   1   4  -8    2.40    3.20
   1   4  -8    1.10    3.50
   1   4  -8    2.30    4.00
  -1  -4   8    4.60    3.50
  -1  -4   8   -1.10    2.90
  -1  -4   8   -1.10    3.80
  -1  -4   8    1.70    3.60
   0   4  -8  110.29   14.00
   0   4  -8  113.39   13.60
   0   4  -8  129.99   13.70
   0  -4   8  107.39   13.70
   0  -4   8  116.39   14.00
   0  -4   8  123.19   13.60
   0  -4   8  112.29   13.60
  -1   4  -8  351.06   32.40
   1  -4   8  253.57   32.50
   1  -4   8  339.17   32.20
   1  -4   8  328.37   32.30
   1  -4   8  249.78   32.30
  -2   4  -8  415.16   41.90
  -2   4  -8  391.96   41.50
   2  -4   8  390.96   41.60
   2  -4   8  399.06   41.80
   2  -4   8  380.46   41.80
  -3   4  -8  738.43   76.59
  -4   4  -8    3.70    7.00
  -4   4  -8   -3.40    6.20
  -4   4  -8    8.80    7.90
   4  -4   8    0.30    6.40
   4  -4   8    5.80    6.60
   4  -4   8    1.80    5.90
  -5   4  -8    3.80    7.90
  -5   4  -8    0.90    7.40
  -5   4  -8   -7.90    7.20
   5  -4   8  -11.30    8.50
   5  -4   8   -7.10    7.80
   5  -4   8   -5.70    8.10
  -6   4  -8    1.60   10.00
  -6   4  -8   14.10   11.00
  -6   4  -8  -14.60   12.90
   6  -4   8    7.70   10.10
   6  -4   8  -11.20   13.00
   6  -4   8  -17.60   11.40
   6  -4   8   13.60   14.60
   7   3  -8   -4.80   11.20
   7   3  -8   42.30    9.40
  -7  -3   8   34.20    9.50
  -7  -3   8   14.30   14.20
  -7  -3   8   11.00   10.10
  -7  -3   8   21.50   11.40
   6   3  -8    2.80    9.10
   6   3  -8    6.70    8.90
  -6  -3   8   33.60    9.30
  -6  -3   8   27.20   10.40
  -6  -3   8    7.80    8.70
  -6  -3   8   13.10    8.40
   5   3  -8  104.49   14.30
   5   3  -8   91.09   12.40
  -5  -3   8   87.29   11.80
  -5  -3   8  102.59   11.80
  -5  -3   8   82.09   13.40
  -5  -3   8   62.09   11.70
   4   3  -8  741.83   83.39
   4   3  -8  891.81   83.29
  -4  -3   8  761.22   83.29
  -4  -3   8  754.72   83.79
  -4  -3   8  868.01   83.29
   3   3  -8  420.96   42.70
   3   3  -8  431.56   42.90
  -3  -3   8  372.56   42.70
  -3  -3   8  423.66   42.80
  -3  -3   8  390.56   42.80
   2   3  -8  193.98   18.20
   2   3  -8  161.08   18.30
   2   3  -8  149.49   18.30
  -2  -3   8  172.28   18.30
  -2  -3   8  143.99   18.00
   1   3  -8    2.60    3.30
   1   3  -8    0.10    3.30
   1   3  -8    3.20    3.70
  -1  -3   8    0.60    3.80
  -1  -3   8    2.40    3.40
  -1  -3   8    2.00    3.70
  -1  -3   8   -3.60    3.50
   0   3  -8  167.98   17.70
   0   3  -8  143.79   17.60
   0   3  -8  145.59   17.90
   0  -3   8  192.68   17.90
   0  -3   8  152.88   17.80
  -1   3  -8  428.76   47.20
  -1   3  -8  488.65   47.50
   1  -3   8  470.95   47.40
   1  -3   8  432.36   47.30
   1  -3   8  452.25   47.50
  -2   3  -8  107.79   13.00
  -2   3  -8  106.99   13.90
  -2   3  -8   84.89   13.70
   2  -3   8  106.29   13.70
   2  -3   8   92.39   13.60
   2  -3   8  141.49   13.30
   2  -3   8  106.89   13.10
  -3   3  -8  528.45   54.99
  -3   3  -8  500.65   55.29
   3  -3   8  552.44   55.19
   3  -3   8  524.75   55.29
  -4   3  -8   85.79    9.80
  -4   3  -8   73.79   10.70
  -4   3  -8   66.99   11.70
   4  -3   8   78.89   10.20
   4  -3   8   59.59   10.50
   4  -3   8   55.59   10.90
  -5   3  -8   79.69   12.30
  -5   3  -8  102.19   13.80
  -5   3  -8   84.49   13.90
   5  -3   8   89.39   13.10
   5  -3   8   86.89   13.20
   5  -3   8  134.89   16.20
  -6   3  -8    8.70   10.90
  -6   3  -8    3.30   11.50
  -6   3  -8    7.80    9.00
   6  -3   8    6.10    8.70
   6  -3   8   -1.50   11.50
   6  -3   8   10.50   11.00
   6  -3   8    8.60   13.20
   7   2  -8   -3.70   10.40
   7   2  -8   12.80   11.10
  -7  -2   8   -7.80    8.20
  -7  -2   8   -3.60   12.20
  -7  -2   8    4.50   10.10
  -7  -2   8    9.60   11.60
   6   2  -8   13.50    7.90
   6   2  -8   12.80    8.80
  -6  -2   8   -6.10    9.70
  -6  -2   8   -6.50    9.10
  -6  -2   8    0.80    8.20
  -6  -2   8  -14.00    8.30
   5   2  -8   18.00    6.70
   5   2  -8   13.50    7.10
  -5  -2   8   15.50    6.40
  -5  -2   8    5.10    7.40
  -5  -2   8   26.60    8.20
  -5  -2   8   10.20    7.00
   4   2  -8   42.10    7.90
   4   2  -8   53.19    7.30
  -4  -2   8   36.60    7.00
  -4  -2   8   49.90    7.20
  -4  -2   8   57.49    7.80
  -4  -2   8   31.00    7.70
   3   2  -8   24.70    4.70
   3   2  -8   27.90    5.90
  -3  -2   8   16.80    4.90
  -3  -2   8   22.90    5.00
  -3  -2   8   23.20    5.30
  -3  -2   8   18.50    4.80
   2   2  -8  119.29   13.20
   2   2  -8   88.19   13.40
  -2  -2   8   94.69   13.30
  -2  -2   8  118.19   13.20
  -2  -2   8  126.89   13.10
   1   2  -8 2799.32  315.67
  -1  -2   8 3342.87  315.77
  -1  -2   8 3105.89  315.67
   0   2  -8  642.44   67.69
   0   2  -8  613.64   67.59
   0   2  -8  691.43   67.59
   0  -2   8  730.53   67.59
   0  -2   8  595.84   67.59
  -1   2  -8 1216.28  140.39
  -1   2  -8 1420.36  140.29
   1  -2   8 1510.45  140.39
   1  -2   8 1481.45  140.49
   1  -2   8 1209.08  140.39
  -2   2  -8   71.89   10.10
  -2   2  -8   79.49    9.30
  -2   2  -8   49.40    8.40
   2  -2   8   61.99    8.70
   2  -2   8   73.39    8.90
   2  -2   8   81.29   10.10
  -3   2  -8   -1.30    4.60
  -3   2  -8    2.70    4.90
  -3   2  -8    6.80    4.00
   3  -2   8   -1.30    4.40
   3  -2   8    1.80    4.60
   3  -2   8    5.70    4.70
  -4   2  -8  686.73   75.19
  -4   2  -8  825.42   74.99
   4  -2   8  816.22   75.19
   4  -2   8  627.64   74.99
   4  -2   8  654.63   75.09
  -5   2  -8  167.78   19.90
  -5   2  -8  155.98   21.50
  -5   2  -8  140.09   20.60
   5  -2   8  133.09   19.80
   5  -2   8  146.19   20.40
   5  -2   8  168.98   20.70
  -6   2  -8   16.70   10.70
  -6   2  -8   31.90    9.70
  -6   2  -8   21.60   10.70
   6  -2   8   36.80    9.50
   6  -2   8   25.20   11.30
   6  -2   8   21.00   10.20
   6  -2   8   35.20   12.50
  -7   2  -8  -11.60   10.10
  -7   2  -8   16.90   13.30
  -7   2  -8   11.60   16.30
   7  -2   8   21.20   11.70
   7  -2   8   -5.80   12.50
   7  -2   8   -2.60   15.40
   7  -2   8  -14.90   13.00
   7   1  -8   -9.80   13.00
   7   1  -8    9.30   11.80
  -7  -1   8    2.10    9.90
  -7  -1   8    8.90    9.00
  -7  -1   8   24.00   12.90
   6   1  -8    0.90   10.60
   6   1  -8    9.50    8.50
  -6  -1   8   -2.00    8.80
  -6  -1   8   -4.70    8.40
  -6  -1   8    2.80    9.00
  -6  -1   8    0.70    9.50
   5   1  -8   16.30    7.90
   5   1  -8   21.00    6.70
  -5  -1   8   27.20    7.30
  -5  -1   8   27.00    7.00
  -5  -1   8   13.60    7.70
  -5  -1   8   24.20    7.40
   4   1  -8    4.90    5.50
   4   1  -8   -1.70    4.80
  -4  -1   8    0.80    5.40
  -4  -1   8    8.80    5.30
  -4  -1   8    0.60    5.80
  -4  -1   8   12.40    5.30
   3   1  -8   -1.00    4.30
   3   1  -8   -3.60    4.00
  -3  -1   8    3.80    3.70
  -3  -1   8   -1.70    3.60
  -3  -1   8    4.40    4.20
  -3  -1   8   -2.20    4.30
   2   1  -8  451.65   43.80
  -2  -1   8  455.55   43.80
  -2  -1   8  351.56   43.60
   1   1  -8  744.23   83.39
   1   1  -8  739.13   83.49
   1   1  -8  907.01   83.59
  -1  -1   8  764.52   83.39
  -1  -1   8  795.32   83.49
  -1  -1   8  843.62   83.59
  -1  -1   8  891.61   83.69
   0   1  -8  103.99   11.50
   0   1  -8   81.49   12.00
   0   1  -8  113.99   11.70
   0   1  -8   99.19   11.90
   0  -1   8   78.19   11.90
   0  -1   8   97.29   11.40
   0  -1   8   86.09   11.80
   0  -1   8  112.29   11.60
  -1   1  -8  842.52   91.59
  -1   1  -8  786.52   91.69
  -1   1  -8 1006.40   91.79
   1  -1   8 1071.19   91.69
   1  -1   8  807.42   91.69
   1  -1   8  834.12   91.69
  -2   1  -8  441.86   46.60
  -2   1  -8  471.45   46.90
  -2   1  -8  437.96   47.00
   2  -1   8  479.85   46.80
   2  -1   8  410.46   46.70
  -3   1  -8  911.21   84.19
  -3   1  -8  724.93   84.29
  -3   1  -8  717.53   84.19
   3  -1   8  892.91   84.39
   3  -1   8  829.52   84.39
  -4   1  -8  393.36   45.60
  -4   1  -8  492.95   46.30
  -4   1  -8  399.66   46.00
   4  -1   8  509.05   45.90
   4  -1   8  380.06   45.80
  -5   1  -8   10.90    6.40
  -5   1  -8    9.90    8.10
  -5   1  -8    7.30    7.50
   5  -1   8    9.00    7.20
   5  -1   8   10.60    6.90
   5  -1   8    7.70    6.70
   5  -1   8    6.60    8.20
  -6   1  -8  121.89   14.80
  -6   1  -8  132.09   16.20
  -6   1  -8   83.39   15.40
   6  -1   8  119.89   14.90
   6  -1   8  110.59   17.00
   6  -1   8  102.79   14.80
   6  -1   8   66.69   14.60
  -7   1  -8   11.50   11.00
  -7   1  -8   11.20   11.30
  -7   1  -8    9.60   11.60
   7  -1   8   -1.20   12.80
   7  -1   8   -8.40   13.70
   7  -1   8    6.20   10.90
   7  -1   8   -9.90    9.90
   7   0  -8    5.30   12.60
   7   0  -8   14.70   13.80
  -7   0   8    4.60    9.80
  -7   0   8   -7.70   10.40
  -7   0   8    6.10   12.60
   6   0  -8   24.70   11.70
   6   0  -8   31.40    9.80
  -6   0   8   36.20   11.00
  -6   0   8   31.00   10.20
  -6   0   8   14.60    9.70
   5   0  -8  154.28   19.90
   5   0  -8  145.59   19.00
  -5   0   8  122.39   19.20
  -5   0   8  143.19   19.40
  -5   0   8  142.59   18.60
  -5   0   8  146.39   18.60
   4   0  -8  115.59   14.50
   4   0  -8   88.09   13.00
  -4   0   8   89.59   12.70
  -4   0   8  113.89   13.90
  -4   0   8  105.39   14.10
  -4   0   8  120.89   14.50
   3   0  -8    8.00    4.90
   3   0  -8    4.00    4.10
  -3   0   8    3.00    3.80
  -3   0   8    5.90    4.00
  -3   0   8    7.90    4.50
  -3   0   8    0.90    3.60
   2   0  -8  159.88   18.80
   2   0  -8  150.38   19.10
  -2   0   8  207.08   18.60
  -2   0   8  173.18   18.60
  -2   0   8  152.48   18.90
   1   0  -8  741.23   85.69
   1   0  -8  798.72   85.49
   1   0  -8  937.71   85.69
   1   0  -8  739.13   85.49
  -1   0   8  852.01   85.59
  -1   0   8  920.31   85.49
  -1   0   8  829.52   85.59
   0   0  -8  244.58   30.00
   0   0  -8  280.77   30.20
   0   0  -8  318.57   29.90
   0   0   8  336.47   30.10
   0   0   8  262.47   30.10
   0   0   8  260.57   30.10
   0   0   8  290.77   29.80
  -1   0  -8  884.61   81.59
  -1   0  -8  803.12   81.59
  -1   0  -8  840.12   81.39
   1   0   8  739.13   81.59
   1   0   8  669.73   81.39
   1   0   8  808.82   81.39
  -2   0  -8  176.38   18.60
  -2   0  -8  157.38   18.40
  -2   0  -8  171.38   18.30
  -2   0  -8  161.98   17.80
   2   0   8  129.99   18.10
   2   0   8  181.98   18.30
  -3   0  -8  137.09   13.60
  -3   0  -8  109.59   13.70
  -3   0  -8   87.59   14.00
  -3   0  -8  142.19   14.40
   3   0   8  114.09   13.70
   3   0   8  100.89   13.50
   3   0   8   92.69   13.80
  -4   0  -8  722.13   70.19
  -4   0  -8  669.43   70.39
  -4   0  -8  728.13   70.39
   4   0   8  713.03   70.29
   4   0   8  664.73   70.29
   4   0   8  558.14   70.09
  -5   0  -8   46.10    8.00
  -5   0  -8   47.10    9.20
  -5   0  -8   36.60    8.40
   5   0   8   47.30    7.70
   5   0   8   44.00    8.50
   5   0   8   39.90   10.10
   5   0   8   41.20    8.30
  -6   0  -8   91.29   13.60
  -6   0  -8   74.09   11.50
  -6   0  -8   86.49   13.10
   6   0   8   72.59   12.20
   6   0   8   64.19   11.30
   6   0   8   74.39   14.70
   6   0   8   77.99   12.60
  -7   0  -8   17.00   13.90
  -7   0  -8   31.90   12.80
  -7   0  -8   40.40   11.70
   7   0   8    5.30   11.40
   7   0   8   25.20   16.00
   7   0   8   -0.40    9.60
   7   0   8   10.70   11.00
   7  -1  -8   -3.50   15.30
  -7   1   8  -27.20    9.40
   6  -1  -8  -10.90    9.00
   6  -1  -8    3.70   11.10
  -6   1   8    3.60    9.70
  -6   1   8   12.00   10.40
   5  -1  -8    0.30    8.00
   5  -1  -8   11.40    6.70
  -5   1   8    2.40    7.90
  -5   1   8    9.60    7.40
   4  -1  -8   26.30    7.60
   4  -1  -8   20.80    6.20
  -4   1   8   25.30    5.90
  -4   1   8   25.60    5.70
  -4   1   8   33.30    7.60
  -4   1   8   21.10    6.40
   3  -1  -8   26.90    6.20
   3  -1  -8   49.99    6.20
   3  -1  -8   36.00    7.00
  -3   1   8   30.20    6.10
  -3   1   8   54.99    7.60
  -3   1   8   31.90    5.90
  -3   1   8   38.00    6.40
   2  -1  -8   -1.60    3.70
   2  -1  -8   -0.50    3.80
   2  -1  -8    0.40    4.40
  -2   1   8   -4.70    3.70
  -2   1   8   -1.10    2.60
  -2   1   8    1.10    3.00
  -2   1   8    2.70    3.60
   1  -1  -8   74.99    8.70
   1  -1  -8   59.69    9.50
   1  -1  -8   67.69    9.60
   1  -1  -8   63.09    9.40
  -1   1   8   76.39    9.50
  -1   1   8   50.99    8.80
  -1   1   8   75.69    8.60
  -1   1   8   64.09    8.30
   0  -1  -8  278.77   33.00
   0  -1  -8  326.57   32.70
   0   1   8  284.77   33.00
   0   1   8  361.06   32.70
  -1  -1  -8 2062.29  232.38
  -1  -1  -8 2414.86  232.68
  -1  -1  -8 2056.99  232.58
   1   1   8 2205.68  232.48
   1   1   8 2302.97  232.58
   1   1   8 2574.64  232.68
  -2  -1  -8 1890.41  184.88
  -2  -1  -8 1759.42  184.88
  -2  -1  -8 1685.53  184.68
  -2  -1  -8 1831.82  184.88
   2   1   8 1773.92  184.78
   2   1   8 1869.01  184.78
  -3  -1  -8   99.29   12.10
  -3  -1  -8   97.79   12.40
  -3  -1  -8   93.39   11.90
  -3  -1  -8   98.69   12.70
   3   1   8   95.49   12.10
   3   1   8   90.59   12.50
   3   1   8   92.09   12.20
  -4  -1  -8  236.48   27.70
  -4  -1  -8  235.88   27.40
  -4  -1  -8  222.58   26.80
  -4  -1  -8  225.58   27.30
   4   1   8  271.47   27.00
   4   1   8  226.48   27.00
   4   1   8  268.57   28.10
   4   1   8  292.07   27.40
  -5  -1  -8  233.88   29.10
  -5  -1  -8  264.67   29.40
   5   1   8  255.97   30.00
   5   1   8  279.97   28.90
   5   1   8  251.17   28.50
   5   1   8  253.17   28.80
  -6  -1  -8   47.40   10.80
  -6  -1  -8   50.29   11.20
   6   1   8   53.59    8.80
   6   1   8   53.39   12.50
   6   1   8   53.49   10.30
   6   1   8   48.90    9.60
  -7  -1  -8   30.70    9.70
  -7  -1  -8   39.00   13.40
   7   1   8   58.69   15.90
   7   1   8   45.10   11.20
   7   1   8   32.30   10.00
   7   1   8   24.50   11.20
   6  -2  -8   36.60   10.50
  -6   2   8   52.39   12.40
  -6   2   8   44.90   10.50
   5  -2  -8   15.70    5.90
   5  -2  -8   12.60    7.50
  -5   2   8   17.80    7.70
  -5   2   8   15.20    8.40
   4  -2  -8   24.30    6.50
   4  -2  -8   22.40    6.90
   4  -2  -8   16.00    6.20
  -4   2   8   15.10    6.20
  -4   2   8   23.50    7.30
   3  -2  -8    6.60    4.00
   3  -2  -8    5.00    4.90
   3  -2  -8    5.70    4.60
  -3   2   8    8.10    3.60
  -3   2   8    5.60    4.20
  -3   2   8   13.50    5.30
  -3   2   8   10.70    4.90
   2  -2  -8   47.90    6.50
   2  -2  -8   27.60    5.70
   2  -2  -8   38.00    5.60
  -2   2   8   21.00    5.10
  -2   2   8   29.20    4.80
  -2   2   8   28.20    6.00
  -2   2   8   35.40    4.60
   1  -2  -8  146.89   17.50
   1  -2  -8  143.59   17.30
  -1   2   8  165.18   16.50
   0  -2  -8  174.08   19.20
   0  -2  -8  151.78   18.90
   0  -2  -8  164.88   18.40
   0  -2  -8  188.38   18.90
   0   2   8  190.48   18.90
   0   2   8  179.68   18.80
   0   2   8  165.28   18.30
   0   2   8  168.28   18.90
  -1  -2  -8  778.32   83.59
  -1  -2  -8  763.72   83.29
  -1  -2  -8  829.22   83.49
   1   2   8  908.01   83.29
   1   2   8  773.12   83.49
  -2  -2  -8  291.27   27.10
  -2  -2  -8  212.18   26.90
  -2  -2  -8  278.97   26.80
   2   2   8  269.17   27.00
   2   2   8  246.18   26.80
   2   2   8  222.18   27.00
  -3  -2  -8  180.48   19.90
  -3  -2  -8  166.98   20.40
  -3  -2  -8  207.08   20.60
  -3  -2  -8  188.98   20.20
   3   2   8  163.98   20.60
   3   2   8  189.58   20.10
   3   2   8  174.38   20.10
   3   2   8  188.48   20.40
  -4  -2  -8   12.80    6.30
  -4  -2  -8   -4.70    5.30
  -4  -2  -8    8.10    4.80
   4   2   8    0.80    4.90
   4   2   8    5.10    4.90
   4   2   8   -1.70    4.30
   4   2   8   -1.00    5.60
  -5  -2  -8   40.10    8.00
  -5  -2  -8   48.20    7.90
  -5  -2  -8   44.10    9.50
   5   2   8   30.70    8.20
   5   2   8   45.70    8.20
   5   2   8   36.40    7.30
   5   2   8   49.30    9.60
  -6  -2  -8   -9.70    8.00
  -6  -2  -8  -14.80    7.50
   6   2   8   -7.50   10.10
   6   2   8   -9.10    6.60
   6   2   8   13.90    7.90
   6   2   8   -1.30    7.20
  -7  -2  -8   14.80   11.00
  -7  -2  -8   12.10    8.20
   7   2   8    5.30    8.00
   7   2   8   10.10    9.10
   7   2   8   34.20   14.70
   7   2   8   31.20    9.80
   6  -3  -8    8.00   10.30
  -6   3   8   29.90    9.90
  -6   3   8   -1.00   12.60
   5  -3  -8   87.19   12.80
  -5   3   8   70.49   13.30
  -5   3   8  101.29   13.90
   4  -3  -8  199.38   24.70
  -4   3   8  181.88   24.50
  -4   3   8  242.18   24.80
   3  -3  -8  207.28   23.30
   3  -3  -8  176.28   23.70
   3  -3  -8  160.88   23.90
  -3   3   8  215.98   22.70
  -3   3   8  249.08   23.70
  -3   3   8  238.68   23.70
   2  -3  -8    0.60    4.40
   2  -3  -8   -6.20    4.60
   2  -3  -8    4.90    4.80
  -2   3   8   -2.10    3.10
  -2   3   8   -3.30    4.20
  -2   3   8    0.00    4.10
   1  -3  -8  328.67   39.50
   1  -3  -8  403.26   39.60
  -1   3   8  419.86   38.90
  -1   3   8  392.96   39.50
  -1   3   8  331.57   39.40
   0  -3  -8   11.70    3.80
   0  -3  -8   10.60    3.80
   0  -3  -8   16.40    2.50
   0  -3  -8    5.60    4.70
   0   3   8    2.60    3.90
   0   3   8   11.60    2.50
   0   3   8    7.50    3.80
   0   3   8   13.00    3.80
  -1  -3  -8  534.85   56.09
  -1  -3  -8  553.64   56.39
  -1  -3  -8  471.95   56.59
   1   3   8  575.04   56.29
   1   3   8  476.25   56.49
   1   3   8  568.14   56.39
   1   3   8  631.34   56.39
  -2  -3  -8 6711.83  655.13
  -2  -3  -8 6436.56  654.93
  -2  -3  -8 6455.75  654.93
  -2  -3  -8 5998.30  654.93
   2   3   8 6882.61  655.03
   2   3   8 6576.94  655.13
   2   3   8 6363.16  654.93
   2   3   8 5768.32  655.03
  -3  -3  -8    7.10    3.80
  -3  -3  -8    7.20    4.10
  -3  -3  -8    5.10    5.50
   3   3   8   11.80    4.90
   3   3   8   10.20    3.70
   3   3   8   11.30    4.20
   3   3   8    5.50    4.70
  -4  -3  -8    0.10    4.60
  -4  -3  -8    7.90    6.00
  -4  -3  -8   10.50    5.30
   4   3   8    6.80    4.70
   4   3   8    7.90    4.70
   4   3   8    9.50    6.30
   4   3   8    9.70    4.40
  -5  -3  -8   48.70    8.30
  -5  -3  -8   46.20    9.10
  -5  -3  -8   24.30    7.30
   5   3   8   31.10    6.80
   5   3   8   40.00    7.30
   5   3   8   30.90    8.60
   5   3   8   32.30    7.00
  -6  -3  -8  173.98   23.00
  -6  -3  -8  185.48   22.90
   6   3   8  177.98   25.10
   6   3   8  143.49   21.20
   6   3   8  158.08   21.60
   6   3   8  169.98   21.30
  -7  -3  -8    5.40   11.70
   7   3   8    0.30    9.30
   7   3   8   13.00    9.70
   7   3   8    7.90    9.80
   7   3   8   17.60   14.70
   6  -4  -8    0.60   11.40
  -6   4   8   15.10   13.10
  -6   4   8   20.30   11.40
   5  -4  -8   31.20    9.10
  -5   4   8   23.40    9.50
  -5   4   8   33.90   10.20
   4  -4  -8  581.94   53.49
  -4   4   8  494.15   53.29
  -4   4   8  426.76   53.09
   3  -4  -8  490.25   50.59
  -3   4   8  456.45   50.29
  -3   4   8  486.05   50.49
   2  -4  -8   39.60    6.80
   2  -4  -8   38.20    7.60
   2  -4  -8   36.90    6.90
  -2   4   8   46.40    5.50
  -2   4   8   36.20    6.70
  -2   4   8   49.90    7.40
   1  -4  -8    0.80    4.80
   1  -4  -8    2.00    4.00
   1  -4  -8   -0.20    3.20
  -1   4   8    3.90    4.40
  -1   4   8    8.50    3.90
   0  -4  -8  148.19   17.30
   0  -4  -8  173.38   17.40
   0  -4  -8  133.39   17.70
   0   4   8  131.79   16.90
   0   4   8  182.18   17.20
  -1  -4  -8    2.10    2.70
  -1  -4  -8    5.80    5.00
  -1  -4  -8    0.20    2.20
  -1  -4  -8    4.40    3.50
   1   4   8    2.50    3.20
   1   4   8    2.90    4.10
   1   4   8    1.10    3.30
   1   4   8    2.70    3.30
  -2  -4  -8   14.30    2.90
  -2  -4  -8   12.80    3.90
  -2  -4  -8    8.50    3.40
  -2  -4  -8   10.80    5.40
   2   4   8    8.40    3.50
   2   4   8    9.10    4.60
   2   4   8   14.50    3.50
   2   4   8   11.80    4.50
  -3  -4  -8   93.49   13.00
  -3  -4  -8   94.19   10.60
  -3  -4  -8   95.89   11.50
   3   4   8   88.59   11.40
   3   4   8   87.79   12.50
   3   4   8   91.19   11.20
   3   4   8   81.69   11.60
  -4  -4  -8  241.58   28.40
  -4  -4  -8  257.67   27.10
  -4  -4  -8  259.77   27.80
   4   4   8  244.98   27.40
   4   4   8  241.68   27.50
   4   4   8  260.67   28.70
   4   4   8  278.17   27.90
  -5  -4  -8  377.86   41.70
  -5  -4  -8  406.76   41.70
  -5  -4  -8  385.06   42.30
   5   4   8  397.66   41.40
   5   4   8  408.96   42.90
   5   4   8  383.36   41.60
   5   4   8  369.96   41.50
  -6  -4  -8  146.39   20.60
  -6  -4  -8  140.79   20.60
  -6  -4  -8  163.88   21.90
   6   4   8  143.49   19.00
   6   4   8  119.09   19.50
   6   4   8  170.58   23.30
   6   4   8  132.39   19.30
  -7  -4  -8   41.00   12.10
  -7  -4  -8   46.60   10.00
   7   4   8   47.00   10.80
   7   4   8   42.70   11.70
   7   4   8   51.59   15.20
   7   4   8   39.00   10.30
   5  -5  -8  162.88   23.30
  -5   5   8  139.09   19.60
  -5   5   8  170.28   20.60
   4  -5  -8   75.89   14.40
  -4   5   8  137.99   17.70
  -4   5   8  125.59   16.70
   3  -5  -8   75.69   11.80
  -3   5   8  114.79   14.20
  -3   5   8   78.49   11.80
  -3   5   8   97.39   11.70
   2  -5  -8    9.50    5.30
   2  -5  -8    3.20    5.10
   2  -5  -8    5.20    5.60
  -2   5   8   12.80    5.30
  -2   5   8   11.30    6.10
   1  -5  -8  577.14   55.29
   1  -5  -8  548.25   55.09
  -1   5   8  563.14   54.99
  -1   5   8  430.66   54.79
   0  -5  -8   39.20    6.60
   0  -5  -8   64.99    8.80
   0  -5  -8   50.09    7.30
   0   5   8   51.19    6.70
   0   5   8   60.59    7.00
  -1  -5  -8   99.19   11.50
  -1  -5  -8   84.09   10.10
  -1  -5  -8   70.09    9.70
   1   5   8   91.09   10.10
   1   5   8   70.29   10.30
   1   5   8   86.09   10.00
  -2  -5  -8   55.29    7.40
  -2  -5  -8   39.10    5.60
  -2  -5  -8   40.20    5.60
  -2  -5  -8   57.19    7.50
   2   5   8   45.70    5.90
   2   5   8   31.80    5.90
   2   5   8   42.70    6.70
   2   5   8   49.40    6.40
  -3  -5  -8  190.58   19.00
  -3  -5  -8  208.48   20.30
  -3  -5  -8  169.58   18.90
   3   5   8  168.88   19.70
   3   5   8  161.28   18.70
   3   5   8  167.18   19.60
   3   5   8  157.98   19.00
  -4  -5  -8  308.27   35.70
  -4  -5  -8  307.27   36.20
  -4  -5  -8  402.86   37.10
   4   5   8  339.17   36.40
   4   5   8  368.16   35.90
   4   5   8  324.57   36.00
   4   5   8  351.96   37.40
  -5  -5  -8   29.60    6.60
  -5  -5  -8   23.00    4.70
  -5  -5  -8   18.50    8.10
   5   5   8   20.00    6.20
   5   5   8   21.90    5.80
   5   5   8   16.70    6.30
   5   5   8   22.60    8.40
  -6  -5  -8   82.09   12.90
  -6  -5  -8   81.79   11.40
  -6  -5  -8   61.89    9.70
   6   5   8   73.09   10.30
   6   5   8   69.79   13.00
   6   5   8   59.99   10.60
   6   5   8   77.09   11.20
  -7  -5  -8   27.50   11.10
  -7  -5  -8   34.60    9.70
   7   5   8   34.60    9.00
   7   5   8   28.70   14.70
   7   5   8   30.60    9.80
   7   5   8   34.90    9.90
   5  -6  -8   14.20   12.10
  -5   6   8   15.60    9.70
  -5   6   8   28.20   13.20
   4  -6  -8    9.30    8.40
  -4   6   8    3.20    8.20
  -4   6   8   -3.30    8.30
   3  -6  -8  268.97   26.20
  -3   6   8  192.08   23.50
  -3   6   8  183.48   25.90
  -3   6   8  250.17   25.50
   2  -6  -8   36.90    7.80
   2  -6  -8   14.50    6.30
   2  -6  -8   39.70    8.40
  -2   6   8   25.80    6.40
  -2   6   8   28.40    6.80
   1  -6  -8   11.40    6.40
   1  -6  -8   -2.00    4.90
   1  -6  -8    6.70    4.90
  -1   6   8    2.20    4.70
  -1   6   8    3.20    4.10
   0  -6  -8   91.39   13.50
   0  -6  -8   90.29   12.30
   0  -6  -8   92.19   12.40
   0   6   8   97.49   12.10
   0   6   8   93.59   11.70
  -1  -6  -8   97.29   11.40
  -1  -6  -8   91.79   13.40
  -1  -6  -8   79.69   10.80
   1   6   8   97.19   11.40
   1   6   8  103.99   11.30
  -2  -6  -8  245.18   29.50
  -2  -6  -8  281.47   28.40
  -2  -6  -8  229.08   28.40
  -2  -6  -8  285.07   28.00
   2   6   8  286.37   28.60
   2   6   8  270.87   28.20
  -3  -6  -8   29.40    7.50
  -3  -6  -8   25.30    5.10
  -3  -6  -8   23.40    5.00
   3   6   8   34.60    4.70
   3   6   8   36.90    5.70
   3   6   8   23.10    3.80
   3   6   8   31.50    6.30
  -4  -6  -8  711.83   73.79
  -4  -6  -8  715.93   73.79
  -4  -6  -8  720.33   74.69
   4   6   8  789.02   74.29
   4   6   8  693.73   73.39
   4   6   8  679.43   74.69
   4   6   8  688.43   73.59
  -5  -6  -8    8.10    7.70
  -5  -6  -8    1.30    5.70
  -5  -6  -8   -1.40    5.30
   5   6   8    9.70    6.10
   5   6   8    3.80    4.90
   5   6   8    3.50    3.10
   5   6   8   -9.30    7.70
  -6  -6  -8   15.70    7.80
  -6  -6  -8   23.40    9.20
  -6  -6  -8   21.30    7.60
   6   6   8    9.20    5.90
   6   6   8   20.30    8.10
   6   6   8   -4.10    6.70
   6   6   8   30.00   11.00
  -7  -6  -8    1.50   10.30
  -7  -6  -8    8.60    9.90
  -7  -6  -8    4.60    9.00
   7   6   8    3.80    9.60
   7   6   8   -2.30   14.40
   7   6   8    8.20    8.40
   5  -7  -8   20.10   12.60
  -5   7   8   21.40    7.80
  -5   7   8   14.40   11.30
  -5   7   8  -21.90   13.10
   4  -7  -8   30.70   10.60
  -4   7   8    2.80    8.90
  -4   7   8   11.10    9.00
  -4   7   8    4.10    5.40
   3  -7  -8   80.79   12.50
  -3   7   8   65.49   11.70
  -3   7   8   89.09   11.60
   2  -7  -8   27.70    7.80
   2  -7  -8   30.80    8.00
  -2   7   8   53.79    8.40
  -2   7   8   47.30    7.70
   1  -7  -8    8.00    6.60
   1  -7  -8    4.80    5.80
   1  -7  -8    6.30    5.20
  -1   7   8    4.60    4.90
  -1   7   8    3.60    4.80
   0  -7  -8   -3.70    4.80
   0  -7  -8    1.50    4.60
   0  -7  -8   -1.10    7.10
   0   7   8    3.80    4.50
   0   7   8    5.80    4.20
  -1  -7  -8   36.10    5.30
  -1  -7  -8   37.60    8.00
  -1  -7  -8   37.70    5.80
   1   7   8   28.10    5.50
   1   7   8   35.30    5.60
  -2  -7  -8    2.80    6.90
  -2  -7  -8    6.60    4.00
  -2  -7  -8    2.80    3.90
   2   7   8    3.90    2.20
   2   7   8    1.70    3.20
  -3  -7  -8  313.97   34.30
  -3  -7  -8  341.07   34.30
  -3  -7  -8  338.87   36.00
   3   7   8  336.37   34.10
   3   7   8  308.87   33.90
   3   7   8  323.17   35.10
  -4  -7  -8   26.50    5.40
  -4  -7  -8   29.50    5.50
  -4  -7  -8   26.30    8.70
   4   7   8   31.30    4.90
   4   7   8   27.80    8.10
   4   7   8   19.60    7.20
  -5  -7  -8  128.19   16.50
  -5  -7  -8  126.49   17.10
  -5  -7  -8  154.58   16.80
   5   7   8  120.89   17.20
   5   7   8  124.99   15.70
   5   7   8  136.49   18.50
   5   7   8  140.09   15.30
  -6  -7  -8   22.90   10.60
  -6  -7  -8   32.90    7.90
  -6  -7  -8   41.10    8.20
   6   7   8   11.50   11.20
   6   7   8   26.60    6.30
   6   7   8   41.20    9.30
   6   7   8   27.50    6.70
  -7  -7  -8   22.50   11.90
  -7  -7  -8  -12.80   10.00
  -7  -7  -8    6.40    7.60
   7   7   8    2.20    7.60
   7   7   8   -8.50   10.40
   7   7   8   -0.70    5.70
   7   7   8   -7.30   11.60
   4  -8  -8   79.39   14.30
  -4   8   8   51.99   13.00
  -4   8   8   49.70   13.80
   3  -8  -8   10.50    9.00
  -3   8   8    7.50    7.10
  -3   8   8    4.80    8.30
   2  -8  -8  151.98   19.20
   2  -8  -8  135.89   18.60
  -2   8   8  110.99   17.40
  -2   8   8  134.19   18.50
   1  -8  -8    4.20    8.90
   1  -8  -8   -4.20    6.30
   1  -8  -8    7.90    6.50
  -1   8   8   11.20    5.60
  -1   8   8    4.70    6.10
   0  -8  -8    0.80    7.60
   0  -8  -8    2.10    5.20
   0  -8  -8   11.00    4.90
   0   8   8   10.10    5.10
   0   8   8    8.80    4.90
  -1  -8  -8   76.09   10.40
  -1  -8  -8   55.19    8.40
  -1  -8  -8   49.00   10.10
   1   8   8   57.79    9.00
   1   8   8   74.99    8.30
  -2  -8  -8   15.20    4.80
  -2  -8  -8   15.70    4.30
  -2  -8  -8    5.80    5.40
  -2  -8  -8   17.70    6.90
   2   8   8   12.10    3.20
   2   8   8   23.00    4.00
  -3  -8  -8   37.60    8.70
  -3  -8  -8   39.00    8.30
  -4  -8  -8  -12.30    9.10
   4   8   8   -2.80    6.80
  -5  -8  -8   10.70    9.40
   5   8   8   22.80    7.80
  -6  -8  -8    5.30   10.80
   6   8   8   27.60   11.50
  -7  -8  -8   13.70    9.70
  -7  -8  -8   -8.10   13.60
   7   8   8   30.30   10.70
   3  -9  -8   14.80   11.00
   3  -9  -8   19.20    9.50
  -3   9   8    3.40    8.60
  -3   9   8   12.20    9.20
   2  -9  -8   56.99   10.70
   2  -9  -8   37.40   10.30
   2  -9  -8   41.00   12.70
  -2   9   8   60.19    9.40
  -2   9   8   42.10    9.50
   1  -9  -8   15.50    7.00
   1  -9  -8   10.10    8.10
   1  -9  -8    4.20    9.60
  -1   9   8    3.10    6.00
  -1   9   8    9.70    7.10
   0  -9  -8  268.87   28.80
   0  -9  -8  239.78   29.50
   0  -9  -8  302.07   31.50
   0   9   8  282.57   29.10
   0   9   8  248.28   29.20
  -1  -9  -8  102.59   15.30
  -1  -9  -8  119.59   15.10
  -1  -9  -8  112.09   14.10
  -1  -9  -8  117.79   14.70
   1   9   8  107.79   14.00
  -2  -9  -8    0.70    4.40
  -2  -9  -8   -8.00    8.60
  -2  -9  -8    1.20    6.20
  -3  -9  -8   80.09    9.30
  -3  -9  -8   59.19   11.00
  -3  -9  -8   80.29   12.80
  -4  -9  -8   10.80    9.80
  -4  -9  -8   42.30    9.70
  -5  -9  -8   17.30   11.50
   5   9   8   20.50    9.50
  -6  -9  -8   58.99   13.30
   6   9   8   48.80   14.10
   3 -10  -8    2.20   12.50
  -3  10   8    5.90   11.40
  -3  10   8  -14.50   12.90
   2 -10  -8    3.90    6.20
   2 -10  -8    3.80   10.40
   2 -10  -8    9.10   14.10
  -2  10   8    0.20    8.20
  -2  10   8    0.00    7.90
   1 -10  -8  -12.20    8.00
   1 -10  -8   11.80   11.70
   1 -10  -8    2.60    6.80
  -1  10   8   14.40    7.40
  -1  10   8    5.70    7.00
   0 -10  -8   18.80    5.20
   0 -10  -8   20.30   11.80
   0 -10  -8   20.00    7.10
   0  10   8    6.10    5.80
   0  10   8   15.80    6.10
  -1 -10  -8  248.18   29.00
  -1 -10  -8  264.37   29.20
  -1 -10  -8  273.97   28.80
  -1 -10  -8  324.97   32.90
   1  10   8  247.68   27.90
   1  10   8  261.27   28.60
  -2 -10  -8   54.79   11.40
  -2 -10  -8   48.80    9.10
  -3 -10  -8   16.70    9.80
  -3 -10  -8   -3.20    7.70
  -4 -10  -8    1.40   10.10
  -4 -10  -8   11.10    8.90
  -4 -10  -8   -5.00    6.30
  -5 -10  -8   32.30    8.40
  -5 -10  -8   12.30   12.80
  -6 -10  -8   13.10   15.20
   2 -11  -8   14.80   16.50
   2 -11  -8   10.30    9.80
   2 -11  -8   18.60   12.30
  -2  11   8   18.00   10.10
  -2  11   8   12.70    7.10
   1 -11  -8   96.59   18.00
   1 -11  -8   57.79   12.80
   1 -11  -8   85.19   12.60
  -1  11   8   85.89   12.70
  -1  11   8   62.59   10.60
   0 -11  -8   54.29   14.60
   0 -11  -8   20.00    9.00
   0 -11  -8   39.70    8.40
   0  11   8   34.60    7.30
   0  11   8   46.60    8.80
  -1 -11  -8   10.50    6.40
  -1 -11  -8   13.50    7.40
  -1 -11  -8   10.80   12.90
  -1 -11  -8   17.80    5.40
   1  11   8   16.90    6.40
   1  11   8   14.00    5.00
  -2 -11  -8    6.60    7.80
  -2 -11  -8   -7.40   12.00
  -3 -11  -8    9.60   12.80
  -3 -11  -8   -1.60    9.00
  -4 -11  -8   10.00   13.30
  -4 -11  -8   -5.90    9.90
  -4 -11  -8   -8.00    5.90
  -5 -11  -8   -1.00    9.20
   1 -12  -8   26.50    9.40
   0 -12  -8   23.50   10.10
   0 -12  -8   38.50   13.00
   0 -12  -8   19.40    9.90
   0  12   8   31.40    9.10
  -1 -12  -8   44.60   16.60
  -1 -12  -8   47.80    9.40
  -1 -12  -8   36.30    9.00
   1  12   8   59.59    8.40
   1  12   8   52.29    7.30
  -2 -12  -8   48.50    8.50
  -2 -12  -8   53.79   16.20
  -3 -12  -8   67.49   13.70
  -3 -12  -8   99.39   18.00
  -4 -12  -8    3.10   15.40
  -4 -12  -8    5.10   10.80
  -3 -11   9    9.20    7.50
  -3 -11   9   17.50   11.00
  -3 -11   9   16.50   14.00
  -2 -11   9    1.80    9.10
   1  11  -9   35.40    8.20
   1  11  -9   32.00    6.80
   1  11  -9   41.40    8.10
  -1 -11   9   24.30    7.50
  -1 -11   9   34.40    9.30
  -1 -11   9   -8.20    9.50
   0  11  -9  105.99   16.70
   0  11  -9  121.29   16.20
   0  11  -9  140.09   16.30
   0 -11   9  129.79   15.90
   0 -11   9  110.39   16.60
  -1  11  -9    2.40   10.30
  -1  11  -9    8.70    9.40
   1 -11   9   14.00    9.20
   1 -11   9    3.00   10.90
   1 -11   9   -5.50    8.70
  -5 -10   9    5.10    9.80
  -4 -10   9    5.40   11.20
  -4 -10   9   17.70   13.50
  -3 -10   9   24.70    7.70
  -3 -10   9    5.10    9.10
  -3 -10   9   18.70   11.00
   2  10  -9    5.30    6.40
   2  10  -9    4.20    5.70
  -2 -10   9    8.80    8.10
  -2 -10   9   -1.50    6.00
  -2 -10   9    4.00    6.80
   1  10  -9    7.00    6.60
   1  10  -9   12.30    6.80
   1  10  -9    4.40    5.50
  -1 -10   9   21.20    8.40
  -1 -10   9    7.50    7.80
  -1 -10   9   11.20    6.30
   0  10  -9   -6.80    6.30
   0  10  -9    4.70    7.60
   0 -10   9   12.80    8.20
   0 -10   9   12.60    7.80
   0 -10   9    1.40    5.00
  -1  10  -9   59.99   11.30
  -1  10  -9   58.89   12.70
  -1  10  -9   85.79   12.30
   1 -10   9   66.59   12.70
   1 -10   9   68.89   10.40
   1 -10   9   60.19   12.60
  -2  10  -9   67.19   12.10
  -2  10  -9   52.39   12.80
  -2  10  -9   69.29   10.90
   2 -10   9   39.30   14.50
   2 -10   9   51.99   11.90
   2 -10   9   63.99   10.80
  -5  -9   9   31.70   14.60
  -5  -9   9   23.30   12.30
  -4  -9   9   -1.90    9.20
  -4  -9   9   19.80   11.60
  -3  -9   9    3.50    8.60
  -3  -9   9    1.40    9.40
   2   9  -9    6.70    7.20
   2   9  -9    3.20    5.20
   2   9  -9    7.20    4.60
  -2  -9   9   -6.70    5.30
  -2  -9   9   -2.60    6.70
  -2  -9   9    7.20    6.00
   1   9  -9   35.40    7.30
   1   9  -9   24.00    7.30
  -1  -9   9   36.50    6.20
  -1  -9   9   39.70    8.40
  -1  -9   9   45.20    7.60
   0   9  -9    7.30    5.90
   0   9  -9   -0.30    7.30
   0   9  -9   -3.70    6.20
   0  -9   9  -13.40    7.00
   0  -9   9   -3.80    6.00
   0  -9   9    1.50    7.30
  -1   9  -9   19.80    7.50
  -1   9  -9   26.90    8.90
  -1   9  -9   15.70    6.90
   1  -9   9  -11.10    7.80
   1  -9   9    9.50    6.90
   1  -9   9   14.00    7.20
  -2   9  -9   39.20    9.90
  -2   9  -9   32.10    8.70
  -2   9  -9   38.80   10.20
   2  -9   9   36.60    8.00
   2  -9   9   34.40   11.00
   2  -9   9   44.40   10.70
  -3   9  -9    2.40   10.30
  -3   9  -9  -17.40   10.70
  -3   9  -9    0.70    9.40
   3  -9   9    7.30   12.50
   3  -9   9   -1.20    8.00
   3  -9   9   -3.90    7.60
  -6  -8   9   13.20    7.60
  -6  -8   9    5.90   15.30
  -6  -8   9   12.60   10.10
  -5  -8   9   12.20   10.50
  -5  -8   9    9.30    7.30
  -5  -8   9    5.70    6.90
  -5  -8   9   12.60   12.70
   4   8  -9    9.20    5.40
  -4  -8   9   27.60    6.20
  -4  -8   9   13.60    8.50
  -4  -8   9   10.00    6.00
  -4  -8   9   12.60    9.40
   3   8  -9    1.50    3.90
   3   8  -9    3.00    4.90
  -3  -8   9   -3.20    5.20
  -3  -8   9    3.30    6.70
   2   8  -9   35.90    7.40
   2   8  -9   25.50    5.20
   2   8  -9   44.80    6.30
  -2  -8   9   36.50    6.10
  -2  -8   9   28.60    6.60
  -2  -8   9   38.30    7.40
  -2  -8   9   35.70    7.70
   1   8  -9   35.50    6.20
   1   8  -9   23.60    7.00
   1   8  -9   35.00    7.20
  -1  -8   9   29.60    6.70
  -1  -8   9   30.30    7.10
  -1  -8   9   29.50    4.80
   0   8  -9   54.39    9.00
   0   8  -9   67.29    9.30
   0   8  -9   56.69    9.90
   0  -8   9   62.49    9.30
   0  -8   9   63.49    9.40
   0  -8   9   74.59    9.40
  -1   8  -9   -5.70    7.90
  -1   8  -9    0.70    5.90
  -1   8  -9   -8.10    5.80
   1  -8   9    2.10    6.70
   1  -8   9    5.80    7.40
   1  -8   9   -3.50    6.20
  -2   8  -9   11.00    6.70
  -2   8  -9    7.00    7.40
  -2   8  -9   14.40    8.10
   2  -8   9   -2.60    6.70
   2  -8   9    4.60    8.40
   2  -8   9    6.60    8.70
  -3   8  -9   -2.40    8.30
  -3   8  -9   -2.40    8.90
  -3   8  -9   -5.20    9.30
   3  -8   9   -4.50   10.40
   3  -8   9    4.80    7.80
   3  -8   9  -15.60    9.70
  -4   8  -9   49.30   11.00
  -4   8  -9   44.80   13.10
  -4   8  -9   10.10   13.00
   4  -8   9   48.80   10.40
   4  -8   9   41.00   10.10
   4  -8   9   26.90   14.30
   6   7  -9    6.50    6.20
   6   7  -9    0.30    8.30
  -6  -7   9    6.00    8.90
  -6  -7   9  -11.30   10.60
  -6  -7   9   12.20   15.10
  -6  -7   9   -4.00    8.90
   5   7  -9   20.30    6.10
   5   7  -9   32.00    7.30
  -5  -7   9   26.70    7.70
  -5  -7   9   17.00    8.10
  -5  -7   9   39.20    9.60
  -5  -7   9   25.60   11.70
   4   7  -9   -6.20    5.30
   4   7  -9   -3.70    3.50
  -4  -7   9    8.00    7.90
  -4  -7   9   -1.50    5.60
  -4  -7   9    7.60    7.60
  -4  -7   9    1.20    5.70
   3   7  -9   10.60    3.60
   3   7  -9   28.10    5.30
  -3  -7   9   21.10    6.80
  -3  -7   9   16.20    5.50
   2   7  -9    2.80    5.00
   2   7  -9    3.40    4.30
  -2  -7   9    3.90    4.30
  -2  -7   9    8.80    4.30
  -2  -7   9    2.00    5.40
  -2  -7   9    3.00    6.60
   1   7  -9   87.89   11.60
   1   7  -9   94.99   12.50
   1   7  -9  101.59   12.90
  -1  -7   9  109.29   13.90
  -1  -7   9   77.09   12.60
  -1  -7   9  106.19   13.80
  -1  -7   9   88.29   11.00
   0   7  -9  450.65   53.59
   0   7  -9  575.84   53.79
   0   7  -9  486.05   53.79
   0  -7   9  484.75   53.69
   0  -7   9  482.35   53.69
   0  -7   9  609.84   53.99
  -1   7  -9    0.60    5.80
  -1   7  -9   10.50    5.00
  -1   7  -9    3.80    6.70
   1  -7   9    3.00    6.10
   1  -7   9    1.90    6.10
   1  -7   9   -4.60    6.90
   1  -7   9    4.40    5.70
  -2   7  -9    5.30    6.00
  -2   7  -9   -8.30    6.30
  -2   7  -9   -4.90    7.90
   2  -7   9   -2.70    6.20
   2  -7   9    8.50    8.20
   2  -7   9   -7.30    6.60
  -3   7  -9   -6.20    6.30
  -3   7  -9    8.80    7.60
  -3   7  -9   -2.40    8.90
   3  -7   9    2.70    9.00
   3  -7   9    4.90    7.80
   3  -7   9   -1.10    8.50
  -4   7  -9   59.79   13.90
  -4   7  -9  114.59   14.50
  -4   7  -9   96.49   13.70
   4  -7   9   96.09   15.50
   4  -7   9   75.79   13.60
   4  -7   9   68.39   15.50
   6   6  -9  -20.00    7.30
   6   6  -9   14.30    8.80
  -6  -6   9   11.40   11.20
  -6  -6   9   10.20   13.80
  -6  -6   9    4.00    8.30
  -6  -6   9   -4.30    8.50
   5   6  -9   -0.80    6.30
   5   6  -9    4.80    6.70
  -5  -6   9   13.50   11.00
  -5  -6   9    4.10    6.20
  -5  -6   9   10.70    5.40
  -5  -6   9   -8.30    9.10
   4   6  -9   84.09   10.10
   4   6  -9   71.49   10.20
  -4  -6   9   81.89   12.30
  -4  -6   9   71.99   10.70
  -4  -6   9   78.19   10.20
  -4  -6   9   73.59    9.60
   3   6  -9   11.10    4.40
   3   6  -9    6.80    5.20
  -3  -6   9    6.60    5.00
  -3  -6   9   20.80    6.20
   2   6  -9    3.20    4.20
   2   6  -9    6.30    4.70
   2   6  -9    6.30    4.80
  -2  -6   9   10.40    4.60
  -2  -6   9    1.70    4.90
  -2  -6   9    9.50    2.90
  -2  -6   9    0.00    4.80
   1   6  -9   10.20    4.10
   1   6  -9    4.30    4.70
   1   6  -9    5.90    4.20
  -1  -6   9    4.60    4.90
  -1  -6   9   13.10    5.10
  -1  -6   9    6.90    3.20
  -1  -6   9    4.60    5.30
   0   6  -9   49.99    6.90
   0   6  -9   25.40    7.20
   0   6  -9   39.50    6.50
   0  -6   9   42.10    6.70
   0  -6   9   45.70    7.00
   0  -6   9   46.70    7.90
   0  -6   9   43.10    7.10
  -1   6  -9  676.63   68.99
  -1   6  -9  712.63   68.79
  -1   6  -9  641.14   68.69
   1  -6   9  768.92   68.99
   1  -6   9  647.64   68.79
   1  -6   9  622.64   69.09
   1  -6   9  563.64   68.79
  -2   6  -9  114.99   18.10
  -2   6  -9  124.49   16.60
  -2   6  -9  157.58   17.30
   2  -6   9  121.29   17.00
   2  -6   9  128.49   17.20
   2  -6   9  160.48   18.10
   2  -6   9   99.49   16.90
  -3   6  -9  124.69   19.00
  -3   6  -9  179.68   20.60
  -3   6  -9  144.09   18.00
   3  -6   9  153.38   19.30
   3  -6   9   95.79   16.20
   3  -6   9  150.48   18.60
  -4   6  -9  106.59   13.30
  -4   6  -9   77.59   12.50
  -4   6  -9   96.69   13.60
   4  -6   9   72.39   13.20
   4  -6   9   68.59   13.90
   4  -6   9   96.89   13.50
  -5   6  -9    7.20   12.50
  -5   6  -9   27.90   10.70
  -5   6  -9   25.90   11.80
   5  -6   9   13.60   14.40
   5  -6   9   15.00   11.80
   5  -6   9   48.90   10.90
   7   5  -9    5.80   11.90
  -7  -5   9    4.20   12.00
   6   5  -9    7.00    8.90
   6   5  -9   -3.00    8.70
  -6  -5   9   16.90   12.70
  -6  -5   9    1.60    8.90
  -6  -5   9    1.60    6.40
  -6  -5   9   -6.50    9.70
   5   5  -9    9.60    7.10
   5   5  -9   28.40    7.90
  -5  -5   9   23.40    8.40
  -5  -5   9    0.30    6.20
  -5  -5   9   11.30    6.70
  -5  -5   9   18.20    9.70
   4   5  -9   31.10    6.70
   4   5  -9   41.60    6.80
  -4  -5   9   49.50    7.90
  -4  -5   9   35.10    6.60
  -4  -5   9   28.20    5.40
  -4  -5   9   28.30    8.50
   3   5  -9  608.64   63.99
   3   5  -9  566.04   63.79
  -3  -5   9  663.63   64.69
  -3  -5   9  678.63   64.39
  -3  -5   9  571.24   63.99
   2   5  -9   12.00    4.10
   2   5  -9    6.90    5.10
   2   5  -9   11.50    4.70
  -2  -5   9   16.00    4.50
  -2  -5   9    7.10    4.80
  -2  -5   9   18.50    3.40
   1   5  -9    3.90    4.70
   1   5  -9    6.40    4.10
   1   5  -9    8.70    3.90
  -1  -5   9   13.10    3.90
  -1  -5   9   15.10    4.30
  -1  -5   9   10.70    4.60
  -1  -5   9   16.90    4.50
   0   5  -9  176.78   21.60
   0   5  -9  208.68   21.70
   0   5  -9  199.18   22.10
   0  -5   9  200.28   21.90
   0  -5   9  161.88   21.80
   0  -5   9  226.28   21.80
   0  -5   9  205.68   22.10
  -1   5  -9    0.30    5.60
  -1   5  -9    4.10    4.60
  -1   5  -9   10.40    4.60
   1  -5   9   12.30    5.30
   1  -5   9    9.40    5.70
   1  -5   9   12.20    5.10
   1  -5   9    2.70    4.40
  -2   5  -9  579.34   54.99
  -2   5  -9  599.84   55.19
   2  -5   9  547.35   55.29
   2  -5   9  443.56   54.99
   2  -5   9  456.85   54.89
  -3   5  -9    4.30    5.40
  -3   5  -9    8.50    7.20
  -3   5  -9    8.40    8.00
   3  -5   9   17.90    7.60
   3  -5   9    9.20    6.90
   3  -5   9    5.50    6.30
  -4   5  -9    0.80    7.70
  -4   5  -9   10.60    7.30
  -4   5  -9   18.00   10.00
   4  -5   9    6.70    7.50
   4  -5   9    7.70    7.40
   4  -5   9    4.50    7.90
  -5   5  -9    5.30    8.60
  -5   5  -9    6.10   10.50
  -5   5  -9   12.50    9.90
   5  -5   9   -6.40    8.80
   5  -5   9   -8.10   11.60
   5  -5   9   20.20   10.90
   7   4  -9  -25.20   10.70
   7   4  -9    7.60   11.90
  -7  -4   9    5.90   11.60
  -7  -4   9   13.80    9.90
  -7  -4   9   28.10   15.70
   6   4  -9   29.50   10.70
   6   4  -9   24.90    9.60
  -6  -4   9   37.40   10.20
  -6  -4   9   15.50   11.80
  -6  -4   9   35.30    7.30
  -6  -4   9   22.20    9.60
   5   4  -9    3.10    6.70
   5   4  -9   -1.80    7.00
  -5  -4   9    0.50    7.50
  -5  -4   9    1.10    7.90
  -5  -4   9    4.80    6.30
  -5  -4   9    2.80    8.30
   4   4  -9  135.79   20.40
   4   4  -9  155.88   21.40
  -4  -4   9  198.38   20.80
  -4  -4   9  207.58   21.30
  -4  -4   9  190.78   22.30
  -4  -4   9  185.08   21.20
   3   4  -9   71.69    9.10
   3   4  -9   66.19    8.80
  -3  -4   9   53.59    9.70
  -3  -4   9   77.79    9.50
  -3  -4   9   76.79   10.80
   2   4  -9   75.09   10.20
   2   4  -9   62.89    9.40
   2   4  -9   73.39    9.80
  -2  -4   9   77.89    9.90
  -2  -4   9   65.79    9.30
  -2  -4   9   50.29    8.50
   1   4  -9  728.13   85.99
   1   4  -9  760.72   85.89
   1   4  -9  962.70   86.09
  -1  -4   9  859.01   86.09
  -1  -4   9  755.72   85.89
  -1  -4   9  949.71   86.09
  -1  -4   9  828.02   85.89
   0   4  -9  112.19   12.10
   0   4  -9   87.09   12.00
   0   4  -9  102.99   12.60
   0  -4   9  100.39   12.30
   0  -4   9  110.19   12.30
   0  -4   9   84.09   12.10
   0  -4   9   80.49   12.20
  -1   4  -9  120.59   13.60
  -1   4  -9   99.39   14.20
  -1   4  -9  111.29   13.40
   1  -4   9  130.99   13.60
   1  -4   9   91.09   13.70
   1  -4   9   99.39   13.40
   1  -4   9  103.29   13.90
  -2   4  -9  296.57   32.10
  -2   4  -9  266.77   32.30
  -2   4  -9  294.47   31.70
   2  -4   9  324.17   31.80
   2  -4   9  297.87   32.20
  -3   4  -9  171.28   17.70
  -3   4  -9  142.29   16.40
  -3   4  -9  129.79   17.30
   3  -4   9   96.69   16.90
   3  -4   9  110.29   15.90
   3  -4   9  149.88   17.20
  -4   4  -9  163.08   20.40
  -4   4  -9  133.79   18.70
  -4   4  -9  151.88   21.00
   4  -4   9  152.08   20.00
   4  -4   9  132.69   19.80
   4  -4   9  157.08   20.00
  -5   4  -9  141.39   16.80
  -5   4  -9  126.89   16.60
  -5   4  -9   85.69   16.50
   5  -4   9  115.39   17.20
   5  -4   9  150.88   20.90
   5  -4   9  171.48   19.90
  -6   4  -9   15.00   10.60
  -6   4  -9   23.90   11.80
  -6   4  -9   10.40   15.00
   6  -4   9   14.10   15.40
   6  -4   9   18.40   10.20
   6  -4   9    6.90   12.70
   6  -4   9    0.60   13.90
   7   3  -9  -22.90    7.20
   7   3  -9   -1.20   11.40
  -7  -3   9    8.80   12.40
  -7  -3   9  -20.50    9.10
  -7  -3   9    1.40   13.50
  -7  -3   9    3.80    9.10
   6   3  -9   24.70    9.50
   6   3  -9   22.50    9.60
  -6  -3   9   10.90    9.30
  -6  -3   9   29.40    8.50
  -6  -3   9   22.00   10.90
  -6  -3   9   18.70    9.40
   5   3  -9    8.30    7.60
   5   3  -9    5.10    6.70
  -5  -3   9   -4.30    6.40
  -5  -3   9    5.40    8.00
  -5  -3   9    7.50    6.10
  -5  -3   9    6.10    7.00
   4   3  -9    7.10    5.40
   4   3  -9    9.70    6.90
  -4  -3   9   27.40    6.30
  -4  -3   9   30.90    7.30
  -4  -3   9   12.30    6.10
  -4  -3   9   24.20    6.40
   3   3  -9  182.68   17.80
   3   3  -9  142.49   18.20
  -3  -3   9  192.28   18.20
  -3  -3   9  139.59   17.80
  -3  -3   9  127.59   17.80
  -3  -3   9  139.29   18.40
   2   3  -9  152.58   18.60
   2   3  -9  170.68   18.30
   2   3  -9  167.58   18.60
  -2  -3   9  137.29   18.50
  -2  -3   9  189.98   18.50
   1   3  -9  424.56   40.50
   1   3  -9  396.76   40.30
   1   3  -9  406.36   40.30
  -1  -3   9  332.27   40.30
  -1  -3   9  384.26   40.30
  -1  -3   9  369.56   40.20
   0   3  -9   13.70    3.80
   0   3  -9   11.90    3.70
   0   3  -9    6.90    4.90
   0  -3   9   16.90    4.60
   0  -3   9   16.20    4.40
   0  -3   9   12.90    3.70
   0  -3   9   17.30    4.10
  -1   3  -9   82.59   11.90
  -1   3  -9   92.69   11.60
  -1   3  -9   73.19   11.10
   1  -3   9  104.89   11.00
   1  -3   9   81.19   11.60
   1  -3   9   90.49   11.20
   1  -3   9   84.49   11.60
  -2   3  -9  163.88   16.80
  -2   3  -9  118.79   16.20
  -2   3  -9  157.38   15.80
   2  -3   9  111.39   16.00
   2  -3   9  123.39   15.90
   2  -3   9  134.69   16.00
   2  -3   9  141.19   16.30
  -3   3  -9   -0.60    4.50
  -3   3  -9    4.00    5.90
  -3   3  -9   -5.40    4.50
   3  -3   9   -2.60    5.40
   3  -3   9    8.70    5.40
   3  -3   9   -0.50    5.20
  -4   3  -9  303.17   38.40
  -4   3  -9  416.26   39.30
  -4   3  -9  433.46   39.80
   4  -3   9  408.86   39.10
   4  -3   9  299.07   38.70
   4  -3   9  311.27   39.10
  -5   3  -9   20.00    8.50
  -5   3  -9   23.30    9.20
  -5   3  -9   33.80    7.80
   5  -3   9   -0.60    8.60
   5  -3   9   19.90    8.80
   5  -3   9   34.20    8.70
  -6   3  -9   10.30   11.10
  -6   3  -9   -8.30   12.10
  -6   3  -9   -0.30   10.20
   6  -3   9   14.20   12.20
   6  -3   9    4.00   10.80
   6  -3   9    0.10    8.80
   6  -3   9   13.50   13.60
   7   2  -9   74.69   14.40
   7   2  -9   34.80   12.60
  -7  -2   9   80.69   15.30
  -7  -2   9   52.89   13.40
  -7  -2   9   62.89   11.70
  -7  -2   9   67.49   14.90
   6   2  -9   26.20    8.60
   6   2  -9  -13.60    8.80
  -6  -2   9   -6.30    9.50
  -6  -2   9   24.20    9.10
  -6  -2   9   23.50    9.00
  -6  -2   9   22.70   10.50
   5   2  -9   17.30    7.20
   5   2  -9    8.40    7.60
  -5  -2   9    3.10    7.20
  -5  -2   9   33.00    7.70
  -5  -2   9   25.20    8.30
  -5  -2   9   14.10    7.10
   4   2  -9  102.79   14.00
   4   2  -9   91.19   12.50
  -4  -2   9   73.39   10.70
  -4  -2   9   93.09   13.50
  -4  -2   9  108.49   13.00
  -4  -2   9   65.09   10.70
   3   2  -9  166.88   19.80
   3   2  -9  167.58   20.60
  -3  -2   9  212.68   20.00
  -3  -2   9  167.88   20.30
  -3  -2   9  169.78   20.00
   2   2  -9    2.40    3.50
   2   2  -9    1.60    4.20
   2   2  -9    1.70    3.80
  -2  -2   9    3.50    3.00
  -2  -2   9   -1.20    3.70
  -2  -2   9    1.00    3.60
   1   2  -9  130.19   14.90
   1   2  -9  121.19   15.10
   1   2  -9  153.98   14.80
   1   2  -9  135.89   14.90
  -1  -2   9  133.39   14.60
  -1  -2   9  119.89   15.00
  -1  -2   9  108.99   15.00
   0   2  -9  638.84   59.59
   0   2  -9  656.03   59.79
   0   2  -9  495.15   59.49
   0  -2   9  509.85   59.49
   0  -2   9  579.44   59.59
  -1   2  -9  157.68   20.00
  -1   2  -9  160.48   19.60
   1  -2   9  184.28   19.50
   1  -2   9  171.08   19.80
   1  -2   9  173.18   19.60
   1  -2   9  212.98   19.80
  -2   2  -9   46.60    6.80
  -2   2  -9   45.60    5.80
  -2   2  -9   33.10    6.20
   2  -2   9   28.80    5.80
   2  -2   9   29.50    5.90
   2  -2   9   37.50    6.20
   2  -2   9   43.30    6.40
  -3   2  -9   23.80    5.20
  -3   2  -9   15.40    5.40
  -3   2  -9   16.30    6.10
   3  -2   9   28.50    6.00
   3  -2   9   23.30    6.10
   3  -2   9   32.70    6.30
  -4   2  -9  223.68   25.10
  -4   2  -9  242.28   26.20
  -4   2  -9  182.98   26.30
   4  -2   9  211.98   25.70
   4  -2   9  277.67   25.90
   4  -2   9  204.98   25.60
  -5   2  -9   10.80    8.20
  -5   2  -9    2.10    8.50
  -5   2  -9    0.30    6.10
   5  -2   9    9.40    7.30
   5  -2   9    9.90    8.20
   5  -2   9   -8.00    6.40
  -6   2  -9   33.70   13.10
  -6   2  -9   66.79   12.40
  -6   2  -9   62.19   11.30
   6  -2   9   49.50   12.20
   6  -2   9   69.79   11.90
   6  -2   9   64.19   12.10
   6  -2   9   47.20   14.90
   7   1  -9    0.10   13.30
   7   1  -9   11.40   12.90
  -7  -1   9    6.20   11.20
  -7  -1   9   -1.50   10.10
   6   1  -9   13.40    8.70
   6   1  -9   22.10    9.40
  -6  -1   9   14.80    9.60
  -6  -1   9   -8.80    9.10
  -6  -1   9  -14.50    9.00
  -6  -1   9    9.90   10.10
   5   1  -9   73.39   10.00
   5   1  -9   56.49    9.80
  -5  -1   9   49.99    9.70
  -5  -1   9   70.99   10.20
  -5  -1   9   53.59    9.80
   4   1  -9  138.59   16.20
   4   1  -9  126.09   17.00
  -4  -1   9  108.49   16.30
  -4  -1   9  102.99   16.20
  -4  -1   9  130.29   16.40
  -4  -1   9  153.38   16.50
   3   1  -9  272.77   32.80
   3   1  -9  342.47   33.30
  -3  -1   9  326.77   33.00
  -3  -1   9  289.97   32.90
  -3  -1   9  311.27   32.90
   2   1  -9  236.98   26.40
   2   1  -9  271.67   26.80
  -2  -1   9  229.28   26.30
  -2  -1   9  247.68   26.30
   1   1  -9   16.60    4.50
   1   1  -9   23.00    4.50
   1   1  -9   18.80    4.20
   1   1  -9   17.90    4.40
  -1  -1   9   29.10    4.70
  -1  -1   9   23.00    4.50
  -1  -1   9   18.70    4.10
  -1  -1   9   23.40    4.40
   0   1  -9  499.75   60.19
   0   1  -9  571.24   60.09
   0   1  -9  687.53   60.29
   0   1  -9  667.73   60.29
   0  -1   9  559.14   60.09
   0  -1   9  565.94   60.19
   0  -1   9  519.15   60.19
  -1   1  -9  398.56   46.30
  -1   1  -9  429.76   46.40
  -1   1  -9  476.15   46.50
   1  -1   9  463.55   46.30
   1  -1   9  414.56   46.40
   1  -1   9  469.95   46.20
   1  -1   9  456.85   46.40
  -2   1  -9    6.30    4.80
  -2   1  -9    7.10    5.00
  -2   1  -9   15.20    3.70
  -2   1  -9   15.50    4.40
   2  -1   9   15.60    4.50
   2  -1   9    6.70    4.50
   2  -1   9   14.50    4.20
  -3   1  -9  356.46   37.60
  -3   1  -9  372.06   38.00
   3  -1   9  393.56   37.90
   3  -1   9  350.16   37.90
   3  -1   9  311.97   37.80
  -4   1  -9    6.30    4.70
  -4   1  -9    5.10    6.50
  -4   1  -9    6.30    6.90
   4  -1   9   -0.50    5.60
   4  -1   9   -1.80    6.10
   4  -1   9   -3.40    5.40
  -5   1  -9   60.29   10.70
  -5   1  -9   49.10    9.90
  -5   1  -9   69.19   11.00
   5  -1   9   44.70    9.40
   5  -1   9   62.69   11.10
   5  -1   9   74.39   10.30
   5  -1   9   73.59   10.60
  -6   1  -9   94.39   12.80
  -6   1  -9   64.29   11.30
  -6   1  -9   70.49   13.60
   6  -1   9   58.79   12.60
   6  -1   9   66.89   12.90
   6  -1   9   47.10   13.90
   6  -1   9   80.69   11.40
  -7   1  -9   -2.50   11.90
  -7   1  -9    8.20    9.50
  -7   1  -9   18.70   11.80
   7  -1   9  -16.20   12.30
   7  -1   9   14.50   11.40
   7  -1   9   28.70   12.40
   7  -1   9   -6.20   12.30
   7   0  -9  -28.80   15.30
  -7   0   9   15.20   10.50
   6   0  -9   17.20    9.10
   6   0  -9   -2.10   10.80
  -6   0   9   -6.20    9.60
  -6   0   9    1.30    9.00
  -6   0   9    4.10    9.40
  -6   0   9    8.70    9.50
   5   0  -9   25.40    9.00
   5   0  -9   14.70    7.10
  -5   0   9   18.50    7.60
  -5   0   9   26.90    7.70
  -5   0   9   28.20    7.60
  -5   0   9   12.40    8.30
   4   0  -9   26.30    7.40
   4   0  -9   36.70    7.20
  -4   0   9   55.89    8.40
  -4   0   9   48.30    7.60
  -4   0   9   39.60    7.70
  -4   0   9   40.20    7.60
   3   0  -9   70.89   10.20
   3   0  -9  104.09   11.50
  -3   0   9   80.59   10.20
  -3   0   9   60.29    9.50
  -3   0   9   87.99   10.50
   2   0  -9 1779.62  169.28
   2   0  -9 1453.65  168.88
  -2   0   9 1748.82  169.28
  -2   0   9 1617.14  169.18
   1   0  -9    7.20    4.20
   1   0  -9   16.60    3.70
   1   0  -9    8.20    4.20
   1   0  -9    7.80    4.30
  -1   0   9    6.60    3.80
  -1   0   9   10.90    3.20
  -1   0   9   16.20    3.80
  -1   0   9   12.30    3.90
   0   0  -9   14.20    4.70
   0   0  -9   11.20    3.60
   0   0  -9    7.40    4.00
   0   0  -9    7.50    3.80
   0   0   9    9.30    3.70
   0   0   9   19.20    4.10
   0   0   9   13.10    3.40
   0   0   9    9.60    3.70
  -1   0  -9   97.49   12.90
  -1   0  -9  103.29   12.40
  -1   0  -9   87.39   12.90
  -1   0  -9  121.89   13.20
   1   0   9  120.79   12.90
   1   0   9  105.69   13.10
   1   0   9  105.99   12.50
   1   0   9  107.99   12.90
  -2   0  -9 1001.20   96.39
  -2   0  -9  823.32   96.29
  -2   0  -9  915.81   96.29
   2   0   9 1081.19   96.39
   2   0   9  927.81   96.29
   2   0   9  858.51   96.19
  -3   0  -9   12.90    5.50
  -3   0  -9   16.90    4.40
  -3   0  -9   28.10    5.80
  -3   0  -9    2.00    5.20
   3   0   9   16.50    5.00
   3   0   9   15.50    4.70
   3   0   9   16.20    4.80
  -4   0  -9  198.98   21.30
  -4   0  -9  165.08   22.00
  -4   0  -9  222.18   22.10
   4   0   9  195.58   21.40
   4   0   9  146.59   21.40
   4   0   9  182.88   21.40
  -5   0  -9   -3.50    7.30
  -5   0  -9    8.40    6.20
  -5   0  -9    3.90    7.30
   5   0   9   -5.20    7.30
   5   0   9   -3.80    7.80
   5   0   9   -2.30    6.70
   5   0   9    4.00    7.00
  -6   0  -9   46.10    9.90
  -6   0  -9   33.90    9.80
  -6   0  -9   36.90   11.50
   6   0   9   26.90    9.80
   6   0   9   32.40   12.40
   6   0   9   38.00    9.90
   6   0   9   45.80    9.60
  -7   0  -9    0.20   11.30
  -7   0  -9    7.70   11.60
  -7   0  -9   27.80   12.10
   7   0   9   24.80   11.80
   7   0   9   33.20   13.40
   7   0   9   11.60   11.10
   7   0   9   26.70   13.90
   6  -1  -9    8.60    9.60
   6  -1  -9   13.40   10.70
  -6   1   9    2.80    9.60
  -6   1   9   11.40   11.70
  -6   1   9   -2.00   10.80
   5  -1  -9  226.38   26.90
   5  -1  -9  227.48   28.30
  -5   1   9  235.78   26.00
  -5   1   9  210.28   27.10
  -5   1   9  227.58   25.90
  -5   1   9  207.58   26.90
   4  -1  -9    2.50    5.20
   4  -1  -9    4.80    6.00
  -4   1   9   -0.80    4.80
  -4   1   9    7.00    5.10
  -4   1   9   -0.20    6.20
  -4   1   9    7.50    5.00
   3  -1  -9  320.07   34.00
   3  -1  -9  291.47   34.50
  -3   1   9  369.96   34.70
  -3   1   9  282.97   34.40
  -3   1   9  310.27   33.90
  -3   1   9  357.56   34.20
   2  -1  -9    2.90    4.60
   2  -1  -9   -2.20    4.70
   2  -1  -9   -2.10    4.30
  -2   1   9   -2.60    2.90
  -2   1   9    2.10    3.30
  -2   1   9    1.80    4.00
  -2   1   9    0.20    3.80
   1  -1  -9  287.77   30.20
   1  -1  -9  277.67   29.80
   1  -1  -9  301.37   30.10
  -1   1   9  256.17   29.70
  -1   1   9  316.57   30.30
  -1   1   9  267.97   30.10
   0  -1  -9  899.01   94.79
   0  -1  -9  945.21   94.79
   0  -1  -9  929.91   94.59
   0  -1  -9  874.11   94.69
   0   1   9  886.11   94.79
   0   1   9  968.60   94.79
   0   1   9  935.21   94.59
   0   1   9  925.41   94.79
  -1  -1  -9  796.32   93.19
  -1  -1  -9  777.72   93.09
  -1  -1  -9  853.21   92.99
   1   1   9 1024.60   93.19
   1   1   9 1019.60   93.29
   1   1   9 1017.90   93.19
   1   1   9  847.92   92.99
  -2  -1  -9   27.70    5.60
  -2  -1  -9   42.70    7.10
  -2  -1  -9   30.00    5.30
  -2  -1  -9   48.50    6.30
   2   1   9   46.40    6.30
   2   1   9   44.60    6.10
   2   1   9   36.90    5.50
  -3  -1  -9   57.79    7.90
  -3  -1  -9   53.89    8.40
[truncated: 432,723 more chars]
