# Supplementary material for: Crystal structure and Hirshfeld surface analysis of 5-(3,5-di-tert-butyl-4-hy­droxy­phen­yl)-3-phenyl-4,5-di­hydro-1H-pyrazole-1-carboxamide
Source: Acta Crystallogr E Crystallogr Commun. 2019 Sep 12;75(Pt 10):1467–71. doi: 10.1107/S205698901901243X (PMC6775746; doi:10.1107/S205698901901243X)
Supplement: Supplementary file 2 [file e-75-01467-Isup2.hkl]

data_I                                                                          
_shelx_title ' REV-Ali-5n in P-1'                                               
_shelx_refln_list_code          4                                               
_shelx_F_calc_maximum       74.89                                               
_exptl_crystal_F_000       424.00                                               
_reflns_d_resolution_high  0.7583                                               
                                                                                
loop_                                                                           
 _space_group_symop_operation_xyz                                               
 'x, y, z'                                                                      
 '-x, -y, -z'                                                                   
                                                                                
_cell_length_a     6.0954                                                       
_cell_length_b    10.2155                                                       
_cell_length_c    17.9948                                                       
_cell_angle_alpha  84.781                                                       
_cell_angle_beta   85.688                                                       
_cell_angle_gamma  76.012                                                       
                                                                                
_shelx_F_squared_multiplier     1.000                                           
                                                                                
loop_                                                                           
 _refln_index_h                                                                 
 _refln_index_k                                                                 
 _refln_index_l                                                                 
 _refln_F_squared_calc                                                          
 _refln_F_squared_meas                                                          
 _refln_F_squared_sigma                                                         
 _refln_observed_status                                                         
   1   0   0         24.10         24.41         1.27 o                         
   2   0   0        244.10        207.34         9.60 o                         
   3   0   0          1.09          0.16         0.79 o                         
   4   0   0         70.87         73.91         3.52 o                         
   5   0   0        157.22        139.35         6.26 o                         
   6   0   0        150.08        157.14         7.20 o                         
   7   0   0         10.51         11.89         2.24 o                         
  -7   1   0         37.94         39.65         3.02 o                         
  -6   1   0         34.66         32.26         2.33 o                         
  -5   1   0        272.13        310.53        14.44 o                         
  -4   1   0         52.10         47.96         2.61 o                         
  -3   1   0        124.28        132.53         8.50 o                         
  -2   1   0          5.05          3.05         0.78 o                         
  -1   1   0       1724.19       1417.78       145.11 o                         
   1   1   0       1511.50       1482.01        75.66 o                         
   2   1   0       2325.30       2220.63        85.01 o                         
   3   1   0        866.26        968.42        40.39 o                         
   4   1   0         22.30         24.57         1.50 o                         
   5   1   0          9.48          8.10         1.23 o                         
   6   1   0          0.53          0.87         1.38 o                         
   7   1   0         16.05         14.24         2.68 o                         
  -7   2   0          4.52          3.33         2.46 o                         
  -6   2   0         11.88         12.45         1.94 o                         
  -5   2   0          1.97         -1.41         1.41 o                         
  -4   2   0         91.77         82.59         4.38 o                         
  -3   2   0        252.48        283.11        14.03 o                         
  -1   2   0         11.39          9.49         2.05 o                         
   0   2   0         74.45         70.59         3.04 o                         
   1   2   0        216.92        237.40        14.15 o                         
   2   2   0        285.17        339.64        17.43 o                         
   3   2   0          2.39          0.20         0.73 o                         
   4   2   0         75.92         83.00         3.83 o                         
   5   2   0         56.41         61.16         3.35 o                         
   6   2   0         36.81         28.88         2.27 o                         
   7   2   0          2.88          2.25         2.43 o                         
  -7   3   0          0.31         -2.62         2.62 o                         
  -6   3   0          5.08          4.18         2.02 o                         
  -5   3   0         15.46         16.98         2.07 o                         
  -4   3   0         68.13         67.11         3.88 o                         
  -3   3   0          0.47         -0.62         1.21 o                         
  -2   3   0       2554.98       2148.73       155.56 o                         
  -1   3   0       2302.23       2257.14       115.01 o                         
   0   3   0        229.58        236.16         9.88 o                         
   1   3   0         42.55         41.06         3.42 o                         
   2   3   0        259.99        275.81        16.42 o                         
   3   3   0         30.96         30.22         1.83 o                         
   4   3   0        280.86        267.40        11.33 o                         
   5   3   0         41.40         34.46         2.01 o                         
   6   3   0         14.72         11.56         1.70 o                         
   7   3   0          1.00          0.58         2.00 o                         
   8   3   0         24.88         29.89         5.30 o                         
  -6   4   0          7.81         11.26         2.52 o                         
  -5   4   0         96.52        103.24         6.58 o                         
  -4   4   0        271.47        278.46        24.45 o                         
  -3   4   0        156.36        130.90         8.57 o                         
  -2   4   0         66.02         67.02         3.48 o                         
  -1   4   0          0.06         -0.68         0.68 o                         
   0   4   0        285.54        288.89        12.13 o                         
   1   4   0          7.79          4.71         1.32 o                         
   2   4   0        169.72        142.01        10.58 o                         
   3   4   0          1.97          0.18         1.52 o                         
   4   4   0         34.22         38.64         2.32 o                         
   5   4   0         14.51         10.07         1.16 o                         
   6   4   0         78.86         89.58         4.57 o                         
   7   4   0          4.19          3.18         1.87 o                         
  -6   5   0         17.63         19.52         2.32 o                         
  -5   5   0         65.88         66.68         4.57 o                         
  -4   5   0        453.77        492.30        22.76 o                         
  -3   5   0         17.73         22.33         1.99 o                         
  -2   5   0         22.52         22.55         1.85 o                         
  -1   5   0         19.06         25.33         1.79 o                         
   0   5   0         43.76         45.06         2.13 o                         
   1   5   0        237.90        259.29        26.76 o                         
   2   5   0        133.57        128.68         7.91 o                         
   3   5   0         32.91         32.10         6.37 o                         
   4   5   0          8.33          7.77         0.97 o                         
   5   5   0         28.49         34.59         2.17 o                         
   6   5   0        208.98        223.41        10.74 o                         
   7   5   0          2.20          1.65         2.05 o                         
  -6   6   0          5.70          5.22         2.62 o                         
  -5   6   0         58.93         57.26         4.19 o                         
  -4   6   0          0.97          1.72         1.45 o                         
  -3   6   0         48.35         42.84         2.86 o                         
  -2   6   0        191.13        247.52        11.44 o                         
  -1   6   0         33.53         41.27         2.41 o                         
   0   6   0        126.43        126.19         5.41 o                         
   1   6   0        143.53        118.57        12.53 o                         
   2   6   0         53.54         57.99         3.93 o                         
   3   6   0         20.28         21.28         1.97 o                         
   4   6   0        246.54        286.58        30.30 o                         
   5   6   0          3.40          3.47         1.21 o                         
   6   6   0        130.94        136.27         7.67 o                         
   7   6   0         16.39         17.96         2.51 o                         
  -5   7   0         34.39         31.88         2.67 o                         
  -4   7   0          3.36          2.47         1.63 o                         
  -3   7   0          0.04          1.88         1.30 o                         
  -2   7   0          9.70          3.96         1.15 o                         
  -1   7   0         63.31         49.28         2.75 o                         
   0   7   0        162.42        160.80         6.87 o                         
   1   7   0         30.53         25.74         2.43 o                         
   2   7   0         48.20         47.89         4.33 o                         
   3   7   0        103.05        115.42         7.38 o                         
   4   7   0          2.98          7.70         1.75 o                         
   5   7   0         31.92         31.17         3.81 o                         
   6   7   0         31.53         34.43         7.09 o                         
   7   7   0         26.10         21.76         4.33 o                         
  -5   8   0          9.08          7.67         2.60 o                         
  -4   8   0          0.45         -1.49         1.93 o                         
  -3   8   0          9.56          8.13         1.57 o                         
  -2   8   0          0.48         -0.89         1.21 o                         
  -1   8   0         31.21         27.81         1.84 o                         
   0   8   0         42.22         40.79         2.15 o                         
   1   8   0         19.37         19.59         1.96 o                         
   2   8   0         32.92         33.31         3.23 o                         
   3   8   0         53.88         65.04         4.73 o                         
   4   8   0         34.88         47.66         4.49 o                         
   5   8   0          6.20          4.92         3.07 o                         
   6   8   0          1.36          0.09         4.10 o                         
   7   8   0          5.58         -0.35        10.47 o                         
  -4   9   0          1.49          1.70         2.35 o                         
  -3   9   0          1.65          1.05         1.71 o                         
  -2   9   0          0.69         -0.52         1.37 o                         
  -1   9   0        221.57        207.02         9.71 o                         
   0   9   0         35.63         32.40         1.94 o                         
   1   9   0        287.82        270.80        19.76 o                         
   2   9   0         86.69         81.10         6.86 o                         
   3   9   0         61.06         61.31         4.79 o                         
   4   9   0         16.98         20.46         2.59 o                         
   5   9   0          1.02          4.60         7.03 o                         
   6   9   0          1.49         -4.57         9.84 o                         
  -3  10   0          7.38          7.57         2.07 o                         
  -2  10   0          0.42          0.20         1.51 o                         
  -1  10   0          0.34         -1.15         1.29 o                         
   0  10   0          6.10          5.02         1.25 o                         
   1  10   0        411.93        417.11        24.77 o                         
   2  10   0        169.78        171.79        13.12 o                         
   3  10   0          0.50         -0.81         2.10 o                         
   4  10   0          1.21          4.46         2.50 o                         
   5  10   0          0.17          1.62         3.76 o                         
   6  10   0          5.10          7.01         4.84 o                         
  -2  11   0         54.11         54.51         3.49 o                         
  -1  11   0          3.81          4.70         1.42 o                         
   0  11   0          0.27          0.44         1.27 o                         
   1  11   0         44.51         46.02         3.53 o                         
   2  11   0         87.87         91.22         6.69 o                         
   3  11   0          9.75          8.16         2.49 o                         
   4  11   0         11.59         14.34         4.15 o                         
   5  11   0          0.36          4.24         4.27 o                         
  -1  12   0         68.82         79.02         8.98 o                         
   0  12   0          3.42          2.77         1.69 o                         
   1  12   0          1.23         -3.55         5.26 o                         
   2  12   0         20.62         21.85         3.01 o                         
   3  12   0         30.77         31.28         3.57 o                         
   4  12   0          6.70          8.84         5.47 o                         
   5  12   0          2.07          1.05         3.85 o                         
   1  13   0          1.90         -4.87         4.87 o                         
   2  13   0          0.85         -3.47         5.00 o                         
   3  13   0          0.29          0.94         3.45 o                         
  -3 -13   1         15.63         11.59         7.90 o                         
  -2 -13   1          1.95          1.20         3.22 o                         
  -1 -13   1          3.63          8.09         3.03 o                         
  -4 -12   1          0.16         -1.35         3.99 o                         
  -3 -12   1         30.39         23.69         3.39 o                         
  -2 -12   1         11.95         14.40         3.21 o                         
  -1 -12   1          2.49          2.85         2.73 o                         
   0 -12   1         30.01         35.39         2.63 o                         
   1 -12   1          0.23         -0.43         1.54 o                         
  -5 -11   1          4.05          8.17         4.31 o                         
  -4 -11   1          9.31         12.20         4.65 o                         
  -3 -11   1         73.11         92.39         9.04 o                         
  -2 -11   1        138.86        144.68        11.45 o                         
  -1 -11   1          3.27          1.68         1.72 o                         
   0 -11   1          6.31          7.26         1.25 o                         
   1 -11   1         14.14         12.64         1.62 o                         
   2 -11   1          1.04          1.91         1.95 o                         
  -6 -10   1          0.82         -4.76         4.76 o                         
  -5 -10   1          1.77         -2.94         3.67 o                         
  -4 -10   1         11.82         11.03         4.44 o                         
  -3 -10   1        121.81        134.11        11.15 o                         
  -2 -10   1        349.08        387.58        28.55 o                         
  -1 -10   1         12.09         15.38         3.33 o                         
   0 -10   1          5.60          4.57         1.15 o                         
   1 -10   1          0.03         -0.03         1.36 o                         
   2 -10   1          0.71          1.21         1.60 o                         
   3 -10   1          6.58         10.04         2.11 o                         
  -6  -9   1          1.14          0.98         4.08 o                         
  -5  -9   1          1.01         -0.11         2.87 o                         
  -4  -9   1         12.30         15.90         4.45 o                         
  -3  -9   1          0.89          3.65         2.05 o                         
  -2  -9   1        206.44        219.22        16.40 o                         
  -1  -9   1        152.25        142.09        10.68 o                         
   0  -9   1          5.38          5.02         1.04 o                         
   1  -9   1         38.84         41.19         2.49 o                         
   2  -9   1          4.73          4.27         1.78 o                         
   3  -9   1          9.17          7.63         1.86 o                         
   4  -9   1          2.35          1.88         2.40 o                         
  -7  -8   1          2.05          1.04         4.91 o                         
  -6  -8   1          6.89          6.10         3.88 o                         
  -5  -8   1         97.29        115.87        19.41 o                         
  -4  -8   1          4.32          6.41         2.50 o                         
  -3  -8   1          5.88          7.53         2.34 o                         
  -2  -8   1         27.69         30.34         3.04 o                         
  -1  -8   1         28.38         27.33         2.04 o                         
   0  -8   1        645.45        641.26        26.87 o                         
   1  -8   1        114.27        105.05         5.24 o                         
   2  -8   1          9.84          9.72         1.43 o                         
   3  -8   1         66.15         72.18         5.16 o                         
   4  -8   1         11.58          9.83         2.11 o                         
   5  -8   1          8.42         10.68         3.91 o                         
  -7  -7   1          0.15          4.08         4.45 o                         
  -6  -7   1         35.94         39.24         4.88 o                         
  -5  -7   1          9.92          9.87         5.21 o                         
  -4  -7   1         36.99         37.89         3.88 o                         
  -3  -7   1        149.49        160.65         9.93 o                         
  -2  -7   1         22.09         22.95         2.53 o                         
  -1  -7   1         22.44         20.42         1.61 o                         
   0  -7   1         20.70         26.20         1.46 o                         
   1  -7   1        205.34        200.09         9.35 o                         
   2  -7   1          0.00         -0.20         1.10 o                         
   3  -7   1        208.60        194.97        12.34 o                         
   4  -7   1         26.04         23.67         2.20 o                         
   5  -7   1          8.30          6.50         2.11 o                         
  -7  -6   1         21.96         21.00         2.75 o                         
  -6  -6   1         46.80         48.69         3.48 o                         
  -5  -6   1          6.09          7.37         1.22 o                         
  -4  -6   1        211.65        239.90        17.93 o                         
  -3  -6   1        565.71        538.26        31.96 o                         
  -2  -6   1         63.89         76.03         6.13 o                         
  -1  -6   1          1.92          1.15         0.83 o                         
   0  -6   1         96.74         89.38         3.92 o                         
   1  -6   1        210.87        188.18         9.03 o                         
   2  -6   1         64.95         57.46         4.40 o                         
   3  -6   1         88.70         59.41         4.45 o                         
   4  -6   1         26.67         26.75         2.18 o                         
   5  -6   1         26.07         26.51         2.26 o                         
   6  -6   1          6.29          4.85         2.50 o                         
  -7  -5   1          7.53          8.98         2.16 o                         
  -6  -5   1         14.27         14.20         1.82 o                         
  -5  -5   1          3.30          2.83         1.21 o                         
  -4  -5   1         55.59         51.09         2.76 o                         
  -3  -5   1        179.89        181.96        13.63 o                         
  -2  -5   1        590.60        644.94        46.86 o                         
  -1  -5   1        609.65        644.46        46.63 o                         
   0  -5   1          8.08          7.17         0.69 o                         
   1  -5   1        285.77        333.33        19.30 o                         
   2  -5   1        127.88        140.26         7.22 o                         
   3  -5   1         38.30         45.94         4.46 o                         
   4  -5   1        336.54        339.08        18.63 o                         
   5  -5   1          5.77          6.26         1.82 o                         
   6  -5   1         22.65         19.45         2.37 o                         
  -7  -4   1         13.33         10.84         1.98 o                         
  -6  -4   1         20.81         19.25         1.73 o                         
  -5  -4   1          0.10         -0.60         1.01 o                         
  -4  -4   1         26.88         24.99         1.61 o                         
  -3  -4   1         31.71         26.53         1.81 o                         
  -2  -4   1         21.00         22.57         1.95 o                         
  -1  -4   1         63.39         58.63         4.60 o                         
   0  -4   1          0.52          0.73         0.54 o                         
   1  -4   1       2554.51       2384.63       121.47 o                         
   2  -4   1        198.74        205.93        11.30 o                         
   3  -4   1         40.15         33.83         3.11 o                         
   4  -4   1        218.05        224.93        10.62 o                         
   5  -4   1         25.00         32.19         3.65 o                         
   6  -4   1          0.17          2.28         1.97 o                         
  -7  -3   1          2.78          3.68         2.11 o                         
  -6  -3   1         20.36         19.36         1.77 o                         
  -5  -3   1          1.06         -1.15         1.15 o                         
  -4  -3   1        215.89        227.44        10.58 o                         
  -3  -3   1          9.64         16.13         1.16 o                         
  -2  -3   1        313.82        306.55        14.07 o                         
  -1  -3   1        827.29        729.38        74.78 o                         
   0  -3   1        375.45        385.16        16.09 o                         
   1  -3   1       2051.01       1696.77        86.09 o                         
   2  -3   1        513.01        514.23        37.32 o                         
   3  -3   1         63.12         54.27         3.87 o                         
   4  -3   1          9.36          5.63         1.40 o                         
   5  -3   1          1.66         -1.11         1.54 o                         
   6  -3   1          5.40          4.82         2.01 o                         
   7  -3   1         32.92         38.84         3.73 o                         
  -7  -2   1         13.36         10.77         3.87 o                         
  -6  -2   1          0.13         -1.26         1.57 o                         
  -5  -2   1          4.85          2.21         1.21 o                         
  -4  -2   1         69.85         68.83         3.88 o                         
  -3  -2   1          0.38         -0.69         0.69 o                         
  -2  -2   1       2262.16       2121.58       108.24 o                         
  -1  -2   1       1565.23       1345.69        97.39 o                         
   1  -2   1         61.27         70.94         5.22 o                         
   2  -2   1         44.24         41.37         2.71 o                         
   3  -2   1         51.74         50.98         3.28 o                         
   4  -2   1        150.88        143.89         7.74 o                         
   5  -2   1          0.27         -1.41         1.41 o                         
   6  -2   1         39.36         40.89         2.65 o                         
   7  -2   1         31.22         30.78         3.11 o                         
  -7  -1   1        117.18        107.14         6.39 o                         
  -6  -1   1         50.25         53.59         3.89 o                         
  -5  -1   1          0.20         -1.30         1.30 o                         
  -4  -1   1          1.34          2.18         0.98 o                         
  -3  -1   1        987.83       1075.72        55.08 o                         
  -2  -1   1         16.82         20.30         1.24 o                         
   0  -1   1         59.79         56.43         2.94 o                         
   1  -1   1        413.27        474.77        34.40 o                         
   2  -1   1        178.07        225.95        16.59 o                         
   3  -1   1        366.32        396.81        20.33 o                         
   4  -1   1          1.59          3.11         1.01 o                         
   5  -1   1        189.77        183.38        10.80 o                         
   6  -1   1          6.20          4.44         1.69 o                         
   7  -1   1         11.48          8.75         3.35 o                         
  -7   0   1         19.63         14.14         2.31 o                         
  -6   0   1         29.07         24.50         2.03 o                         
  -5   0   1         49.70         47.08         2.58 o                         
  -4   0   1          2.81          5.35         0.96 o                         
  -3   0   1        218.64        215.79        12.58 o                         
  -2   0   1        832.61        845.05        42.96 o                         
   1   0   1       1029.04       1043.85        60.27 o                         
   2   0   1        927.58        966.38        40.19 o                         
   3   0   1          5.89          6.33         0.89 o                         
   4   0   1         12.70         12.48         1.14 o                         
   5   0   1         38.19         32.76         2.61 o                         
   6   0   1          0.25         -1.48         1.48 o                         
   7   0   1         28.01         26.04         3.34 o                         
  -7   1   1          3.38          3.63         2.52 o                         
  -6   1   1         19.98         16.94         1.85 o                         
  -5   1   1        281.58        262.71        12.91 o                         
  -4   1   1         34.34         34.57         2.37 o                         
  -3   1   1        129.07        127.68         6.10 o                         
  -2   1   1        788.73        725.39        33.00 o                         
  -1   1   1        805.24        835.20        85.51 o                         
   0   1   1        650.40        573.14        77.13 o                         
   1   1   1         29.99         32.74         1.42 o                         
   2   1   1        167.59        170.47         6.25 o                         
   3   1   1        237.72        270.83        11.43 o                         
   4   1   1        456.74        477.59        19.96 o                         
   5   1   1         90.64         90.20         4.32 o                         
   6   1   1        117.81        118.58         5.63 o                         
   7   1   1        122.66        130.00         6.52 o                         
  -7   2   1         15.36         13.77         3.95 o                         
  -6   2   1          1.74          0.96         1.77 o                         
  -5   2   1          0.01         -0.61         1.55 o                         
  -4   2   1          5.46          7.95         1.83 o                         
  -3   2   1          0.92          0.64         0.98 o                         
  -2   2   1         29.42         36.20         2.62 o                         
  -1   2   1        560.44        732.32        37.44 o                         
   0   2   1        511.67        531.48        31.45 o                         
   1   2   1        488.67        488.85        25.08 o                         
   2   2   1        119.77        115.38         4.57 o                         
   3   2   1        266.00        251.28         9.20 o                         
   4   2   1         17.70         18.50         1.15 o                         
   5   2   1         27.09         22.16         1.56 o                         
   6   2   1         42.64         40.00         2.81 o                         
   7   2   1         43.65         43.36         3.67 o                         
  -7   3   1          0.23         -1.77         3.05 o                         
  -6   3   1          5.72          5.73         2.03 o                         
  -5   3   1          2.40          2.09         1.67 o                         
  -4   3   1        491.52        466.84        27.74 o                         
  -3   3   1          4.31          5.01         1.13 o                         
  -2   3   1        851.43        717.49        52.09 o                         
  -1   3   1         15.57         10.05         1.55 o                         
   0   3   1         53.20         61.75         2.92 o                         
   1   3   1        694.85        626.20        46.17 o                         
   2   3   1          0.09         -0.21         0.68 o                         
   3   3   1          1.15          0.40         0.62 o                         
   4   3   1        193.31        202.08         8.55 o                         
   5   3   1         80.76         91.71         4.42 o                         
   6   3   1         13.84         14.90         1.80 o                         
   7   3   1          5.98          0.85         2.01 o                         
   8   3   1         17.80         19.00         4.96 o                         
  -6   4   1          6.04          3.75         2.17 o                         
  -5   4   1         79.28         82.02         4.98 o                         
  -4   4   1        113.55        133.35         7.42 o                         
  -3   4   1          7.56          5.41         1.17 o                         
  -2   4   1        102.12        111.19         7.04 o                         
  -1   4   1        144.85        156.61         9.93 o                         
   0   4   1         29.78         37.97         2.00 o                         
   1   4   1         80.11         94.28         7.07 o                         
   2   4   1        102.94         86.01         5.46 o                         
   3   4   1       1034.93       1061.10        41.06 o                         
   4   4   1         18.56         19.66         1.14 o                         
   5   4   1         61.10         68.88         3.49 o                         
   6   4   1          5.51          2.83         1.38 o                         
   7   4   1          0.58         -0.83         1.81 o                         
   8   4   1         14.28         18.99         7.35 o                         
  -6   5   1          0.64          2.27         2.98 o                         
  -5   5   1         10.93         14.43         1.96 o                         
  -4   5   1         10.05          7.31         1.37 o                         
  -3   5   1         18.10         20.93         1.66 o                         
  -2   5   1          4.35          9.43         1.11 o                         
  -1   5   1        426.82        461.59        23.67 o                         
   0   5   1          5.15         10.37         0.72 o                         
   1   5   1        270.46        253.73        18.53 o                         
   2   5   1          0.02          0.20         1.03 o                         
   3   5   1         20.76          9.75         1.85 o                         
   4   5   1         78.96         74.02         3.47 o                         
   5   5   1         36.12         33.68         2.17 o                         
   6   5   1          9.19          7.68         1.68 o                         
   7   5   1          2.05         -0.29         1.79 o                         
  -6   6   1         25.33         32.26         3.06 o                         
  -5   6   1         18.40         19.98         2.22 o                         
  -4   6   1         13.24          9.53         1.49 o                         
  -3   6   1         37.99         34.50         3.08 o                         
  -2   6   1         14.03         18.14         1.70 o                         
  -1   6   1        226.24        225.48        11.71 o                         
   0   6   1         87.54        120.30         5.14 o                         
   1   6   1         77.39         63.19         5.03 o                         
   2   6   1        624.79        644.70        38.19 o                         
   3   6   1         29.14         33.58         2.90 o                         
   4   6   1         29.85         34.51         4.42 o                         
   5   6   1         35.16         33.38         2.38 o                         
   6   6   1          8.36          7.86         1.61 o                         
   7   6   1          3.90          4.17         2.14 o                         
  -5   7   1          0.01         -1.78         2.12 o                         
  -4   7   1          3.87          3.62         1.56 o                         
  -3   7   1        107.74        103.43         6.53 o                         
  -2   7   1          8.27          4.96         1.15 o                         
  -1   7   1        154.65        133.93         6.41 o                         
   0   7   1          4.87          5.66         0.72 o                         
   1   7   1         85.12         74.12         4.76 o                         
   2   7   1         21.42         23.09         1.96 o                         
   3   7   1         57.55         59.98         4.36 o                         
   4   7   1        113.95        123.29         8.01 o                         
   5   7   1        134.63        146.07        17.29 o                         
   6   7   1          7.82         15.55         5.50 o                         
   7   7   1          0.02          2.35         2.04 o                         
  -5   8   1         29.41         38.69         5.11 o                         
  -4   8   1          2.45         -0.08         1.77 o                         
  -3   8   1          5.36          7.72         1.52 o                         
  -2   8   1         42.28         32.00         3.13 o                         
  -1   8   1          3.93          3.21         1.04 o                         
   0   8   1       1119.49       1108.65        46.33 o                         
   1   8   1          8.76         12.89         3.62 o                         
   2   8   1         56.87         55.84         4.11 o                         
   3   8   1          4.78          5.14         2.28 o                         
   4   8   1         43.36         52.72         4.30 o                         
   5   8   1         24.53         28.23         5.74 o                         
   6   8   1         18.84         14.45         3.96 o                         
   7   8   1          4.44          7.58         5.04 o                         
  -4   9   1          2.14          2.53         2.10 o                         
  -3   9   1          1.16          1.15         1.70 o                         
  -2   9   1         38.37         32.25         2.51 o                         
  -1   9   1         69.14         63.01         4.16 o                         
   0   9   1         37.17         37.75         4.04 o                         
   1   9   1          7.39          6.46         1.29 o                         
   2   9   1         37.93         35.91         2.94 o                         
   3   9   1         21.88         20.29         2.27 o                         
   4   9   1          3.57          4.28         2.12 o                         
   5   9   1         13.39         22.31         4.05 o                         
   6   9   1          4.92          6.15         5.76 o                         
   7   9   1          0.59         -6.08         6.08 o                         
  -3  10   1         10.69         12.43         2.27 o                         
  -2  10   1         38.44         34.26         2.68 o                         
  -1  10   1         18.07         18.18         2.18 o                         
   0  10   1          1.32          0.42         1.28 o                         
   1  10   1         13.55          9.96         1.77 o                         
   2  10   1         18.06         12.55         2.19 o                         
   3  10   1         27.14         26.02         2.71 o                         
   4  10   1          3.37          7.41         2.58 o                         
   5  10   1          1.91          0.91         2.98 o                         
   6  10   1          8.21          1.02         4.56 o                         
  -2  11   1         58.37         60.17         4.31 o                         
  -1  11   1         61.93         64.63         5.28 o                         
   0  11   1         12.88         14.08         2.17 o                         
   1  11   1          0.10          1.15         2.01 o                         
   2  11   1          0.53          4.71         5.37 o                         
   3  11   1          3.75          0.78         4.09 o                         
   4  11   1          2.94          3.36         4.08 o                         
   5  11   1          0.03          2.53         2.95 o                         
   6  11   1          1.36         14.97         8.73 o                         
  -1  12   1         11.23          5.47         2.06 o                         
   0  12   1         13.24         13.75         2.15 o                         
   1  12   1          3.88         -0.53         4.71 o                         
   2  12   1          0.10         -2.44         2.44 o                         
   3  12   1         29.74         28.92         3.90 o                         
   4  12   1          1.28          3.70         3.71 o                         
   5  12   1          0.59         -2.49         3.81 o                         
   0  13   1         15.72         14.91         4.81 o                         
   1  13   1         10.88         13.75         4.87 o                         
   2  13   1         10.99         18.44         5.12 o                         
   3  13   1          3.49          0.18         3.15 o                         
  -3 -13   2          0.23         -6.08         6.08 o                         
  -2 -13   2          5.24          6.09         3.46 o                         
  -1 -13   2          0.26          0.54         5.95 o                         
  -4 -12   2         11.38         16.46         3.72 o                         
  -3 -12   2          1.30          2.10         2.98 o                         
  -2 -12   2          0.35         -0.33         2.99 o                         
  -1 -12   2          2.10          4.73         5.00 o                         
   0 -12   2          4.11          4.03         1.47 o                         
   1 -12   2         32.50         34.67         2.59 o                         
  -5 -11   2          0.03         -4.95         5.34 o                         
  -4 -11   2          0.59          4.02         3.82 o                         
  -3 -11   2          8.84         16.94         2.98 o                         
  -2 -11   2          0.64          2.91         2.69 o                         
  -1 -11   2          1.93         -0.63         2.80 o                         
   0 -11   2          9.40          9.13         1.27 o                         
   1 -11   2          0.13          0.85         1.52 o                         
   2 -11   2         17.80         19.84         2.34 o                         
  -6 -10   2          1.15          1.14         4.72 o                         
  -5 -10   2          8.08          9.87         3.94 o                         
  -4 -10   2         26.61         25.41         3.13 o                         
  -3 -10   2         62.32         84.06         6.46 o                         
  -2 -10   2        222.96        223.59        16.90 o                         
  -1 -10   2         29.52         25.80         3.65 o                         
   0 -10   2         94.37         90.43         4.74 o                         
   1 -10   2         41.32         38.07         2.42 o                         
   2 -10   2          4.62          7.33         1.74 o                         
   3 -10   2          1.00          1.67         2.08 o                         
  -6  -9   2          2.62          5.19         4.22 o                         
  -5  -9   2          7.30          9.79         3.23 o                         
  -4  -9   2          7.33          6.43         5.21 o                         
  -3  -9   2         44.91         41.29         3.31 o                         
  -2  -9   2         12.34         18.73         2.62 o                         
  -1  -9   2        411.40        423.61        25.21 o                         
   0  -9   2         86.92         84.76         4.34 o                         
   1  -9   2          8.57          8.22         1.35 o                         
   2  -9   2          2.61         -0.66         1.49 o                         
   3  -9   2        107.19        135.51         7.98 o                         
   4  -9   2          2.06          7.24         2.32 o                         
  -7  -8   2          0.25         -8.07         8.07 o                         
  -6  -8   2          6.13          2.09         7.01 o                         
  -5  -8   2         12.03         11.66         3.44 o                         
  -4  -8   2         60.44         64.12         6.50 o                         
  -3  -8   2         64.03         64.51         4.91 o                         
  -2  -8   2         18.69         25.16         2.75 o                         
  -1  -8   2         99.84         99.73         6.22 o                         
   0  -8   2        339.83        345.44        14.54 o                         
   1  -8   2        161.76        152.84         7.37 o                         
   2  -8   2          0.69          0.75         1.69 o                         
   3  -8   2          5.93          2.61         1.55 o                         
   4  -8   2         18.74         17.64         2.35 o                         
   5  -8   2          4.22          2.51         3.20 o                         
  -7  -7   2          2.06         -1.39         1.71 o                         
  -6  -7   2         51.17         63.29         6.34 o                         
  -5  -7   2         37.02         33.45         4.11 o                         
  -4  -7   2        152.24        158.32        12.43 o                         
  -3  -7   2          2.79          3.17         1.33 o                         
  -2  -7   2         33.16         31.86         3.07 o                         
  -1  -7   2          4.94          5.32         0.88 o                         
   0  -7   2         22.40         18.65         1.14 o                         
   1  -7   2        155.99        180.62         9.53 o                         
   3  -7   2         75.35         79.02         4.42 o                         
   4  -7   2         30.48         31.01         3.57 o                         
   5  -7   2          2.93         -2.10         2.10 o                         
  -7  -6   2          5.69          9.30         2.50 o                         
  -6  -6   2          0.92         -0.34         1.37 o                         
  -5  -6   2         18.92         17.38         1.47 o                         
  -4  -6   2          2.29          4.52         2.27 o                         
  -3  -6   2        139.88        147.49         9.10 o                         
  -2  -6   2         77.55         79.44         6.43 o                         
  -1  -6   2          4.15          2.67         0.74 o                         
   0  -6   2          0.01          0.03         0.63 o                         
   1  -6   2        193.19        206.26         8.79 o                         
   2  -6   2         33.63         31.53         1.92 o                         
   3  -6   2         16.05          9.99         1.38 o                         
   4  -6   2         26.08         18.94         3.03 o                         
   5  -6   2          6.60          6.61         1.98 o                         
   6  -6   2          3.69         -1.58         2.55 o                         
  -7  -5   2          3.35          0.08         2.00 o                         
  -6  -5   2         12.52          9.82         1.79 o                         
  -5  -5   2          2.94          1.02         1.42 o                         
  -4  -5   2          1.77          2.49         0.76 o                         
  -3  -5   2         59.73         74.35         8.49 o                         
  -2  -5   2         97.21        112.74         8.64 o                         
  -1  -5   2        942.12        939.08        48.10 o                         
   0  -5   2        223.22        236.80         9.98 o                         
   1  -5   2         11.50          8.33         1.13 o                         
   2  -5   2         56.31         77.75         4.28 o                         
   3  -5   2          2.43          4.35         1.17 o                         
   4  -5   2          0.01         -1.39         1.39 o                         
   5  -5   2          7.18          9.35         1.83 o                         
   6  -5   2          0.12         -1.66         2.17 o                         
  -7  -4   2          1.06          2.18         1.97 o                         
  -6  -4   2         77.75         77.95         4.68 o                         
  -5  -4   2         71.94         80.44         4.35 o                         
  -4  -4   2          5.06          4.85         1.08 o                         
  -3  -4   2        297.91        293.32        13.53 o                         
  -2  -4   2          3.15          2.12         1.38 o                         
  -1  -4   2        661.08        682.66        34.95 o                         
   0  -4   2        600.27        663.82        27.78 o                         
   1  -4   2        426.79        418.24        17.45 o                         
   2  -4   2         67.16         69.66         3.97 o                         
   3  -4   2         40.66         43.73         3.32 o                         
   4  -4   2          5.88          4.15         1.39 o                         
   5  -4   2         31.06         31.32         2.27 o                         
   6  -4   2         20.94         25.34         2.35 o                         
  -7  -3   2         12.15         10.79         2.20 o                         
  -6  -3   2          4.08          5.44         1.57 o                         
  -5  -3   2         53.19         53.91         3.00 o                         
  -4  -3   2         23.13         20.97         1.43 o                         
  -3  -3   2        105.53         98.27         4.78 o                         
  -2  -3   2         98.36         87.81         4.23 o                         
  -1  -3   2        408.82        408.30        18.72 o                         
   0  -3   2         81.91         95.85         4.14 o                         
   1  -3   2       1028.73       1036.72        61.06 o                         
   2  -3   2        159.10        147.14         7.73 o                         
   3  -3   2          9.01         10.91         1.17 o                         
   4  -3   2         86.48         88.68         4.74 o                         
   5  -3   2        134.27        122.79         6.45 o                         
   6  -3   2          8.51         12.59         2.22 o                         
   7  -3   2         26.46         37.56         4.90 o                         
  -7  -2   2          1.01         -2.33         2.33 o                         
  -6  -2   2         20.68         16.70         1.94 o                         
  -5  -2   2         15.56         13.89         2.18 o                         
  -4  -2   2         24.01         19.80         1.33 o                         
  -3  -2   2       1347.61       1474.82        67.33 o                         
  -2  -2   2         36.51         34.91         2.19 o                         
  -1  -2   2       1220.57       1101.66        50.34 o                         
   0  -2   2          2.56          1.01         0.49 o                         
   1  -2   2         84.89         79.02         4.24 o                         
   2  -2   2        362.34        358.00        26.14 o                         
   3  -2   2         34.25         39.73         3.55 o                         
   4  -2   2          0.17         -0.37         1.06 o                         
   5  -2   2        387.23        355.98        15.17 o                         
   6  -2   2         51.46         48.95         4.07 o                         
   7  -2   2          0.14         -1.45         2.56 o                         
  -7  -1   2          0.79         -0.18         2.34 o                         
  -6  -1   2          0.67         -1.11         1.70 o                         
  -5  -1   2         24.85         22.98         1.72 o                         
  -4  -1   2         87.26         81.92         3.84 o                         
  -3  -1   2        789.34        863.20        39.43 o                         
  -2  -1   2        407.31        404.48        18.50 o                         
   0  -1   2       1766.40       1372.90        81.07 o                         
   1  -1   2          0.02         -0.35         0.62 o                         
   2  -1   2         35.50         28.66         4.60 o                         
   3  -1   2          0.28          0.50         0.84 o                         
   4  -1   2        627.43        561.92        25.74 o                         
   5  -1   2        305.69        308.52        13.12 o                         
   6  -1   2          1.02          0.04         1.66 o                         
   7  -1   2          3.81          5.30         2.35 o                         
  -7   0   2          0.54         -0.90         2.52 o                         
  -6   0   2          0.15         -1.42         1.42 o                         
  -5   0   2        123.28        117.50         5.39 o                         
  -4   0   2          0.18          0.49         0.86 o                         
  -3   0   2        847.92       1035.22        53.06 o                         
  -2   0   2         81.46         66.18         3.84 o                         
  -1   0   2        793.32        595.37        30.32 o                         
   0   0   2        373.20        391.52        52.30 o                         
   1   0   2         44.42         47.38         2.16 o                         
   2   0   2        762.65        803.53        36.78 o                         
   3   0   2        363.67        388.38        16.19 o                         
   4   0   2        106.45         94.40         4.29 o                         
   5   0   2         47.57         45.23         2.48 o                         
   6   0   2         18.87         13.49         1.73 o                         
   7   0   2        106.46        104.65         5.65 o                         
  -7   1   2         15.30         12.66         2.37 o                         
  -6   1   2          6.15          5.31         1.62 o                         
  -5   1   2        105.98         91.93         4.51 o                         
  -4   1   2        189.90        184.79         9.82 o                         
  -3   1   2        451.27        428.50        21.88 o                         
  -2   1   2        102.53        141.13         7.42 o                         
  -1   1   2         37.53         35.43         2.42 o                         
   0   1   2       1364.42       1349.88        79.10 o                         
   1   1   2       3379.17       2997.40       216.82 o                         
   2   1   2         18.74         15.39         0.90 o                         
   3   1   2        223.23        218.67         9.24 o                         
   4   1   2          3.03          3.18         0.93 o                         
   5   1   2         43.23         41.12         2.33 o                         
   6   1   2        144.25        149.10         6.85 o                         
   7   1   2         22.82         22.53         2.53 o                         
  -7   2   2          2.67          1.85         2.44 o                         
  -6   2   2          1.16          0.58         1.83 o                         
  -5   2   2        276.54        253.26        15.60 o                         
  -4   2   2        191.59        202.15         9.54 o                         
  -3   2   2        614.60        692.58        54.29 o                         
  -2   2   2         33.93         29.14         2.94 o                         
  -1   2   2          0.62          0.44         0.78 o                         
   0   2   2        134.90        121.73         7.62 o                         
   2   2   2        270.26        261.29        10.19 o                         
   3   2   2        814.98        903.56        32.65 o                         
   4   2   2        219.63        218.89         9.32 o                         
   5   2   2         60.59         67.60         3.50 o                         
   6   2   2          7.50          4.46         1.40 o                         
   7   2   2          3.63          4.75         1.91 o                         
  -7   3   2         10.91          5.58         2.57 o                         
  -6   3   2         42.61         46.30         3.88 o                         
  -5   3   2          4.47          5.34         1.71 o                         
  -4   3   2        132.68        154.57         9.71 o                         
  -3   3   2        249.34        281.86        18.83 o                         
  -2   3   2        612.72        642.51        46.67 o                         
  -1   3   2        838.30        649.49        47.12 o                         
   0   3   2        785.99        799.75        47.14 o                         
   1   3   2        727.00        795.99        47.06 o                         
   2   3   2       1578.97       1575.20        56.99 o                         
   3   3   2        366.44        392.63        15.17 o                         
   4   3   2         38.18         49.63         2.19 o                         
   5   3   2         36.99         43.10         2.41 o                         
   6   3   2          9.11          7.73         1.43 o                         
   7   3   2          0.83         -1.88         2.02 o                         
   8   3   2          0.02          6.16         4.64 o                         
  -6   4   2         94.67        104.11         7.08 o                         
  -5   4   2          1.02          0.89         1.81 o                         
  -4   4   2         95.97         89.84         4.89 o                         
  -3   4   2          4.87          8.85         1.22 o                         
  -2   4   2          0.02          1.04         1.07 o                         
  -1   4   2        255.70        224.26        13.47 o                         
   0   4   2        263.93        225.13        13.41 o                         
   1   4   2        865.43        824.22        48.42 o                         
   2   4   2        153.56        183.94        11.14 o                         
   3   4   2        167.76        176.09         6.51 o                         
   4   4   2          3.59          2.18         0.76 o                         
   5   4   2         26.05         29.15         1.55 o                         
   6   4   2          6.45          7.48         1.53 o                         
   7   4   2          0.70          0.82         1.78 o                         
   8   4   2          0.48          0.33         5.31 o                         
  -6   5   2         28.73         29.05         2.74 o                         
  -5   5   2          0.27          1.35         2.01 o                         
  -4   5   2         52.97         50.91         3.86 o                         
  -3   5   2         10.55         10.52         1.16 o                         
  -2   5   2        299.89        284.25        17.86 o                         
  -1   5   2        667.65        782.31        35.89 o                         
   0   5   2         32.16         36.68         2.25 o                         
   1   5   2        145.62        140.14        10.36 o                         
   2   5   2        107.82        106.00         8.13 o                         
   3   5   2          1.66          0.89         1.25 o                         
   5   5   2         19.43         16.13         1.15 o                         
   6   5   2          1.64         -0.45         1.51 o                         
   7   5   2          3.10          4.24         1.85 o                         
  -6   6   2          3.91          5.92         2.68 o                         
  -5   6   2          1.21         -1.83         1.83 o                         
  -4   6   2         19.69         17.93         1.69 o                         
  -3   6   2          7.20          9.25         1.34 o                         
  -2   6   2         51.27         50.18         3.90 o                         
  -1   6   2         25.75         30.69         2.08 o                         
   0   6   2          5.76          2.58         0.80 o                         
   1   6   2         56.84         55.24         4.46 o                         
   2   6   2         33.51         34.81         2.69 o                         
   3   6   2         57.13         73.37         6.20 o                         
   4   6   2         14.25         14.30         2.01 o                         
   5   6   2          1.18          0.42         1.71 o                         
   6   6   2          0.04          0.50         1.26 o                         
   7   6   2          4.14          4.62         2.30 o                         
  -5   7   2          0.61          0.29         2.08 o                         
  -4   7   2          2.48          1.59         1.58 o                         
  -3   7   2        212.04        187.51         8.94 o                         
  -2   7   2         53.73         37.34         2.96 o                         
  -1   7   2        258.52        210.60        12.71 o                         
   0   7   2        314.72        300.58        15.52 o                         
   1   7   2          0.93          0.35         1.15 o                         
   2   7   2        237.64        240.11        14.44 o                         
   3   7   2          0.83          1.45         1.43 o                         
   4   7   2         69.56         66.22         6.27 o                         
   5   7   2         12.84          9.24         6.77 o                         
   6   7   2          2.51          4.11         5.34 o                         
   7   7   2          7.51          3.55         2.18 o                         
  -5   8   2          2.21          1.91         2.21 o                         
  -4   8   2         26.40         25.80         2.23 o                         
  -3   8   2          2.03         -0.16         1.40 o                         
  -2   8   2         43.94         35.02         3.24 o                         
  -1   8   2         19.51         16.29         1.64 o                         
   0   8   2         96.33         83.48         4.72 o                         
   1   8   2         19.22         18.19         2.06 o                         
   2   8   2         35.49         33.01         3.79 o                         
   3   8   2          1.12          1.97         1.50 o                         
   4   8   2          0.96          1.16         1.60 o                         
   5   8   2         76.93         71.26         5.65 o                         
   6   8   2          1.98          2.86         5.55 o                         
   7   8   2          8.28          6.77         7.83 o                         
  -4   9   2         16.21         19.07         2.34 o                         
  -3   9   2          0.22          1.23         1.69 o                         
  -2   9   2          8.81          6.15         1.42 o                         
  -1   9   2         72.19         62.94         4.18 o                         
   0   9   2        688.50        629.01        37.14 o                         
   1   9   2         11.31          7.93         1.70 o                         
   2   9   2         27.85         24.27         2.35 o                         
   3   9   2          0.12         -2.55         2.55 o                         
   4   9   2          0.65         -1.90         1.90 o                         
   5   9   2          0.54         -2.39         2.39 o                         
   6   9   2         16.28         18.55         4.38 o                         
   7   9   2          2.25          1.77         5.30 o                         
  -3  10   2          0.38          4.65         2.29 o                         
  -2  10   2         22.55         21.90         2.32 o                         
  -1  10   2          5.41          3.20         1.69 o                         
   0  10   2         44.45         45.98         3.72 o                         
   1  10   2         28.16         37.28         5.39 o                         
   2  10   2        108.87        107.12         7.36 o                         
   3  10   2          8.39          6.73         2.05 o                         
   4  10   2          8.47          6.52         2.61 o                         
   5  10   2          0.87          3.40         3.56 o                         
   6  10   2          2.59         -4.19         4.19 o                         
  -2  11   2         44.63         50.17         7.63 o                         
  -1  11   2          1.74          1.57         2.40 o                         
   0  11   2        109.52        105.36         5.41 o                         
   1  11   2         31.51         31.52         5.39 o                         
   2  11   2          1.87         -1.39         1.95 o                         
   3  11   2          2.47         -1.95         1.95 o                         
   4  11   2          0.98          2.70         4.90 o                         
   5  11   2          4.75         -4.45         4.45 o                         
   6  11   2          7.66         10.90         8.15 o                         
  -1  12   2          1.14          0.00         1.79 o                         
   0  12   2          1.20          1.60         1.67 o                         
   1  12   2          1.73          0.85         4.34 o                         
   2  12   2          2.76          1.25         3.88 o                         
   3  12   2         21.73         15.48         2.94 o                         
   4  12   2         11.61          7.13         3.24 o                         
   5  12   2          5.46          8.36         5.77 o                         
   0  13   2          4.92          4.24         3.28 o                         
   1  13   2         10.10         12.76         4.33 o                         
   2  13   2          0.05          8.69         4.79 o                         
   3  13   2         12.99         13.46         5.02 o                         
  -2 -13   3          6.58          2.59         6.03 o                         
  -4 -12   3         11.57         17.27         8.96 o                         
  -3 -12   3          5.99          7.42         2.97 o                         
  -2 -12   3          8.47         10.00         3.21 o                         
  -1 -12   3          3.18          6.15         2.56 o                         
   0 -12   3         29.94         34.22         2.38 o                         
   1 -12   3          4.13          5.02         2.25 o                         
  -5 -11   3          2.50         10.38         4.73 o                         
  -4 -11   3         16.41         20.38         3.28 o                         
  -3 -11   3        138.19        168.73        11.11 o                         
  -2 -11   3          1.39         -1.09         2.73 o                         
  -1 -11   3         17.97         19.35         2.74 o                         
   0 -11   3          0.20         -0.65         1.21 o                         
   1 -11   3          0.86          0.05         1.76 o                         
   2 -11   3          0.51         -1.09         1.95 o                         
  -6 -10   3          0.80         -1.72        12.96 o                         
  -5 -10   3         16.98          7.24         5.39 o                         
  -4 -10   3         13.11         18.09         3.59 o                         
  -3 -10   3        139.54        152.79         9.96 o                         
  -2 -10   3          2.82          4.62         2.80 o                         
  -1 -10   3          0.46          1.73         1.21 o                         
   0 -10   3          2.58          2.51         1.18 o                         
   1 -10   3         37.48         33.19         2.31 o                         
   2 -10   3          0.80          0.77         1.69 o                         
   3 -10   3          0.23         -1.11         2.03 o                         
  -6  -9   3         21.65         17.74        10.26 o                         
  -5  -9   3          4.79          3.86         3.33 o                         
  -4  -9   3         23.09         23.28         3.46 o                         
  -3  -9   3          4.38          3.28         1.99 o                         
  -2  -9   3          1.07          2.93         2.11 o                         
  -1  -9   3          6.36          6.37         1.17 o                         
   0  -9   3          4.97          5.11         1.11 o                         
   1  -9   3         44.62         43.28         2.53 o                         
   2  -9   3         25.21         25.11         2.08 o                         
   3  -9   3          0.44          2.31         1.93 o                         
   4  -9   3          0.55          1.31         2.48 o                         
  -7  -8   3          0.47          3.11         5.05 o                         
  -6  -8   3         36.16         28.99         6.50 o                         
  -5  -8   3         22.45         30.89         5.07 o                         
  -4  -8   3          6.07          4.45         2.68 o                         
  -3  -8   3          5.58          3.95         1.78 o                         
  -2  -8   3         85.98         81.18         9.41 o                         
  -1  -8   3        132.41        138.58         6.57 o                         
   0  -8   3        193.70        189.38         8.13 o                         
   1  -8   3         42.95         44.71         2.40 o                         
   2  -8   3         55.04         40.19         2.68 o                         
   3  -8   3          1.02          2.13         1.58 o                         
   4  -8   3          0.45          3.43         2.06 o                         
   5  -8   3         86.24         56.55         6.71 o                         
  -7  -7   3          4.68          7.30         1.85 o                         
  -6  -7   3          2.43         -0.22         1.92 o                         
  -5  -7   3        100.27        103.03         9.34 o                         
  -4  -7   3        241.02        249.97        18.81 o                         
  -3  -7   3          6.77          5.94         2.06 o                         
  -2  -7   3         16.09         15.87         2.80 o                         
  -1  -7   3         12.50         11.58         0.83 o                         
   0  -7   3          0.18          0.86         0.75 o                         
   1  -7   3        215.76        208.08         8.86 o                         
   2  -7   3         14.15         19.75         1.80 o                         
   3  -7   3          5.31          2.85         1.77 o                         
   4  -7   3          6.96          9.14         2.01 o                         
   5  -7   3          2.07         -2.17         2.17 o                         
  -7  -6   3          3.87          1.85         2.26 o                         
  -6  -6   3          0.48          2.53         2.08 o                         
  -5  -6   3         36.25         32.82         1.92 o                         
  -4  -6   3         45.48         55.02         5.24 o                         
  -3  -6   3         15.61         19.41         2.39 o                         
  -2  -6   3         48.12         53.73         6.66 o                         
  -1  -6   3          2.06          2.33         0.56 o                         
   0  -6   3         86.26         75.85         3.42 o                         
   1  -6   3        107.70         94.03         4.61 o                         
   2  -6   3          0.02          0.28         1.06 o                         
   3  -6   3         86.48         52.43         4.22 o                         
   4  -6   3         16.73         12.94         1.82 o                         
   5  -6   3         17.45         14.72         2.11 o                         
   6  -6   3         55.36         75.10         4.15 o                         
  -7  -5   3          1.69          0.76         2.18 o                         
  -6  -5   3          0.88          0.88         1.51 o                         
  -5  -5   3         22.47         20.88         1.93 o                         
  -4  -5   3        100.26         95.73         4.33 o                         
  -3  -5   3         24.97         25.24         1.83 o                         
  -2  -5   3          0.05         -1.00         1.80 o                         
  -1  -5   3        106.28        108.64         4.68 o                         
   0  -5   3        419.36        482.46        20.21 o                         
   1  -5   3         33.10         38.94         2.08 o                         
   2  -5   3         56.57         48.65         4.57 o                         
   3  -5   3          7.20         10.36         1.32 o                         
   4  -5   3          9.59         11.47         1.91 o                         
   5  -5   3         27.65         36.83         2.35 o                         
   6  -5   3          0.31         -2.17         2.17 o                         
  -7  -4   3          2.92          4.08         2.27 o                         
  -6  -4   3         10.08         10.91         2.08 o                         
  -5  -4   3         34.22         38.75         2.77 o                         
  -4  -4   3         24.58         27.26         1.65 o                         
  -3  -4   3        239.75        243.62        11.25 o                         
  -2  -4   3        194.76        184.87         8.56 o                         
  -1  -4   3          2.40          0.73         0.50 o                         
   0  -4   3        751.72        811.78        33.85 o                         
   1  -4   3          1.47         -0.55         0.67 o                         
   3  -4   3        133.75        110.09         5.42 o                         
   4  -4   3         70.22         53.24         3.06 o                         
   5  -4   3         16.22         24.41         1.93 o                         
   6  -4   3          0.01         -1.49         2.04 o                         
  -7  -3   3          4.31          2.87         2.71 o                         
  -6  -3   3         14.87         12.57         1.96 o                         
  -5  -3   3         41.88         34.72         2.25 o                         
  -4  -3   3         89.91         99.11         4.88 o                         
  -3  -3   3        261.23        281.30        16.74 o                         
  -2  -3   3        127.63        127.54         6.01 o                         
  -1  -3   3       1751.13       1707.23        77.89 o                         
   0  -3   3       1098.31       1160.18        48.34 o                         
   1  -3   3         51.62         48.35         2.57 o                         
   2  -3   3       2256.14       2250.06       162.88 o                         
   3  -3   3          3.46          2.80         0.98 o                         
   4  -3   3        264.47        262.80        12.44 o                         
   5  -3   3         21.71         20.04         1.83 o                         
   6  -3   3         67.12         63.62         3.31 o                         
   7  -3   3         18.17         17.15         2.62 o                         
  -7  -2   3         10.57          9.97         3.02 o                         
  -6  -2   3          1.68          0.90         1.58 o                         
  -5  -2   3          0.91          0.31         1.17 o                         
  -4  -2   3         10.74         11.64         1.11 o                         
  -3  -2   3          0.03          1.98         0.83 o                         
  -2  -2   3       1460.58       1562.19        64.88 o                         
  -1  -2   3        115.60        103.47         4.42 o                         
   0  -2   3        281.78        235.11        12.08 o                         
   1  -2   3        381.82        358.07        18.32 o                         
   2  -2   3        555.86        703.51        35.88 o                         
   3  -2   3         21.63         22.97         3.10 o                         
   4  -2   3        116.05        131.40         6.45 o                         
   5  -2   3        408.01        362.14        16.84 o                         
   6  -2   3         99.30        114.79         5.85 o                         
   7  -2   3         10.39          9.12         2.55 o                         
  -7  -1   3          7.11          2.86         2.35 o                         
  -6  -1   3          3.58         -0.27         1.81 o                         
  -5  -1   3          0.60          1.20         1.22 o                         
  -4  -1   3          1.59          0.85         0.95 o                         
  -3  -1   3        257.88        309.10        25.35 o                         
  -2  -1   3       1912.28       1986.12       117.32 o                         
  -1  -1   3        107.92        120.54         5.87 o                         
   1  -1   3        875.55        716.82        36.55 o                         
   2  -1   3         90.49         99.63         5.42 o                         
   3  -1   3        333.29        338.62        20.39 o                         
   4  -1   3          6.39          4.39         1.04 o                         
   5  -1   3          4.69          4.06         1.34 o                         
   6  -1   3        182.29        195.95        10.08 o                         
   7  -1   3          0.16          0.67         2.35 o                         
  -7   0   3          0.91          0.63         2.60 o                         
  -6   0   3          0.05         -1.82         1.82 o                         
  -5   0   3         34.18         33.95         2.31 o                         
  -4   0   3         17.68         13.20         1.20 o                         
  -3   0   3          7.91         11.83         1.02 o                         
  -2   0   3       1974.54       1640.21        83.64 o                         
  -1   0   3         64.65         49.84         3.29 o                         
   0   0   3        262.82        262.68        12.07 o                         
   1   0   3       3288.26       2505.43       114.61 o                         
   2   0   3         61.30         57.16         2.69 o                         
   3   0   3         89.08        100.86         5.09 o                         
   4   0   3        242.68        231.45         9.87 o                         
   5   0   3        218.66        242.02        10.35 o                         
   6   0   3        133.94        142.46         7.91 o                         
   7   0   3          3.57          7.42         2.25 o                         
  -7   1   3         11.42         11.23         2.31 o                         
  -6   1   3         27.21         26.95         2.18 o                         
  -5   1   3         32.58         34.10         3.62 o                         
  -4   1   3        115.14        121.11         6.64 o                         
  -3   1   3         59.19         72.95         4.63 o                         
  -2   1   3       1031.20        868.28        36.04 o                         
  -1   1   3         69.21         60.50         3.20 o                         
   0   1   3        803.23        889.90        34.31 o                         
   1   1   3       2576.13       2498.76       104.13 o                         
   2   1   3         49.08         51.27         2.25 o                         
   3   1   3        267.43        294.10        12.39 o                         
   4   1   3        160.38        154.04         6.70 o                         
   5   1   3          0.00         -0.36         1.17 o                         
   6   1   3          3.64          3.76         1.55 o                         
   7   1   3          3.27          1.80         2.11 o                         
  -7   2   3         17.97         19.48         2.72 o                         
  -6   2   3          0.05         -1.14         1.73 o                         
  -5   2   3         78.11         66.23         4.15 o                         
  -4   2   3         21.93         15.53         1.48 o                         
  -3   2   3          1.14          0.16         0.94 o                         
  -2   2   3         10.98          8.59         1.24 o                         
  -1   2   3         16.50         21.01         1.74 o                         
   0   2   3       1977.49       1957.43       100.09 o                         
   2   2   3         23.78         20.81         1.03 o                         
   3   2   3        687.90        706.34        27.35 o                         
   4   2   3        109.51        133.74         5.41 o                         
   5   2   3         10.97         13.39         1.39 o                         
   6   2   3         75.65         77.72         4.33 o                         
   7   2   3          0.27         -1.71         1.91 o                         
  -7   3   3         56.78         51.70         3.68 o                         
  -6   3   3          8.83          9.08         2.24 o                         
  -5   3   3         66.45         73.33         5.06 o                         
  -4   3   3        585.02        589.59        35.60 o                         
  -3   3   3         63.92         66.04         3.58 o                         
  -2   3   3         13.16         18.53         1.81 o                         
  -1   3   3         69.41         83.06         5.26 o                         
   0   3   3       1407.82       1261.99        63.91 o                         
   1   3   3        389.00        395.14        16.50 o                         
   2   3   3         98.14         91.33         3.72 o                         
   3   3   3        185.46        188.28         6.94 o                         
   4   3   3         16.78         13.86         0.95 o                         
   5   3   3         17.99         22.70         1.53 o                         
   6   3   3         14.14         14.28         1.55 o                         
   7   3   3          0.62          3.54         1.82 o                         
   8   3   3          0.50          1.43         6.14 o                         
  -6   4   3         71.14         77.85         6.86 o                         
  -5   4   3         59.21         58.96         3.59 o                         
  -4   4   3          6.48          5.89         1.49 o                         
  -3   4   3          0.48         -0.85         1.05 o                         
  -2   4   3         13.22         13.01         1.11 o                         
  -1   4   3       1281.79       1052.43        62.15 o                         
   0   4   3        501.11        520.72        26.56 o                         
   1   4   3       1095.48       1103.83        46.04 o                         
   2   4   3         49.33         44.31         2.81 o                         
   3   4   3         28.18         25.16         1.21 o                         
   4   4   3         40.95         43.81         2.17 o                         
   5   4   3         55.05         63.32         2.84 o                         
   6   4   3         29.37         32.98         2.05 o                         
   7   4   3         17.43         18.93         2.08 o                         
   8   4   3          9.74          9.10         5.76 o                         
  -6   5   3         11.28          3.74         2.72 o                         
  -5   5   3         12.03          8.49         2.43 o                         
  -4   5   3          0.42         -1.13         1.51 o                         
  -3   5   3        183.00        180.45        11.17 o                         
  -2   5   3          2.44          1.90         0.86 o                         
  -1   5   3          1.24         -0.61         0.98 o                         
   0   5   3         35.30         40.52         2.76 o                         
   1   5   3       1018.18       1098.46        56.06 o                         
   2   5   3          8.21         11.18         1.40 o                         
   3   5   3         31.26         36.68         2.54 o                         
   4   5   3         48.49         49.79         2.22 o                         
   5   5   3          6.00          8.40         0.94 o                         
   6   5   3          0.18          0.08         1.53 o                         
   7   5   3          0.51          1.18         1.85 o                         
  -6   6   3          1.46          1.13         3.17 o                         
  -5   6   3          0.10         -0.18         1.87 o                         
  -4   6   3          2.29          3.41         1.44 o                         
  -3   6   3        393.64        349.83        16.26 o                         
  -2   6   3         50.06         67.61         3.57 o                         
  -1   6   3        482.87        404.07        24.02 o                         
   0   6   3          0.42         -0.18         0.79 o                         
   1   6   3          0.02          0.69         1.44 o                         
   2   6   3        371.85        406.61        24.15 o                         
   3   6   3        140.40        142.73         8.90 o                         
   4   6   3         38.27         36.56         3.03 o                         
   5   6   3         24.30         26.58         1.69 o                         
   6   6   3         23.14         24.62         1.54 o                         
   7   6   3          5.02          2.15         2.44 o                         
  -5   7   3         15.29         19.57         2.37 o                         
  -4   7   3         23.54         19.76         1.89 o                         
  -3   7   3          2.44          1.13         1.61 o                         
  -2   7   3          0.00         -1.07         1.07 o                         
  -1   7   3       1579.32       1353.59        79.71 o                         
   0   7   3        104.65        122.15         6.46 o                         
   1   7   3          4.64          8.67         1.10 o                         
   2   7   3        159.76        163.39         9.97 o                         
   3   7   3         47.17         53.64         4.72 o                         
   4   7   3        141.38        148.73        11.62 o                         
   5   7   3         11.42          8.19         2.31 o                         
   6   7   3         22.94         25.04         2.44 o                         
   7   7   3         25.22         22.03         2.54 o                         
  -5   8   3         36.25         32.65         3.90 o                         
  -4   8   3         21.60         25.19         2.67 o                         
  -3   8   3         13.89         11.10         1.85 o                         
  -2   8   3          0.71         -0.26         1.52 o                         
  -1   8   3        199.47        203.48        10.71 o                         
   0   8   3         86.81         88.07         4.41 o                         
   1   8   3        192.44        173.51        12.88 o                         
   2   8   3          2.17          4.60         1.62 o                         
   3   8   3          0.11         -1.17         1.48 o                         
   4   8   3          0.21          1.66         1.70 o                         
   5   8   3         56.13         63.59         5.75 o                         
   6   8   3         11.71          5.81         3.20 o                         
   7   8   3        135.45        149.61        20.73 o                         
  -4   9   3         23.84         25.63         2.29 o                         
  -3   9   3          6.35          8.81         1.60 o                         
  -2   9   3          5.14          3.52         1.86 o                         
  -1   9   3         11.24          8.86         1.90 o                         
   0   9   3        355.56        327.06        15.12 o                         
   1   9   3        632.60        690.84        66.11 o                         
   2   9   3         50.25         64.04         6.80 o                         
   3   9   3          2.16          1.87         2.04 o                         
   4   9   3          3.86          3.66         4.36 o                         
   5   9   3         23.27         20.74         2.85 o                         
   6   9   3          3.55          5.63         4.10 o                         
   7   9   3        127.38         98.89         9.87 o                         
  -3  10   3         49.10         61.34         3.95 o                         
  -2  10   3        132.10        167.94         9.38 o                         
  -1  10   3         37.03         36.97         2.77 o                         
   0  10   3         15.59         14.69         2.30 o                         
   1  10   3          5.20          5.76         3.38 o                         
   2  10   3         17.19         15.92         3.50 o                         
   3  10   3         93.99        104.99         7.26 o                         
   4  10   3          4.68          1.34         2.22 o                         
   5  10   3          4.91          2.74         2.77 o                         
   6  10   3          5.96         -1.33         4.47 o                         
  -2  11   3          0.09         -2.32         2.32 o                         
  -1  11   3          8.11         12.49         2.16 o                         
   0  11   3         66.65         56.30         3.94 o                         
   1  11   3          0.21          0.20         4.42 o                         
   2  11   3          9.66         14.81         3.58 o                         
   3  11   3          0.58         -0.37         2.89 o                         
   4  11   3          3.48          0.43         2.64 o                         
   5  11   3         15.04         10.21         7.02 o                         
   6  11   3          3.66         22.74         8.46 o                         
  -1  12   3         10.07         13.53         2.02 o                         
   0  12   3          0.00         -0.96         1.61 o                         
   1  12   3          0.28         -2.95         3.47 o                         
   2  12   3          0.18          1.12         5.45 o                         
   3  12   3          9.05         10.24         2.80 o                         
   4  12   3          3.11         -0.28         3.16 o                         
   5  12   3         23.70         26.15         4.05 o                         
   0  13   3          0.01          0.00         4.81 o                         
   1  13   3          0.04         10.96         4.32 o                         
   2  13   3         13.63         11.48         5.47 o                         
   3  13   3          8.84         11.22         4.83 o                         
  -4 -12   4          5.79          0.01         9.42 o                         
  -3 -12   4          7.48         12.12         4.40 o                         
  -2 -12   4          6.97         -2.34         3.97 o                         
  -1 -12   4         17.87         19.46         4.44 o                         
   0 -12   4          6.55          4.83         1.56 o                         
   1 -12   4         12.22         16.61         2.66 o                         
  -5 -11   4          6.66         13.78         8.73 o                         
  -4 -11   4         29.94         32.65         3.78 o                         
  -3 -11   4         99.97        115.81         8.56 o                         
  -2 -11   4         29.19         24.51         3.50 o                         
  -1 -11   4          2.44          3.44         1.79 o                         
   0 -11   4          0.85          0.77         1.33 o                         
   1 -11   4          7.67          7.16         1.90 o                         
   2 -11   4         49.56         49.26         4.17 o                         
  -6 -10   4          0.03          5.62         5.08 o                         
  -5 -10   4          0.42         -4.96        10.50 o                         
  -4 -10   4          0.20          1.14         3.09 o                         
  -3 -10   4         13.81         20.51         2.72 o                         
  -2 -10   4         26.86         20.69         3.08 o                         
  -1 -10   4         35.36         34.67         2.70 o                         
   0 -10   4         20.80         23.61         1.82 o                         
   1 -10   4          2.43          2.79         2.02 o                         
   2 -10   4         38.35         40.08         2.98 o                         
   3 -10   4          0.34         -2.10         2.10 o                         
  -6  -9   4          4.83          8.17        10.26 o                         
  -5  -9   4         16.28         19.77         4.03 o                         
  -4  -9   4         17.12         13.20         3.46 o                         
  -3  -9   4          0.56          2.30         1.90 o                         
  -2  -9   4          0.02         -1.64         2.96 o                         
  -1  -9   4        169.59        162.88         7.04 o                         
   0  -9   4         69.47         57.91         3.06 o                         
   1  -9   4          6.59          9.20         1.43 o                         
   2  -9   4          0.27          0.89         1.63 o                         
   3  -9   4         17.92         19.51         2.28 o                         
   4  -9   4          0.29          2.72         2.39 o                         
  -7  -8   4          1.63          3.28         5.76 o                         
  -6  -8   4          1.81         -0.25         4.00 o                         
  -5  -8   4         24.37         23.18         5.84 o                         
  -4  -8   4          6.20          5.89         2.69 o                         
  -3  -8   4         28.87         26.78         2.60 o                         
  -2  -8   4        103.48         86.09        10.10 o                         
  -1  -8   4         54.86         56.29         2.74 o                         
   0  -8   4         64.95         60.27         3.00 o                         
   1  -8   4        202.25        168.17         7.34 o                         
   2  -8   4         10.28          6.68         1.43 o                         
   3  -8   4         58.86         53.64         4.06 o                         
   4  -8   4          0.63         -2.08         2.08 o                         
  -7  -7   4          7.20          6.04         2.07 o                         
  -6  -7   4          0.83         -0.09         1.83 o                         
  -5  -7   4          2.33          0.74         1.75 o                         
  -4  -7   4         73.30         71.29         6.83 o                         
  -3  -7   4          0.07         -1.06         1.49 o                         
  -2  -7   4          5.69          9.68         2.75 o                         
  -1  -7   4        208.87        229.57         9.72 o                         
   0  -7   4        422.29        415.55        19.16 o                         
   1  -7   4        155.13        156.58         6.80 o                         
   2  -7   4          2.64          2.65         1.29 o                         
   3  -7   4         96.65         70.53         4.02 o                         
   4  -7   4         17.87         18.33         2.20 o                         
   5  -7   4         29.24         31.96         2.77 o                         
  -7  -6   4         46.69         46.76         3.35 o                         
  -6  -6   4          1.10          1.47         1.43 o                         
  -5  -6   4         22.95         25.27         1.68 o                         
  -4  -6   4        141.50        141.75         6.98 o                         
  -3  -6   4         12.26         10.10         2.06 o                         
  -2  -6   4         18.42         25.07         3.54 o                         
  -1  -6   4        133.61        136.43         6.43 o                         
   0  -6   4        245.58        256.63        10.86 o                         
   1  -6   4        261.90        269.72        11.41 o                         
   2  -6   4        114.36        106.96         7.91 o                         
   3  -6   4          0.95          0.10         1.24 o                         
   4  -6   4         23.61         19.88         3.27 o                         
   5  -6   4          0.08          1.84         1.89 o                         
  -7  -5   4         53.20         48.84         3.11 o                         
  -6  -5   4         18.27         19.05         1.70 o                         
  -5  -5   4         99.59        102.79         4.84 o                         
  -4  -5   4          5.47          5.87         0.93 o                         
  -3  -5   4          8.36          8.57         0.74 o                         
  -2  -5   4        207.37        236.83        10.86 o                         
  -1  -5   4        190.64        198.63         9.22 o                         
   0  -5   4          2.78          3.67         0.66 o                         
   1  -5   4         80.44         96.92         4.66 o                         
   2  -5   4        315.42        270.79        14.07 o                         
   3  -5   4         50.14         52.59         3.38 o                         
   4  -5   4         85.53         77.05         5.88 o                         
   5  -5   4         12.79         18.94         2.11 o                         
   6  -5   4          0.37          3.11         2.38 o                         
  -7  -4   4          2.84          2.35         2.21 o                         
  -6  -4   4          0.25          1.18         1.77 o                         
  -5  -4   4        149.33        142.03         7.18 o                         
  -4  -4   4          0.21          0.15         1.02 o                         
  -3  -4   4         72.37         69.18         3.50 o                         
  -2  -4   4       1004.43        956.81        56.23 o                         
  -1  -4   4         29.94         38.68         2.12 o                         
   0  -4   4         82.44         81.83         3.63 o                         
   1  -4   4       1001.29       1053.04        48.04 o                         
   2  -4   4        240.52        238.50        12.40 o                         
   3  -4   4         45.39         54.94         3.12 o                         
   4  -4   4          0.77          0.54         1.31 o                         
   5  -4   4         88.91         86.16         4.74 o                         
   6  -4   4          5.67          2.53         2.13 o                         
  -7  -3   4          0.12         -2.30         2.30 o                         
  -6  -3   4          0.38         -1.21         2.35 o                         
  -5  -3   4         31.12         29.85         2.29 o                         
  -4  -3   4          0.94         -0.57         1.09 o                         
  -3  -3   4        355.95        369.81        15.40 o                         
  -2  -3   4       2169.29       2099.44        95.92 o                         
  -1  -3   4          4.67          7.11         0.66 o                         
   0  -3   4        644.45        671.68        30.57 o                         
   1  -3   4        216.05        224.29        11.58 o                         
   2  -3   4         65.47         46.21         2.88 o                         
   3  -3   4        239.76        239.96        11.21 o                         
   4  -3   4         20.35         20.51         1.81 o                         
   5  -3   4        214.62        207.07         9.92 o                         
   6  -3   4          0.63          1.24         2.08 o                         
   7  -3   4          8.49          9.67         3.70 o                         
  -7  -2   4         11.58         10.00         4.08 o                         
  -6  -2   4          7.65          3.68         1.87 o                         
  -5  -2   4          0.96          0.82         1.25 o                         
  -4  -2   4          0.01          0.93         1.07 o                         
  -3  -2   4        177.67        177.94         8.25 o                         
  -2  -2   4        654.59        727.58        33.07 o                         
  -1  -2   4       1961.72       1705.25        87.02 o                         
   0  -2   4        291.13        275.45        11.48 o                         
   1  -2   4        465.06        512.61        23.41 o                         
   2  -2   4        206.46        222.63        13.35 o                         
   3  -2   4         58.72         69.88         3.70 o                         
   4  -2   4        162.67        153.76         7.40 o                         
   5  -2   4        294.76        262.81        13.09 o                         
   6  -2   4          0.91          2.98         1.93 o                         
   7  -2   4          0.68         -2.23         2.55 o                         
  -7  -1   4          3.06         -2.23         2.23 o                         
  -6  -1   4         20.12         19.46         2.11 o                         
  -5  -1   4         13.19         13.14         1.49 o                         
  -4  -1   4         15.32         14.12         1.22 o                         
  -3  -1   4        687.53        675.67        30.92 o                         
  -2  -1   4        391.72        383.37        22.74 o                         
  -1  -1   4       4486.24       3299.47       337.62 o                         
   0  -1   4          6.95          6.49         0.66 o                         
   1  -1   4         92.85         90.62         4.86 o                         
   2  -1   4        406.48        382.81        17.52 o                         
   3  -1   4         54.88         68.03         4.53 o                         
   4  -1   4          7.32          6.33         1.14 o                         
   5  -1   4        182.85        186.17         8.21 o                         
   6  -1   4         35.29         45.72         4.19 o                         
   7  -1   4          0.95         -0.18         2.34 o                         
  -7   0   4          1.69          3.68         2.59 o                         
  -6   0   4         25.66         21.80         2.29 o                         
  -5   0   4          2.60          0.36         1.48 o                         
  -4   0   4        439.65        423.89        21.78 o                         
  -3   0   4         89.29         72.55         3.35 o                         
  -2   0   4        746.08        790.25        57.25 o                         
  -1   0   4       1002.09        939.35        38.92 o                         
   1   0   4         53.18         46.14         2.45 o                         
   2   0   4          8.14          9.47         0.86 o                         
   3   0   4         50.66         55.42         3.02 o                         
   4   0   4         36.33         33.64         1.90 o                         
   5   0   4        499.69        482.34        22.24 o                         
   6   0   4        278.06        297.99        12.82 o                         
   7   0   4        152.82        170.89         8.32 o                         
  -7   1   4          2.56          3.18         2.74 o                         
  -6   1   4         34.82         34.90         2.67 o                         
  -5   1   4         94.82         94.70         6.39 o                         
  -4   1   4        472.26        382.00        22.77 o                         
  -3   1   4         24.15         17.28         1.58 o                         
  -2   1   4        129.88        135.18         7.05 o                         
  -1   1   4       1721.77       1405.00        58.34 o                         
   0   1   4       3576.91       3029.55       310.01 o                         
   1   1   4       3069.93       2715.05       113.30 o                         
   2   1   4        233.08        191.76         7.52 o                         
   3   1   4         59.83         59.74         2.67 o                         
   4   1   4        212.37        189.21         8.15 o                         
   5   1   4         52.96         52.98         2.97 o                         
   6   1   4          0.58          1.16         1.53 o                         
   7   1   4        174.11        193.84         9.05 o                         
  -7   2   4          3.14          7.08         2.51 o                         
  -6   2   4          0.09          0.50         1.84 o                         
  -5   2   4          0.43         -1.54         1.54 o                         
  -4   2   4         26.45         35.30         2.60 o                         
  -3   2   4         17.08         18.89         1.92 o                         
  -2   2   4         62.80         56.88         4.09 o                         
  -1   2   4        607.01        741.84        53.81 o                         
   0   2   4         87.40         64.23         2.85 o                         
   1   2   4       3710.87       3268.39       149.20 o                         
   2   2   4         21.16         20.14         1.05 o                         
   3   2   4        861.20        907.11        35.12 o                         
   4   2   4        537.25        631.43        24.45 o                         
   5   2   4         14.86         12.57         1.41 o                         
   6   2   4         52.13         44.04         2.55 o                         
   7   2   4          4.55          3.82         2.04 o                         
  -7   3   4          0.02         -3.47         4.02 o                         
  -6   3   4          2.16          2.72         2.27 o                         
  -5   3   4        103.74         97.00         5.40 o                         
  -4   3   4        296.19        362.44        21.69 o                         
  -3   3   4        368.10        414.83        24.75 o                         
  -2   3   4         26.02         23.73         2.59 o                         
  -1   3   4        121.99        111.02        12.17 o                         
   0   3   4       1361.40       1140.93        57.90 o                         
   1   3   4        133.91        134.19         5.97 o                         
   2   3   4        214.81        257.24        10.06 o                         
   3   3   4          6.00          5.69         0.69 o                         
   4   3   4        687.12        728.01        28.22 o                         
   5   3   4         74.69         88.37         4.24 o                         
   6   3   4         14.36         17.24         1.64 o                         
   7   3   4         14.09         14.09         1.99 o                         
  -6   4   4          1.64          1.50         3.12 o                         
  -5   4   4          3.08          0.79         1.93 o                         
  -4   4   4         38.26         38.43         2.53 o                         
  -3   4   4        145.24        151.35        10.47 o                         
  -1   4   4        393.61        498.76        47.44 o                         
   0   4   4        959.29        978.36        49.56 o                         
   1   4   4        411.48        429.89        17.90 o                         
   2   4   4          0.00         -0.27         0.47 o                         
   3   4   4        133.17        130.60         5.23 o                         
   4   4   4         55.94         65.74         2.97 o                         
   5   4   4        163.86        166.30         6.73 o                         
   6   4   4          2.73          3.36         1.55 o                         
   7   4   4         14.23         13.75         1.81 o                         
  -6   5   4         37.57         42.56         4.21 o                         
  -5   5   4         10.77          6.92         2.09 o                         
  -4   5   4         93.57         94.50         6.34 o                         
  -3   5   4         37.62         44.01         4.91 o                         
  -2   5   4          4.36          3.88         0.95 o                         
  -1   5   4          4.75          3.02         0.96 o                         
   0   5   4          5.09          4.73         0.75 o                         
   1   5   4          1.12         -0.34         0.54 o                         
   2   5   4        717.87        885.32        52.34 o                         
   3   5   4        286.44        292.42        12.36 o                         
   4   5   4        118.65        112.30         4.33 o                         
   5   5   4         22.61         16.73         1.34 o                         
   6   5   4         17.35         14.56         1.48 o                         
   7   5   4          1.78          2.63         1.64 o                         
  -5   6   4          4.60          2.14         1.95 o                         
  -4   6   4         32.79         29.67         2.75 o                         
  -3   6   4        120.66        123.63         5.57 o                         
  -2   6   4         77.42         83.12         5.02 o                         
  -1   6   4         61.76         46.93         3.04 o                         
   0   6   4         73.48         83.61         4.04 o                         
   1   6   4        138.52        164.00         7.00 o                         
   2   6   4         59.15         56.18         4.99 o                         
   3   6   4        147.27        163.36        10.10 o                         
   4   6   4         23.13         25.86         2.55 o                         
   5   6   4          7.99         11.64         1.16 o                         
   6   6   4          2.88          1.21         1.13 o                         
   7   6   4         33.15         29.95         2.52 o                         
  -5   7   4          0.58         -2.11         2.11 o                         
  -4   7   4          6.56          5.42         1.59 o                         
  -3   7   4         60.11         63.54         3.45 o                         
  -2   7   4         28.15         25.23         2.76 o                         
  -1   7   4        331.42        388.70        23.17 o                         
   0   7   4        545.72        556.89        25.46 o                         
   1   7   4        126.29        125.39         5.42 o                         
   2   7   4         44.87         46.65         3.55 o                         
   3   7   4         28.44         28.11         2.97 o                         
   4   7   4         20.23         25.12         2.59 o                         
   5   7   4          6.96          5.77         2.42 o                         
   6   7   4         13.02         13.75         2.33 o                         
   7   7   4         16.74         17.47         2.45 o                         
  -4   8   4         14.23         15.48         1.95 o                         
  -3   8   4          0.14         -0.86         1.26 o                         
  -2   8   4        106.08        105.97         9.53 o                         
  -1   8   4         46.69         49.59         4.19 o                         
   0   8   4        525.06        517.60        26.53 o                         
   1   8   4          9.80          9.72         1.18 o                         
   2   8   4          2.44          4.24         1.45 o                         
   3   8   4         78.91         83.67         5.79 o                         
   4   8   4         21.17         19.25         3.03 o                         
   5   8   4          2.92          0.49         3.01 o                         
   6   8   4         33.14         35.89         4.57 o                         
  -4   9   4          1.93          4.49         1.85 o                         
  -3   9   4         16.62         18.53         2.78 o                         
  -2   9   4         17.21         15.59         2.95 o                         
  -1   9   4          0.38          0.15         1.51 o                         
   0   9   4         19.56         19.47         1.69 o                         
   1   9   4         50.09         51.23         2.65 o                         
   2   9   4         21.99         19.61         3.01 o                         
   3   9   4          2.32          2.10         2.26 o                         
   4   9   4          1.42          1.04         2.00 o                         
   5   9   4          0.26         -2.47         2.47 o                         
   6   9   4          0.26         -2.50         4.08 o                         
   7   9   4          9.58         21.47         9.63 o                         
  -3  10   4         56.81         55.41         4.16 o                         
  -2  10   4         26.12         33.36         3.82 o                         
  -1  10   4          0.86          2.35         1.53 o                         
   0  10   4         12.99         11.96         1.66 o                         
   1  10   4         94.79         98.29         6.68 o                         
   2  10   4         14.70         22.99         3.91 o                         
   3  10   4          0.52          4.83         2.09 o                         
   4  10   4         11.87         12.10         2.49 o                         
   5  10   4          0.50         -2.54         2.54 o                         
   6  10   4          4.64         -3.59         3.84 o                         
  -2  11   4          8.48          4.60         2.95 o                         
  -1  11   4         10.88         11.00         1.62 o                         
   0  11   4          6.93          6.35         1.96 o                         
   1  11   4         36.13         48.37        11.64 o                         
   2  11   4          9.52         12.73         5.82 o                         
   3  11   4          4.30          7.49         2.27 o                         
   4  11   4         14.61         13.03         6.30 o                         
   5  11   4          0.57         -6.03         6.03 o                         
   6  11   4          0.12         -7.51         7.51 o                         
  -1  12   4          2.29          1.46         1.78 o                         
   0  12   4          1.12          0.18         1.44 o                         
   1  12   4          4.26          8.15         5.13 o                         
   2  12   4          1.88         -8.28        11.08 o                         
   3  12   4         51.06         56.93         4.81 o                         
   4  12   4          0.01         -1.17         4.65 o                         
   5  12   4         13.90         16.44         3.93 o                         
   1  13   4         12.36         11.46         4.29 o                         
   2  13   4          0.02          3.99         4.30 o                         
   3  13   4          1.24         -1.43         6.06 o                         
  -4 -12   5         76.23         75.04        12.72 o                         
  -3 -12   5         45.92         56.87        10.24 o                         
  -2 -12   5          0.08         -3.33         3.33 o                         
  -1 -12   5          7.20          2.58         9.02 o                         
   0 -12   5          3.27          2.12         1.77 o                         
   1 -12   5         69.42         68.33         6.45 o                         
  -5 -11   5          4.28          5.25         5.17 o                         
  -4 -11   5         33.04         38.89         7.91 o                         
  -3 -11   5         39.57         36.43         4.52 o                         
  -2 -11   5         18.65         13.19         3.83 o                         
  -1 -11   5         15.53         14.58         1.81 o                         
   0 -11   5          2.58          2.94         1.57 o                         
   1 -11   5         20.99         17.98         2.15 o                         
   2 -11   5          0.86          0.30         2.01 o                         
  -5 -10   5          0.48         -1.24         6.72 o                         
  -4 -10   5          0.70          2.43         3.48 o                         
  -3 -10   5          5.08          7.82         3.05 o                         
  -2 -10   5         78.40         95.88        11.69 o                         
  -1 -10   5         23.84         23.65         1.73 o                         
   0 -10   5         43.72         49.59         2.76 o                         
   1 -10   5          7.46          8.38         1.68 o                         
   2 -10   5          7.16          1.89         2.84 o                         
   3 -10   5          6.18          7.51         2.26 o                         
  -6  -9   5         12.32         12.47         7.62 o                         
  -5  -9   5          0.00          5.03         7.96 o                         
  -4  -9   5          0.24         -1.55         2.66 o                         
  -3  -9   5         28.73         30.35         3.72 o                         
  -2  -9   5         11.85          6.66         3.28 o                         
  -1  -9   5         76.65         76.25         3.59 o                         
   0  -9   5          4.23          4.90         1.03 o                         
   1  -9   5         10.87          8.08         1.38 o                         
   2  -9   5         60.34         64.38         3.84 o                         
   3  -9   5          1.37          2.05         1.86 o                         
   4  -9   5         20.73         20.41         3.54 o                         
  -6  -8   5          0.33          4.99         4.60 o                         
  -5  -8   5          3.32          3.48         3.28 o                         
  -4  -8   5          1.84          0.31         2.81 o                         
  -3  -8   5         29.86         33.40         3.67 o                         
  -2  -8   5          7.81          6.03         2.80 o                         
  -1  -8   5          0.82          1.11         0.78 o                         
   0  -8   5        156.14        149.98         6.53 o                         
   1  -8   5          0.59          2.61         1.12 o                         
   2  -8   5        347.32        341.69        15.96 o                         
   3  -8   5          2.97          8.11         1.80 o                         
   4  -8   5          0.30          2.51         2.20 o                         
  -7  -7   5         15.15         17.20         2.50 o                         
  -6  -7   5         14.73         17.87         1.99 o                         
  -5  -7   5          7.71          8.48         2.11 o                         
  -4  -7   5          0.22          0.21         2.54 o                         
  -3  -7   5         21.14         16.73         4.07 o                         
  -2  -7   5          0.01          0.42         2.59 o                         
  -1  -7   5         17.25         27.69         1.66 o                         
   0  -7   5         14.26         14.15         1.06 o                         
   1  -7   5         17.61         18.10         1.34 o                         
   2  -7   5        163.83        117.88         6.59 o                         
   3  -7   5         26.12         21.13         1.95 o                         
   4  -7   5         30.81         30.60         2.57 o                         
   5  -7   5          1.68          1.43         2.47 o                         
  -7  -6   5          0.01          2.51         2.07 o                         
  -6  -6   5          7.06          6.77         2.02 o                         
  -5  -6   5        141.01        143.70         6.46 o                         
  -4  -6   5         26.76         25.15         1.51 o                         
  -3  -6   5         81.77         85.14         4.86 o                         
  -2  -6   5          1.42          0.31         0.61 o                         
  -1  -6   5        260.64        297.11        13.70 o                         
   0  -6   5        122.11        133.19         5.77 o                         
   1  -6   5        936.26       1072.17        44.66 o                         
   2  -6   5        377.23        396.01        20.69 o                         
   3  -6   5         67.26         74.51         4.64 o                         
   4  -6   5          7.87          4.47         1.72 o                         
   5  -6   5          1.17          2.28         2.09 o                         
  -7  -5   5          3.09          2.06         2.13 o                         
  -6  -5   5         23.40         19.81         1.79 o                         
  -5  -5   5         95.98         93.42         4.58 o                         
  -4  -5   5        379.46        383.46        17.71 o                         
  -3  -5   5        125.14        118.86         5.66 o                         
  -2  -5   5        113.78        138.39         7.21 o                         
  -1  -5   5         19.00         15.88         1.03 o                         
   0  -5   5        101.74        136.84         5.85 o                         
   1  -5   5        109.86        125.89         7.68 o                         
   2  -5   5         43.85         50.37         3.31 o                         
   3  -5   5         19.65         19.60         1.80 o                         
   4  -5   5        274.01        238.54        12.38 o                         
   5  -5   5          0.07          0.64         1.80 o                         
   6  -5   5          0.82          1.78         2.29 o                         
  -7  -4   5          0.60         -0.44         2.20 o                         
  -6  -4   5          0.42          0.50         1.66 o                         
  -5  -4   5         44.00         35.76         2.46 o                         
  -4  -4   5         23.27         19.09         1.32 o                         
  -3  -4   5        200.03        205.18         8.74 o                         
  -2  -4   5        224.08        254.10        13.19 o                         
  -1  -4   5       1209.63       1351.66        56.40 o                         
   0  -4   5         65.26         59.20         2.76 o                         
   1  -4   5         81.23         80.99         3.65 o                         
   2  -4   5         57.65         52.70         3.29 o                         
   3  -4   5         10.01         11.44         1.31 o                         
   4  -4   5          0.01         -1.23         1.23 o                         
   5  -4   5          3.25          1.62         1.62 o                         
   6  -4   5         44.50         46.80         2.95 o                         
  -7  -3   5          6.88         12.19         2.39 o                         
  -6  -3   5          4.40          3.58         1.85 o                         
  -5  -3   5          0.36          0.53         1.38 o                         
  -4  -3   5         67.52         66.91         4.21 o                         
  -3  -3   5       1630.27       1688.88        70.01 o                         
  -2  -3   5        887.52        850.96        43.44 o                         
  -1  -3   5        466.22        499.34        20.82 o                         
   0  -3   5         59.11         63.91         2.92 o                         
   1  -3   5         53.79         44.09         2.21 o                         
   3  -3   5         90.87         86.98         5.04 o                         
   4  -3   5         11.71         11.62         1.36 o                         
   5  -3   5         14.11         14.17         1.61 o                         
   6  -3   5          7.17          8.86         1.96 o                         
   7  -3   5          1.63          0.59         2.75 o                         
  -7  -2   5          0.02          4.40         2.80 o                         
  -6  -2   5          0.28          0.20         2.06 o                         
  -5  -2   5         36.95         30.05         2.40 o                         
  -4  -2   5         56.11         55.09         4.20 o                         
  -3  -2   5        302.05        305.07        14.01 o                         
  -2  -2   5        641.78        584.10        29.84 o                         
  -1  -2   5         65.54         52.44         3.30 o                         
   0  -2   5        209.78        221.15        13.13 o                         
   1  -2   5         75.92         61.71         2.88 o                         
   2  -2   5        188.07        255.54        10.77 o                         
   3  -2   5         90.75         85.91         4.88 o                         
   4  -2   5         33.99         33.52         1.99 o                         
   5  -2   5        149.64        170.67        10.14 o                         
   6  -2   5         61.75         57.24         3.18 o                         
   7  -2   5         19.45         14.35         2.44 o                         
  -7  -1   5          5.15         -0.56         3.01 o                         
  -6  -1   5          2.61          3.81         1.90 o                         
  -5  -1   5        135.85        148.16         6.66 o                         
  -4  -1   5         12.93         14.45         1.55 o                         
  -3  -1   5         78.89         96.32         5.02 o                         
  -2  -1   5        483.74        433.18        19.81 o                         
  -1  -1   5        157.56        155.51         7.20 o                         
   0  -1   5         88.23         95.69         3.84 o                         
   1  -1   5        268.31        249.41        11.49 o                         
   2  -1   5         55.24         46.85         3.29 o                         
   3  -1   5        922.09        873.50        40.02 o                         
   4  -1   5         18.09         15.11         1.33 o                         
   5  -1   5        688.57        673.72        31.00 o                         
   6  -1   5         70.73         80.26         4.48 o                         
   7  -1   5         19.02         19.66         2.62 o                         
  -7   0   5         16.93         19.49         3.02 o                         
  -6   0   5          5.14          4.14         1.82 o                         
  -5   0   5        195.23        229.72        10.59 o                         
  -4   0   5          4.91          3.39         1.04 o                         
  -3   0   5          8.76          7.20         1.70 o                         
  -2   0   5        108.55        150.19        11.16 o                         
  -1   0   5         56.49         51.63         2.38 o                         
   0   0   5       1039.85       1146.03        58.64 o                         
   1   0   5       1028.27       1119.83        46.54 o                         
   2   0   5         36.18         33.11         2.16 o                         
   3   0   5         21.80         27.50         1.66 o                         
   4   0   5        120.46        110.53         5.01 o                         
   5   0   5         24.60         27.26         1.89 o                         
   6   0   5        384.53        388.35        16.54 o                         
   7   0   5          8.41          8.85         2.38 o                         
  -7   1   5          7.11          7.03         3.26 o                         
  -6   1   5          0.00          1.66         2.07 o                         
  -5   1   5         83.22         76.92         4.43 o                         
  -4   1   5         58.08         53.65         3.27 o                         
  -3   1   5         18.94         23.30         2.00 o                         
  -2   1   5         86.98         84.59         5.33 o                         
  -1   1   5         42.95         61.47         4.19 o                         
   0   1   5       2171.47       1982.50        82.21 o                         
   2   1   5         76.18         79.53         3.57 o                         
   3   1   5        389.63        419.36        17.66 o                         
   4   1   5         43.46         39.61         2.72 o                         
   5   1   5          2.45          3.89         1.34 o                         
   6   1   5         10.34         11.12         1.75 o                         
   7   1   5          0.61          1.66         2.13 o                         
  -7   2   5          2.13          1.88         2.47 o                         
  -6   2   5          0.82         -0.23         1.90 o                         
  -5   2   5          0.00         -1.22         1.62 o                         
  -4   2   5         71.80         67.40         4.93 o                         
  -3   2   5         91.51         95.45         6.05 o                         
  -2   2   5        129.22        135.50         8.27 o                         
  -1   2   5         52.49         64.02         2.69 o                         
   0   2   5        251.69        251.13        11.47 o                         
   1   2   5          3.81          2.25         0.52 o                         
   2   2   5        121.19        126.05         5.03 o                         
   3   2   5         51.20         68.17         2.96 o                         
   4   2   5         19.62         21.27         1.31 o                         
   5   2   5         18.84         23.50         1.66 o                         
   6   2   5          8.29          6.54         1.57 o                         
   7   2   5          0.12          1.86         2.07 o                         
  -6   3   5          0.32          2.61         2.28 o                         
  -5   3   5          1.45          0.98         1.65 o                         
  -4   3   5         17.38         16.69         2.04 o                         
  -3   3   5          9.65          9.71         1.17 o                         
  -2   3   5        418.21        447.05        22.86 o                         
  -1   3   5         44.40         40.08         3.20 o                         
   0   3   5       1784.38       1880.38       110.95 o                         
   1   3   5         31.44         22.09         1.16 o                         
   2   3   5        279.77        237.95         9.31 o                         
   3   3   5         22.37         21.03         1.15 o                         
   4   3   5         10.07         12.22         1.00 o                         
   5   3   5        101.45         91.84         4.07 o                         
   6   3   5          0.30         -0.59         1.44 o                         
   7   3   5          8.93          8.79         1.94 o                         
  -6   4   5          7.40          3.18         2.48 o                         
  -5   4   5         12.98         14.36         1.96 o                         
  -4   4   5          5.71          4.89         1.43 o                         
  -3   4   5          4.61          4.85         1.12 o                         
  -2   4   5        220.88        181.45         9.25 o                         
  -1   4   5         78.42         70.97         4.21 o                         
   0   4   5        582.61        683.33        34.95 o                         
   1   4   5       1672.89       1658.01        63.76 o                         
   2   4   5        464.28        449.96        17.43 o                         
   3   4   5        444.91        431.90        16.71 o                         
   4   4   5        194.31        188.21         7.51 o                         
   5   4   5          6.84          6.40         0.99 o                         
   6   4   5          2.32          0.16         1.41 o                         
   7   4   5         16.82         16.21         1.94 o                         
  -6   5   5         12.99         15.50         3.10 o                         
  -5   5   5          3.44          0.59         1.94 o                         
  -4   5   5          0.78          1.24         1.48 o                         
  -3   5   5        438.37        448.53        20.74 o                         
  -2   5   5        239.82        315.78        16.31 o                         
  -1   5   5         70.64         95.92         6.65 o                         
   0   5   5         15.35         16.56         1.04 o                         
   1   5   5        209.28        266.19        12.27 o                         
   2   5   5         69.49         64.22         2.72 o                         
   3   5   5         63.94         60.01         2.47 o                         
   4   5   5         60.12         60.03         2.55 o                         
   5   5   5         22.00         22.24         1.58 o                         
   6   5   5          0.67          0.34         1.14 o                         
   7   5   5          1.20          2.52         1.91 o                         
  -5   6   5         55.43         73.58         5.95 o                         
  -4   6   5         97.17        102.92         8.53 o                         
  -3   6   5         97.44         97.47         7.09 o                         
  -2   6   5        677.97        602.62        45.83 o                         
  -1   6   5          0.37         -0.54         1.08 o                         
   0   6   5        651.98        707.92        32.35 o                         
   1   6   5          1.24          1.38         0.58 o                         
   2   6   5        219.29        210.11        15.58 o                         
   3   6   5         39.73         40.98         3.19 o                         
   4   6   5         96.35         89.31         4.19 o                         
   5   6   5          0.91          0.68         0.92 o                         
   6   6   5          6.34          6.01         1.25 o                         
   7   6   5         17.57         19.25         2.02 o                         
  -5   7   5          9.55         12.12         2.67 o                         
  -4   7   5         20.64         23.10         2.15 o                         
  -3   7   5          4.70          1.93         1.15 o                         
  -2   7   5        193.49        198.61         9.38 o                         
  -1   7   5        194.86        169.52         9.02 o                         
   0   7   5         18.62         13.32         1.27 o                         
   1   7   5        231.72        263.46        11.07 o                         
   2   7   5          4.26          2.89         1.23 o                         
   3   7   5         28.56         27.88         3.12 o                         
   4   7   5         23.32         23.13         2.55 o                         
   5   7   5         46.84         51.10         5.23 o                         
   6   7   5         41.82         41.25         3.60 o                         
   7   7   5          0.22          0.66         2.14 o                         
  -4   8   5          0.35          3.09         2.63 o                         
  -3   8   5          7.85          8.35         2.07 o                         
  -2   8   5          0.02         -0.68         1.27 o                         
  -1   8   5         26.24         23.97         1.76 o                         
   0   8   5        293.43        310.10        14.33 o                         
   1   8   5          2.36          3.64         0.89 o                         
   2   8   5          0.09         -0.64         2.07 o                         
   3   8   5         18.03         16.22         2.00 o                         
   4   8   5        100.49        106.67         8.97 o                         
   5   8   5          7.26          6.20         3.33 o                         
   6   8   5        156.46        170.52        11.58 o                         
   7   8   5         20.93         17.35         6.40 o                         
  -4   9   5         48.06         53.55         3.61 o                         
  -3   9   5          8.92          7.03         2.41 o                         
  -2   9   5          0.11         -1.96         2.22 o                         
  -1   9   5          5.84          6.37         1.35 o                         
   0   9   5         70.68         71.16         3.80 o                         
   1   9   5          2.45          1.87         0.87 o                         
   2   9   5         66.49         61.41         6.10 o                         
   3   9   5         10.99         11.82         2.11 o                         
   4   9   5         38.95         36.34         3.28 o                         
   5   9   5         16.43         16.69         3.80 o                         
   6   9   5         76.27         96.44         9.99 o                         
  -3  10   5         10.54         12.70         2.56 o                         
  -2  10   5         18.53         24.49         2.94 o                         
  -1  10   5         65.50         79.75         5.03 o                         
   0  10   5          0.08         -1.27         1.27 o                         
   1  10   5          5.56          4.17         1.16 o                         
   2  10   5         11.26          7.39         4.60 o                         
   3  10   5          7.60          9.13         2.26 o                         
   4  10   5         47.37         45.42         3.76 o                         
   5  10   5          2.02         -2.05         2.70 o                         
   6  10   5          0.08         -1.58         3.67 o                         
  -2  11   5          9.43          8.08         2.61 o                         
  -1  11   5          1.54          0.22         1.69 o                         
   0  11   5          0.26          1.02         2.06 o                         
   1  11   5         45.19         49.16         5.25 o                         
   2  11   5         88.24         85.75        10.28 o                         
   3  11   5         22.67         31.14         4.41 o                         
   4  11   5         61.55         67.63         6.84 o                         
   5  11   5         12.97         12.94         3.24 o                         
  -1  12   5         42.98         39.98         3.27 o                         
   0  12   5          0.06         -0.96         1.44 o                         
   1  12   5         36.15         53.19         6.29 o                         
   2  12   5          0.00          0.13         3.69 o                         
   3  12   5          8.99          1.01         9.20 o                         
   4  12   5          5.00         12.71         7.97 o                         
   5  12   5          4.83          7.36         7.85 o                         
   1  13   5         21.79         25.42         5.07 o                         
   2  13   5         36.98         40.92         5.77 o                         
   3  13   5          0.09         -2.86         9.47 o                         
  -3 -12   6          1.79         -4.48         4.48 o                         
  -2 -12   6         35.04         30.91         4.75 o                         
  -1 -12   6          0.84          0.84         3.86 o                         
   0 -12   6          3.91          6.41         1.94 o                         
  -5 -11   6          3.66         11.67         5.91 o                         
  -4 -11   6          0.93          1.39         6.82 o                         
  -3 -11   6         45.65         42.41         5.13 o                         
  -2 -11   6          9.69          5.55         3.23 o                         
  -1 -11   6         10.82         11.25         1.64 o                         
   0 -11   6         17.04         21.13         2.10 o                         
   1 -11   6         36.07         31.47         2.55 o                         
   2 -11   6         17.91         19.83         2.84 o                         
  -5 -10   6          0.60          0.97        12.35 o                         
  -4 -10   6          0.51          2.47         3.71 o                         
  -3 -10   6          4.03          5.79         2.84 o                         
  -2 -10   6         19.19         17.67         4.18 o                         
  -1 -10   6         13.85         14.42         1.56 o                         
   0 -10   6          6.60          6.61         1.31 o                         
   1 -10   6          3.26          3.80         1.46 o                         
   2 -10   6          1.94          0.77         1.83 o                         
   3 -10   6         68.89         78.19         8.85 o                         
  -6  -9   6          2.94          1.56         4.93 o                         
  -5  -9   6         17.83         11.50         4.08 o                         
  -4  -9   6          1.32          1.54         2.99 o                         
  -3  -9   6        146.00        137.84        11.29 o                         
  -2  -9   6         12.27          8.15         3.17 o                         
  -1  -9   6         13.56         14.13         1.19 o                         
   0  -9   6         40.06         38.27         2.13 o                         
   1  -9   6          2.77          1.57         1.30 o                         
   2  -9   6          0.02         -0.24         1.71 o                         
   3  -9   6          8.05          8.00         2.10 o                         
   4  -9   6          7.18         14.70         3.37 o                         
  -6  -8   6          0.65         -3.76         4.62 o                         
  -5  -8   6         14.52         11.22         3.79 o                         
  -4  -8   6          6.43          2.26         2.73 o                         
  -3  -8   6         75.90         83.78         7.70 o                         
  -2  -8   6          5.05          5.73         1.17 o                         
  -1  -8   6         33.16         32.68         1.76 o                         
   0  -8   6         88.29         91.06         4.26 o                         
   1  -8   6         57.06         56.66         3.01 o                         
   2  -8   6         53.51         51.38         3.18 o                         
   3  -8   6         10.29          8.81         1.79 o                         
   4  -8   6          2.57          1.32         2.30 o                         
  -7  -7   6          0.20         -1.66         3.22 o                         
  -6  -7   6         19.98         16.25         1.78 o                         
  -5  -7   6         18.34         16.52         1.72 o                         
  -4  -7   6          3.75         -0.10         4.65 o                         
  -3  -7   6         28.18         32.21         2.66 o                         
  -2  -7   6        180.68        189.20         8.03 o                         
  -1  -7   6          2.62          3.43         0.93 o                         
   0  -7   6        126.17        117.85         5.23 o                         
   1  -7   6         46.15         45.08         2.65 o                         
   2  -7   6          0.34         -1.33         1.33 o                         
   3  -7   6         10.59          8.29         1.67 o                         
   4  -7   6         35.74         38.93         3.36 o                         
   5  -7   6          2.23          5.88         3.09 o                         
  -7  -6   6          0.54         -0.29         2.02 o                         
  -6  -6   6          0.05         -1.90         1.92 o                         
  -5  -6   6         97.22         96.84         5.23 o                         
  -4  -6   6         30.47         27.89         1.68 o                         
  -3  -6   6          0.06         -0.32         0.79 o                         
  -2  -6   6        229.28        248.91        10.54 o                         
  -1  -6   6        145.51        159.85         6.86 o                         
   0  -6   6         59.22         56.13         2.74 o                         
   1  -6   6        274.04        267.52        11.30 o                         
   2  -6   6         76.96         67.90         4.06 o                         
   3  -6   6         11.43          8.60         1.48 o                         
   4  -6   6         10.19         15.66         1.85 o                         
   5  -6   6          0.62          1.71         2.13 o                         
  -7  -5   6          0.02         -2.15         2.15 o                         
  -6  -5   6          0.60         -1.33         1.53 o                         
  -5  -5   6        100.87        109.33         5.19 o                         
  -4  -5   6         75.91         82.90         3.97 o                         
  -3  -5   6         83.09         89.78         4.43 o                         
  -2  -5   6        122.44        134.93         6.35 o                         
  -1  -5   6         68.70         85.67         3.80 o                         
   0  -5   6         83.13         87.53         3.90 o                         
   1  -5   6          0.10         -0.05         0.79 o                         
   2  -5   6         34.32         32.92         2.03 o                         
   3  -5   6          2.21          2.02         1.23 o                         
   4  -5   6          0.15          1.02         1.51 o                         
   5  -5   6         10.03         10.84         1.93 o                         
   6  -5   6        134.38        146.85         7.11 o                         
  -7  -4   6          1.03          1.65         2.28 o                         
  -6  -4   6          0.09         -1.34         1.70 o                         
  -5  -4   6          7.60          6.78         1.30 o                         
  -4  -4   6        269.74        292.80        12.42 o                         
  -3  -4   6         20.00         17.02         1.13 o                         
  -2  -4   6        182.17        211.64         8.97 o                         
  -1  -4   6        684.52        748.42        31.06 o                         
   0  -4   6         60.54         93.92         4.15 o                         
   1  -4   6        154.26        149.91         7.46 o                         
   2  -4   6          3.81          5.16         1.04 o                         
   3  -4   6        108.37        118.48         8.76 o                         
   4  -4   6         53.60         56.26         3.09 o                         
   5  -4   6         35.63         32.31         3.81 o                         
   6  -4   6         63.95         79.87         5.67 o                         
  -7  -3   6          0.72         -0.99         2.20 o                         
  -6  -3   6         27.36         27.68         2.24 o                         
  -5  -3   6          2.04          1.03         1.30 o                         
  -4  -3   6         64.10         69.51         3.48 o                         
  -3  -3   6         97.38        111.06         4.91 o                         
  -2  -3   6         13.04         14.32         2.01 o                         
  -1  -3   6          1.59          3.78         0.62 o                         
   0  -3   6         49.22         65.50         3.34 o                         
   1  -3   6         73.23         89.98         3.72 o                         
   2  -3   6        191.56        216.69        10.41 o                         
   3  -3   6        145.84        183.76         8.68 o                         
   4  -3   6        202.98        209.91         9.91 o                         
   5  -3   6          9.37          8.75         1.60 o                         
   6  -3   6          0.35         -0.30         1.87 o                         
  -7  -2   6         14.33         13.43         2.57 o                         
  -6  -2   6          1.57         -0.08         1.84 o                         
  -5  -2   6          0.50         -0.03         1.47 o                         
  -4  -2   6         90.15         92.77         4.32 o                         
  -3  -2   6        155.56        179.81         8.43 o                         
  -2  -2   6        887.44       1188.87        70.21 o                         
  -1  -2   6         62.46         61.79         3.55 o                         
   0  -2   6       1169.07       1074.71        45.80 o                         
   1  -2   6          9.06         14.23         1.21 o                         
   2  -2   6         36.15         38.34         2.08 o                         
   3  -2   6        281.42        343.49        20.42 o                         
   4  -2   6       1109.01       1162.33        59.22 o                         
   5  -2   6         11.54         12.67         1.51 o                         
   6  -2   6          1.03          1.16         1.77 o                         
   7  -2   6         16.07         18.48         4.32 o                         
  -7  -1   6          1.88         -1.86         2.87 o                         
  -6  -1   6          9.28         10.35         2.38 o                         
  -5  -1   6         54.35         63.55         4.33 o                         
  -4  -1   6         18.48         12.57         1.37 o                         
  -3  -1   6         11.28         14.68         1.09 o                         
  -2  -1   6        172.37        207.25         9.57 o                         
  -1  -1   6       1085.19       1036.28        43.08 o                         
   0  -1   6          9.78         13.09         0.87 o                         
   1  -1   6        126.83        119.46         4.67 o                         
   2  -1   6        205.49        199.00        12.02 o                         
   3  -1   6         87.60         73.85         4.14 o                         
   4  -1   6        360.82        441.37        22.73 o                         
   5  -1   6         46.16         47.01         3.56 o                         
   6  -1   6          1.64         -0.01         1.86 o                         
   7  -1   6         31.10         36.46         2.83 o                         
  -7   0   6          1.26          0.22         3.36 o                         
  -6   0   6         28.35         25.37         3.10 o                         
  -5   0   6        148.56        134.31         7.58 o                         
  -4   0   6         22.12         18.92         1.70 o                         
  -3   0   6          9.07         10.94         1.69 o                         
  -2   0   6        958.44        849.97        44.72 o                         
  -1   0   6       1296.23       1046.53        40.23 o                         
   0   0   6        301.17        308.37        14.10 o                         
   2   0   6        272.01        371.15        15.59 o                         
   3   0   6        388.38        470.67        21.60 o                         
   4   0   6         15.63         16.74         1.56 o                         
   5   0   6         44.81         41.88         2.39 o                         
   6   0   6         10.73         11.36         1.81 o                         
   7   0   6         13.49         15.05         2.51 o                         
  -7   1   6          7.39          6.40         4.75 o                         
  -6   1   6         12.67          9.27         2.29 o                         
  -5   1   6         23.70         24.46         2.71 o                         
  -4   1   6         36.21         37.63         2.75 o                         
  -3   1   6          9.71         12.05         1.32 o                         
  -2   1   6        346.01        419.06        21.40 o                         
  -1   1   6       1015.07        809.51        47.55 o                         
   0   1   6         16.64         15.29         0.80 o                         
   1   1   6       5609.08       4762.76       217.14 o                         
   2   1   6        350.72        371.72        15.52 o                         
   3   1   6        117.70        136.94         5.53 o                         
   4   1   6         16.62         17.18         1.32 o                         
   5   1   6        253.18        244.95        10.50 o                         
   6   1   6        100.29         93.68         4.92 o                         
   7   1   6          1.54         -0.64         2.14 o                         
  -7   2   6         22.70         21.12         3.49 o                         
  -6   2   6          4.84          4.40         2.32 o                         
  -5   2   6         32.85         36.33         3.23 o                         
  -4   2   6        354.80        382.74        23.53 o                         
  -3   2   6          0.08         -0.95         0.95 o                         
  -2   2   6        383.60        370.94        22.76 o                         
  -1   2   6       1464.12       1436.81        84.25 o                         
   0   2   6         29.11         31.51         1.45 o                         
   1   2   6       3811.29       3565.05       147.66 o                         
   2   2   6        121.45        137.69         5.50 o                         
   3   2   6        253.81        266.78        10.46 o                         
   4   2   6         56.45         60.76         2.87 o                         
   5   2   6         50.74         47.34         2.66 o                         
   6   2   6         26.84         27.29         2.05 o                         
   7   2   6         11.64          8.64         2.16 o                         
  -6   3   6          2.49         -0.70         2.37 o                         
  -5   3   6          0.32         -0.95         1.76 o                         
  -4   3   6        102.80         99.26         8.14 o                         
  -3   3   6         40.92         50.45         3.26 o                         
  -2   3   6          4.30          9.23         1.78 o                         
  -1   3   6        660.49        698.67        41.33 o                         
   0   3   6         13.11         14.82         1.43 o                         
   1   3   6         70.33         74.08         3.17 o                         
   2   3   6        445.44        454.30        17.62 o                         
   3   3   6         28.28         34.37         1.73 o                         
   4   3   6         83.02         94.05         3.99 o                         
   5   3   6          0.39          0.41         1.11 o                         
   6   3   6          0.86         -0.19         1.52 o                         
   7   3   6          1.02          0.64         1.90 o                         
  -6   4   6          0.04         -1.09         2.65 o                         
  -5   4   6          3.72          3.44         1.77 o                         
  -4   4   6         41.68         37.96         2.54 o                         
  -3   4   6         17.63         15.30         1.37 o                         
  -2   4   6         20.28         23.27         1.79 o                         
  -1   4   6        143.81        114.30         7.11 o                         
   0   4   6         37.76         46.49         2.54 o                         
   1   4   6        980.11       1097.40        45.74 o                         
   2   4   6        724.34        745.94        28.70 o                         
   3   4   6         11.38         11.25         0.89 o                         
   4   4   6         17.03         14.76         1.08 o                         
   5   4   6          9.05          6.82         1.10 o                         
   6   4   6          2.17          1.13         1.51 o                         
   7   4   6         31.23         29.10         2.36 o                         
  -6   5   6          1.25          5.15         3.06 o                         
  -5   5   6          4.43          2.46         1.86 o                         
  -4   5   6         92.65         74.97         5.63 o                         
  -3   5   6        632.37        623.99        37.03 o                         
  -2   5   6          1.54          0.62         1.26 o                         
  -1   5   6         42.19         46.78         3.95 o                         
   0   5   6        218.50        248.09        13.51 o                         
   1   5   6          1.83          0.83         0.59 o                         
   3   5   6         60.54         57.43         2.40 o                         
   4   5   6          2.27          2.28         0.97 o                         
   5   5   6          4.54          4.75         1.18 o                         
   6   5   6          0.04         -1.24         1.24 o                         
   7   5   6         10.41         12.44         2.02 o                         
  -5   6   6         28.73         40.48         4.23 o                         
  -4   6   6          1.51         -0.34         1.58 o                         
  -3   6   6        315.21        380.74        17.54 o                         
  -2   6   6        138.69        132.63         9.01 o                         
  -1   6   6        163.63        143.21         8.86 o                         
   0   6   6        293.88        348.05        15.93 o                         
   1   6   6         25.52         27.39         1.67 o                         
   2   6   6          7.05          9.41         0.73 o                         
   3   6   6         68.06         75.51         3.92 o                         
   4   6   6         21.85         25.45         1.35 o                         
   5   6   6         78.26         78.14         3.56 o                         
   6   6   6          6.26          8.37         1.33 o                         
   7   6   6          3.02          4.07         2.01 o                         
  -5   7   6          0.10          3.24         2.69 o                         
  -4   7   6          6.37          4.14         1.55 o                         
  -3   7   6         34.89         25.06         2.89 o                         
  -2   7   6         20.79         26.31         3.52 o                         
  -1   7   6        764.06        882.77        64.37 o                         
   0   7   6        359.69        376.82        15.82 o                         
   1   7   6         12.71          8.71         1.03 o                         
   2   7   6         99.44         98.22         6.07 o                         
   3   7   6        192.72        186.13        11.46 o                         
   4   7   6         66.19         66.52         5.32 o                         
   5   7   6        375.98        406.88        18.93 o                         
   6   7   6          3.07          1.77         1.42 o                         
   7   7   6          0.55          2.71         2.02 o                         
  -4   8   6          1.15          4.45         2.06 o                         
  -3   8   6         19.08         16.71         2.31 o                         
  -2   8   6        151.05        160.10        10.02 o                         
  -1   8   6          3.57          1.66         1.63 o                         
   0   8   6         54.87         51.10         2.64 o                         
   1   8   6          9.96          8.87         0.90 o                         
   2   8   6         11.65         10.99         2.53 o                         
   3   8   6          2.41         -1.61         1.69 o                         
   4   8   6        101.21        114.68         9.70 o                         
   5   8   6         19.85         24.12         3.21 o                         
   6   8   6         48.12         45.38         5.41 o                         
   7   8   6         15.60         22.40         4.50 o                         
  -4   9   6         28.88         26.11         3.79 o                         
  -3   9   6          8.90         11.67         2.57 o                         
  -2   9   6          0.00         -0.37         1.98 o                         
  -1   9   6         31.55         29.03         2.30 o                         
   0   9   6         12.60         14.19         1.27 o                         
   1   9   6         58.56         60.02         3.02 o                         
   2   9   6         14.07         13.37         2.89 o                         
   3   9   6         15.30         18.72         2.37 o                         
   4   9   6          1.04          6.53         2.44 o                         
   5   9   6         69.99         72.81         7.39 o                         
   6   9   6         15.26         28.84         5.52 o                         
  -3  10   6         27.30         35.29         3.25 o                         
  -2  10   6          1.19          3.00         2.34 o                         
  -1  10   6        139.48        145.49         8.14 o                         
   0  10   6         13.51         14.00         1.54 o                         
   1  10   6         33.62         30.10         1.78 o                         
   2  10   6         51.03         52.13         5.61 o                         
   3  10   6          6.78          3.23         2.32 o                         
   4  10   6          1.94          5.33         2.39 o                         
   5  10   6          0.71         -0.02         7.56 o                         
   6  10   6          1.72         13.67         5.16 o                         
  -2  11   6          2.40          1.58         2.36 o                         
  -1  11   6          3.85          2.34         1.91 o                         
   0  11   6         75.98         77.38         4.47 o                         
   1  11   6         48.52         46.70         3.48 o                         
   2  11   6         20.70         19.27         3.80 o                         
   3  11   6          1.94         -0.66         3.57 o                         
   4  11   6          3.81          7.75         5.47 o                         
   5  11   6          3.71          6.28         3.24 o                         
  -1  12   6          3.66          4.83         2.82 o                         
   0  12   6         38.33         40.88         2.50 o                         
   1  12   6         34.56         41.19         5.19 o                         
   2  12   6          9.35          8.81         3.70 o                         
   3  12   6          3.11          6.95         4.68 o                         
   4  12   6         15.77         21.10         8.53 o                         
   1  13   6         13.53         20.40         4.53 o                         
   2  13   6          6.13          4.59         5.42 o                         
   3  13   6          3.71          8.27         4.52 o                         
  -3 -12   7          0.17          3.02         4.32 o                         
  -2 -12   7          0.27         -5.34         5.34 o                         
  -1 -12   7          1.72          2.96         2.57 o                         
   0 -12   7          2.10          0.51         2.43 o                         
  -4 -11   7         15.78         14.38         4.84 o                         
  -3 -11   7          0.69          1.08         3.87 o                         
  -2 -11   7          0.37         -0.63         4.39 o                         
  -1 -11   7          2.99          2.11         1.60 o                         
   0 -11   7          1.15          0.79         2.00 o                         
   1 -11   7          2.68          3.00         2.05 o                         
  -5 -10   7          2.53          8.55         5.22 o                         
  -4 -10   7          0.35          2.10         7.54 o                         
  -3 -10   7          0.25          0.65         3.43 o                         
  -2 -10   7          4.37          5.29         3.65 o                         
  -1 -10   7         32.07         31.07         1.89 o                         
   0 -10   7          0.72          0.16         1.31 o                         
   1 -10   7         62.00         63.57         3.38 o                         
   2 -10   7          8.91          8.27         2.26 o                         
   3 -10   7          0.96         -4.79         4.79 o                         
  -6  -9   7          5.56         -0.58         5.34 o                         
  -5  -9   7          4.73          2.28         3.98 o                         
  -4  -9   7         17.12         14.36         3.61 o                         
  -3  -9   7          0.56         -0.25         2.71 o                         
  -2  -9   7         31.35         28.33         3.63 o                         
  -1  -9   7          2.56          1.18         1.05 o                         
   0  -9   7          4.55          5.81         1.16 o                         
   1  -9   7         68.96         61.09         3.48 o                         
   2  -9   7         12.14         10.64         2.18 o                         
   3  -9   7          5.04          7.77         2.16 o                         
  -6  -8   7          2.04         -0.03         4.84 o                         
  -5  -8   7          0.30         -2.18         8.38 o                         
  -4  -8   7          1.61          4.42         2.93 o                         
  -3  -8   7         23.74         18.87         2.96 o                         
  -2  -8   7         12.26          8.64         1.01 o                         
  -1  -8   7          2.82          3.95         1.15 o                         
   0  -8   7        171.12        166.73         7.30 o                         
   1  -8   7        111.05        105.25         4.99 o                         
   2  -8   7          1.91          2.73         1.63 o                         
   3  -8   7         15.89         21.03         2.43 o                         
   4  -8   7          6.34          4.55         2.20 o                         
  -6  -7   7          1.20          2.29         1.69 o                         
  -5  -7   7          6.28          2.42         1.32 o                         
  -4  -7   7         28.80         30.32         1.98 o                         
  -3  -7   7         44.20         45.99         3.84 o                         
  -2  -7   7         40.75         46.36         2.45 o                         
  -1  -7   7         18.12         12.79         1.08 o                         
   0  -7   7         46.95         43.85         2.39 o                         
   1  -7   7        534.98        496.19        20.77 o                         
   2  -7   7          0.05          0.08         1.41 o                         
   3  -7   7          3.24          2.28         1.62 o                         
   4  -7   7          2.93          0.37         1.95 o                         
   5  -7   7          2.21          1.27         2.62 o                         
  -7  -6   7          3.43          7.49         3.47 o                         
  -6  -6   7          6.07          8.39         1.96 o                         
  -5  -6   7          2.25          3.82         1.59 o                         
  -4  -6   7         21.83         26.04         1.84 o                         
  -3  -6   7          0.16         -0.49         0.84 o                         
  -2  -6   7         32.68         39.06         2.35 o                         
  -1  -6   7         44.90         49.35         2.48 o                         
   0  -6   7         89.83         92.18         4.19 o                         
   1  -6   7        310.69        319.77        13.49 o                         
   2  -6   7         13.90         15.73         1.59 o                         
   3  -6   7         20.76         21.58         2.92 o                         
   4  -6   7         45.62         36.72         2.81 o                         
   5  -6   7         46.04         56.11         4.10 o                         
  -7  -5   7          2.03          6.70         2.24 o                         
  -6  -5   7         45.08         43.58         2.69 o                         
  -5  -5   7         10.83         13.15         1.41 o                         
  -4  -5   7         37.17         41.80         2.30 o                         
  -3  -5   7        179.58        187.73         8.06 o                         
  -2  -5   7          0.03          0.24         0.71 o                         
  -1  -5   7          5.22          4.82         0.72 o                         
   0  -5   7         34.45         26.93         1.49 o                         
   1  -5   7         12.08         10.61         1.05 o                         
   2  -5   7         65.16         49.85         5.99 o                         
   3  -5   7          9.19          4.17         1.31 o                         
   4  -5   7          9.10          6.94         1.59 o                         
   5  -5   7         62.66         62.10         6.41 o                         
   6  -5   7          0.22          1.49         2.43 o                         
  -7  -4   7          4.29          6.98         2.36 o                         
  -6  -4   7          0.09         -0.09         1.80 o                         
  -5  -4   7          0.42          0.65         1.35 o                         
  -4  -4   7        916.85        948.57        39.94 o                         
  -3  -4   7          1.09          2.53         0.81 o                         
  -2  -4   7         35.12         37.63         1.97 o                         
  -1  -4   7          0.48          1.41         0.65 o                         
   0  -4   7        228.65        272.20        12.60 o                         
   1  -4   7          0.13         -0.74         0.74 o                         
   2  -4   7        208.76        210.06         8.94 o                         
   3  -4   7          5.91          7.69         1.16 o                         
   4  -4   7         23.39         24.28         2.90 o                         
   5  -4   7         37.94         40.30         2.98 o                         
   6  -4   7          1.02         -0.74         2.23 o                         
  -7  -3   7          3.09          2.84         2.37 o                         
  -6  -3   7          4.02          1.60         1.82 o                         
  -5  -3   7        119.14        114.76         5.52 o                         
  -4  -3   7        687.55        705.52        29.52 o                         
  -3  -3   7       1100.06       1318.46        60.33 o                         
  -2  -3   7        141.01        144.02         8.03 o                         
  -1  -3   7       1034.76        960.98        44.01 o                         
   0  -3   7       1053.47       1094.26        50.05 o                         
   1  -3   7        108.91        100.03         5.47 o                         
   2  -3   7        271.54        304.21        15.69 o                         
   3  -3   7        301.84        277.19        13.12 o                         
   4  -3   7        188.47        189.18        12.17 o                         
   5  -3   7          1.19          1.59         1.60 o                         
   6  -3   7          0.17         -1.93         1.93 o                         
  -7  -2   7         15.45         16.40         2.51 o                         
  -6  -2   7         28.74         24.93         2.23 o                         
  -5  -2   7          4.35          5.13         1.44 o                         
  -4  -2   7        238.31        256.51        11.39 o                         
  -3  -2   7        562.63        547.87        22.83 o                         
  -2  -2   7         47.34         64.26         3.72 o                         
  -1  -2   7         51.67         55.82         2.98 o                         
   0  -2   7        123.16        123.45         5.82 o                         
   1  -2   7        102.87         82.66         4.05 o                         
   2  -2   7        243.46        224.63        13.55 o                         
   3  -2   7        336.80        380.28        15.90 o                         
   4  -2   7        148.94        151.26         6.71 o                         
   5  -2   7         17.34         19.56         2.56 o                         
   6  -2   7         47.04         43.11         2.67 o                         
   7  -2   7          6.03          8.66         2.39 o                         
  -7  -1   7          0.23          2.54         2.77 o                         
  -6  -1   7         67.93         66.86         5.47 o                         
  -5  -1   7         17.82         15.81         1.80 o                         
  -4  -1   7         27.41         24.18         2.27 o                         
  -3  -1   7          0.16          2.07         0.87 o                         
  -2  -1   7          3.06          9.46         1.13 o                         
  -1  -1   7         86.63         77.64         3.22 o                         
   0  -1   7        697.19        846.04        32.54 o                         
   1  -1   7         18.70         19.11         1.31 o                         
   2  -1   7        192.84        225.64        28.13 o                         
   3  -1   7         10.08          9.51         1.05 o                         
   4  -1   7        123.69        126.14         6.88 o                         
   5  -1   7        237.49        262.60        12.19 o                         
   6  -1   7         58.72         60.86         4.07 o                         
   7  -1   7          2.52          1.34         2.40 o                         
  -7   0   7          1.62         -2.80         2.80 o                         
  -6   0   7         71.58         80.65         6.72 o                         
  -5   0   7         57.21         55.79         3.70 o                         
  -4   0   7         53.63         47.77         2.98 o                         
  -3   0   7        107.53        100.45         4.97 o                         
  -2   0   7        291.16        228.27        12.73 o                         
  -1   0   7        604.51        481.55        22.13 o                         
   0   0   7         23.34         20.23         1.01 o                         
   1   0   7         58.14         60.00         2.81 o                         
   2   0   7        126.93        130.68         6.20 o                         
   3   0   7          3.24          3.41         0.84 o                         
   4   0   7          2.10          2.45         0.95 o                         
   5   0   7          0.80          3.66         1.36 o                         
   6   0   7         13.83         12.58         1.95 o                         
   7   0   7          0.57          1.21         2.46 o                         
  -7   1   7          3.02          5.77         3.39 o                         
  -6   1   7          0.06         -1.31         2.58 o                         
  -5   1   7          1.77          3.25         2.17 o                         
  -4   1   7          5.33          5.55         1.55 o                         
  -3   1   7         23.11         14.46         1.05 o                         
  -2   1   7        442.52        378.47        21.04 o                         
  -1   1   7          5.21          5.44         0.67 o                         
   0   1   7         10.34         14.11         1.08 o                         
   1   1   7        331.87        374.90        14.49 o                         
   2   1   7        349.52        423.02        16.38 o                         
   3   1   7        251.02        274.08        11.56 o                         
   4   1   7          5.37          7.98         1.06 o                         
   5   1   7         63.46         64.35         3.49 o                         
   6   1   7          6.67          5.02         1.66 o                         
   7   1   7          2.63          3.68         2.18 o                         
  -6   2   7         12.40          7.38         3.03 o                         
  -5   2   7         11.82         11.67         3.10 o                         
  -4   2   7        206.30        229.62        17.28 o                         
  -3   2   7         85.54         81.54         7.14 o                         
  -2   2   7        311.56        343.80        17.52 o                         
  -1   2   7        110.07        125.16         5.93 o                         
   0   2   7          0.03          0.46         0.53 o                         
   1   2   7        485.62        501.92        20.90 o                         
   2   2   7        855.36        892.44        34.39 o                         
   3   2   7        148.95        158.18         6.32 o                         
   4   2   7          0.67          2.32         0.97 o                         
   5   2   7          0.11         -0.16         1.30 o                         
   6   2   7         28.78         32.18         2.27 o                         
   7   2   7         85.73        100.27         5.29 o                         
  -6   3   7          0.68         -1.31         2.90 o                         
  -5   3   7          0.01          1.22         2.00 o                         
  -4   3   7        239.07        199.45        15.28 o                         
  -3   3   7        275.20        341.30        25.15 o                         
  -2   3   7         79.58         89.72         4.21 o                         
  -1   3   7         35.40         29.94         1.81 o                         
   0   3   7       2615.65       2558.98       106.37 o                         
   1   3   7         49.93         51.40         2.14 o                         
   2   3   7       1897.30       2011.92        77.65 o                         
   3   3   7        240.30        253.15         9.95 o                         
   4   3   7          3.89          2.84         0.94 o                         
   5   3   7         13.29         13.43         1.37 o                         
   6   3   7         46.20         46.23         2.72 o                         
   7   3   7          2.58          2.81         2.47 o                         
  -6   4   7         24.97         24.01         5.00 o                         
  -5   4   7          3.12          6.86         2.28 o                         
  -4   4   7         28.99         31.02         2.72 o                         
  -3   4   7          6.95          3.13         1.40 o                         
  -2   4   7          2.70          3.20         1.07 o                         
  -1   4   7        219.80        197.03        12.50 o                         
   0   4   7        587.93        687.75        40.64 o                         
   1   4   7        312.55        307.10        14.13 o                         
   2   4   7        230.66        237.29         9.30 o                         
   3   4   7        234.31        263.93        10.37 o                         
   4   4   7        170.93        180.60         7.21 o                         
   5   4   7         40.89         47.84         2.45 o                         
   6   4   7          4.67          4.03         1.50 o                         
   7   4   7         34.69         41.20         2.78 o                         
  -6   5   7          1.37          0.96         3.43 o                         
  -5   5   7         18.14         19.36         3.56 o                         
  -4   5   7        143.55        169.90         9.44 o                         
  -3   5   7         94.18         76.39         6.86 o                         
  -2   5   7        111.58        114.12        20.81 o                         
  -1   5   7        129.78        140.40         8.35 o                         
   0   5   7        116.27        111.64         5.38 o                         
   1   5   7         22.12         20.06         1.26 o                         
   2   5   7         32.17         38.97         2.08 o                         
   3   5   7         10.31          8.79         0.90 o                         
   4   5   7         13.99         16.91         1.29 o                         
   5   5   7         13.53         13.73         1.25 o                         
   6   5   7          5.44          1.35         1.29 o                         
   7   5   7          0.01          0.02         1.92 o                         
  -5   6   7         25.38         30.25         3.38 o                         
  -4   6   7          0.12          2.98         2.19 o                         
  -3   6   7        110.37        101.63         6.13 o                         
  -2   6   7        943.77       1115.24        81.00 o                         
  -1   6   7        100.22        103.64         5.98 o                         
   0   6   7          0.37          0.02         0.88 o                         
   1   6   7         10.14         17.50         1.20 o                         
   2   6   7        116.09        102.35         4.16 o                         
   3   6   7          0.62         -0.58         0.59 o                         
   4   6   7        423.62        432.70        16.88 o                         
   5   6   7         56.14         55.62         2.83 o                         
   6   6   7         12.98         12.33         1.52 o                         
   7   6   7          4.69          4.23         1.93 o                         
  -5   7   7          5.55          3.15         2.64 o                         
  -4   7   7          1.17          1.70         1.77 o                         
  -3   7   7         35.13         38.47         3.01 o                         
  -2   7   7        470.01        384.85        28.36 o                         
  -1   7   7          0.62         -0.66         1.33 o                         
   0   7   7          0.90          0.27         0.98 o                         
   1   7   7          5.26          2.74         0.93 o                         
   2   7   7          8.24         10.40         0.87 o                         
   3   7   7         37.37         41.58         2.52 o                         
   4   7   7         41.83         48.47         4.78 o                         
   5   7   7         54.85         64.20         3.88 o                         
   6   7   7         91.34        100.17         5.06 o                         
   7   7   7          0.85         -0.11         1.93 o                         
  -4   8   7          7.19          5.75         2.88 o                         
  -3   8   7          6.07          6.57         2.20 o                         
  -2   8   7        346.90        329.25        28.23 o                         
  -1   8   7        115.60        112.99         6.37 o                         
   0   8   7          1.84          1.50         1.05 o                         
   1   8   7         25.04         22.80         1.62 o                         
   2   8   7          6.17          4.47         1.48 o                         
   3   8   7        181.20        182.93        14.08 o                         
   4   8   7         19.93         22.21         2.97 o                         
   5   8   7         31.36         34.77         5.55 o                         
   6   8   7         74.22         68.89         6.68 o                         
   7   8   7         10.21          5.95         3.23 o                         
  -4   9   7         34.38         28.51        12.53 o                         
  -3   9   7          1.54          8.19         2.91 o                         
  -2   9   7         36.91         42.75         4.48 o                         
  -1   9   7         45.58         46.22         2.87 o                         
   0   9   7         23.00         20.20         1.63 o                         
   1   9   7         73.56         76.41         3.65 o                         
   2   9   7         66.35         68.78         6.58 o                         
   3   9   7        136.23        123.95         8.13 o                         
   4   9   7          0.19          3.66         2.10 o                         
   5   9   7         10.98         12.95         4.09 o                         
   6   9   7        102.77         85.78         8.00 o                         
  -3  10   7          9.54         18.01         3.48 o                         
  -2  10   7          0.95         -0.11         2.11 o                         
  -1  10   7          1.22         -1.76         1.76 o                         
   0  10   7          8.26          9.27         1.32 o                         
   1  10   7        112.93        125.10         5.72 o                         
   2  10   7          0.03         -0.32         2.74 o                         
   3  10   7         37.04         27.77         3.94 o                         
   4  10   7          7.48         12.63         2.41 o                         
   5  10   7          0.51          2.27         5.19 o                         
   6  10   7          0.68         -1.59         7.19 o                         
  -2  11   7         13.60          8.55         2.55 o                         
  -1  11   7          1.48         -1.95         1.95 o                         
   0  11   7         11.10          8.02         1.80 o                         
   1  11   7          5.48          4.83         1.30 o                         
   2  11   7          0.20          2.81         3.33 o                         
   3  11   7          9.47          9.55         3.68 o                         
   4  11   7         52.99         62.97         5.22 o                         
   5  11   7          0.20          3.62         3.63 o                         
  -1  12   7          0.83          1.37         2.89 o                         
   0  12   7         12.01         15.17         2.52 o                         
   1  12   7          4.21          7.48         2.14 o                         
   2  12   7          2.14          8.18         3.33 o                         
   3  12   7          0.09          5.77         6.72 o                         
   4  12   7         36.64         37.63         5.56 o                         
   2  13   7          0.77          3.59        10.31 o                         
  -2 -12   8          0.10          5.29         5.82 o                         
  -1 -12   8          0.07         -1.74         2.83 o                         
  -4 -11   8          0.10         -4.96         4.96 o                         
  -3 -11   8          9.11          8.76         3.98 o                         
  -2 -11   8          3.92         -5.08         5.08 o                         
  -1 -11   8         14.19         11.39         1.62 o                         
   0 -11   8          1.82          2.25         1.61 o                         
   1 -11   8          7.70          6.89         2.03 o                         
  -5 -10   8          0.02          7.44         4.97 o                         
  -4 -10   8          0.03          3.36         7.64 o                         
  -3 -10   8          0.76         -3.41         4.28 o                         
  -2 -10   8          0.28          2.13         3.28 o                         
  -1 -10   8          1.15          1.64         1.25 o                         
   0 -10   8         22.67         20.14         1.68 o                         
   1 -10   8         21.88         24.06         1.96 o                         
   2 -10   8          0.10         -0.04         2.12 o                         
  -5  -9   8          0.05         -1.77         4.40 o                         
  -4  -9   8          7.63          9.53         3.79 o                         
  -3  -9   8          0.54          2.79         2.82 o                         
  -2  -9   8          2.43          1.36         1.09 o                         
  -1  -9   8         77.67         75.27         4.24 o                         
   0  -9   8        108.43        103.82         4.98 o                         
   1  -9   8          7.75          6.53         1.59 o                         
   2  -9   8         10.68          9.34         1.95 o                         
   3  -9   8         18.07         22.54         2.35 o                         
  -6  -8   8          1.44          2.46         2.49 o                         
  -5  -8   8          0.18          1.26         4.04 o                         
  -4  -8   8          0.20          5.78         3.39 o                         
  -3  -8   8         27.35         27.83         2.74 o                         
  -2  -8   8          0.74         -0.21         0.93 o                         
  -1  -8   8          3.96          1.23         1.03 o                         
   0  -8   8        249.18        241.87        10.37 o                         
   1  -8   8         42.20         46.50         2.52 o                         
   2  -8   8          0.01         -1.73         1.73 o                         
   3  -8   8          4.20          7.65         1.86 o                         
   4  -8   8         39.36         34.80         3.13 o                         
  -6  -7   8          0.40          2.78         2.28 o                         
  -5  -7   8          1.21          0.99         1.40 o                         
  -4  -7   8          1.30         -0.12         1.06 o                         
  -3  -7   8         72.27         70.77         3.86 o                         
  -2  -7   8        221.31        211.98        10.00 o                         
  -1  -7   8         20.97         17.26         1.27 o                         
   0  -7   8          1.65          1.47         1.02 o                         
   1  -7   8        314.69        344.65        15.87 o                         
   2  -7   8         27.14         28.62         2.75 o                         
   3  -7   8          3.32          1.91         1.61 o                         
   4  -7   8         16.43         20.45         2.39 o                         
   5  -7   8         22.34         26.77         3.31 o                         
  -7  -6   8          5.76          3.98         3.58 o                         
  -6  -6   8          2.42          0.25         1.83 o                         
  -5  -6   8         26.17         26.90         2.14 o                         
  -4  -6   8         32.43         33.61         2.93 o                         
  -3  -6   8         32.36         37.06         2.44 o                         
  -2  -6   8        342.06        338.87        13.23 o                         
  -1  -6   8         42.65         37.67         2.00 o                         
   0  -6   8         29.91         28.71         1.64 o                         
   1  -6   8          6.26          6.66         1.08 o                         
   2  -6   8         22.05         26.51         1.83 o                         
   3  -6   8        162.06        144.68         7.25 o                         
   4  -6   8          4.59          3.19         1.84 o                         
   5  -6   8         53.28         65.86         4.00 o                         
  -7  -5   8          2.91          5.03         2.48 o                         
  -6  -5   8          0.82          1.01         2.13 o                         
  -5  -5   8        204.76        215.56         9.46 o                         
  -4  -5   8        128.63        122.64         5.55 o                         
  -3  -5   8         23.22         21.04         1.57 o                         
  -2  -5   8          0.00         -0.19         0.75 o                         
  -1  -5   8          0.02          0.13         0.69 o                         
   0  -5   8        330.17        352.29        14.79 o                         
   1  -5   8         93.58         98.18         5.91 o                         
   2  -5   8          0.06          0.65         1.11 o                         
   3  -5   8        221.99        208.36         9.09 o                         
   4  -5   8          4.82          3.71         1.55 o                         
   5  -5   8          0.15          0.21         1.98 o                         
   6  -5   8         37.81         39.45         3.44 o                         
  -7  -4   8          5.68          0.57         2.18 o                         
  -6  -4   8          7.17          7.46         1.90 o                         
  -5  -4   8        214.26        210.20         9.25 o                         
  -4  -4   8        368.70        378.11        15.84 o                         
  -3  -4   8        187.20        181.34         7.75 o                         
  -2  -4   8         11.07          9.17         0.90 o                         
  -1  -4   8          0.27          0.72         0.69 o                         
   0  -4   8         58.47         61.69         2.75 o                         
   1  -4   8        158.32        164.35        10.82 o                         
   2  -4   8        238.99        209.35         9.87 o                         
   3  -4   8        458.22        390.55        40.51 o                         
   4  -4   8          1.26          1.35         1.42 o                         
   5  -4   8          0.71         -1.68         1.68 o                         
   6  -4   8          2.94         -0.35         2.50 o                         
  -7  -3   8          6.84         12.23         3.18 o                         
  -6  -3   8         11.41          8.13         2.41 o                         
  -5  -3   8         52.74         47.50         2.69 o                         
  -4  -3   8        446.98        427.68        19.73 o                         
  -3  -3   8        222.78        216.35        10.12 o                         
  -2  -3   8         98.85         87.82         4.31 o                         
  -1  -3   8          1.17          0.55         0.70 o                         
   0  -3   8         80.91         85.96         4.28 o                         
   1  -3   8        259.84        240.99        11.21 o                         
   2  -3   8         63.61         57.91         2.69 o                         
   3  -3   8        351.10        278.86        14.59 o                         
   4  -3   8         32.57         38.34         2.29 o                         
   5  -3   8         54.11         51.07         3.54 o                         
   6  -3   8          0.48          3.32         2.11 o                         
  -7  -2   8          3.80          0.76         2.23 o                         
  -6  -2   8          0.75          0.18         2.12 o                         
  -5  -2   8          7.27          7.82         1.53 o                         
  -4  -2   8         25.85         24.80         2.01 o                         
  -3  -2   8         10.43         11.95         1.09 o                         
  -2  -2   8         53.70         59.11         3.69 o                         
  -1  -2   8       1543.55       1638.90        96.40 o                         
   0  -2   8        383.36        348.32        15.99 o                         
   1  -2   8        696.94        729.78        33.21 o                         
   2  -2   8         47.33         37.15         2.14 o                         
   3  -2   8          1.94          1.30         0.97 o                         
   4  -2   8        406.52        386.94        21.38 o                         
   5  -2   8         76.84         80.96         4.42 o                         
   6  -2   8         14.69         14.53         2.11 o                         
   7  -2   8          3.16          0.84         2.66 o                         
  -7  -1   8          4.29          3.63         2.59 o                         
  -6  -1   8          0.00          0.64         1.95 o                         
  -5  -1   8          6.19         11.73         1.58 o                         
  -4  -1   8          2.15          2.25         1.15 o                         
  -3  -1   8          0.00         -0.01         0.86 o                         
  -2  -1   8        176.78        224.74        16.30 o                         
  -1  -1   8        352.44        432.18        16.70 o                         
   0  -1   8         58.60         52.08         2.19 o                         
   1  -1   8        461.20        478.26        24.26 o                         
   2  -1   8        264.11        237.82        11.07 o                         
   3  -1   8        471.50        435.45        19.94 o                         
   4  -1   8        243.07        233.51        14.30 o                         
   5  -1   8          6.21          4.72         1.44 o                         
   6  -1   8         51.32         57.67         3.78 o                         
   7  -1   8          0.83          1.50         2.28 o                         
  -7   0   8          3.02          2.09         2.73 o                         
  -6   0   8         14.84         14.62         2.46 o                         
  -5   0   8         69.10         75.62         4.12 o                         
  -4   0   8         54.34         56.02         2.96 o                         
  -3   0   8          1.51          2.49         0.88 o                         
  -2   0   8         87.28         90.72         4.71 o                         
  -1   0   8        455.83        443.02        17.11 o                         
   0   0   8        149.54        152.44         6.00 o                         
   1   0   8        344.03        421.53        17.60 o                         
   2   0   8         81.80         87.15         3.94 o                         
   3   0   8         57.98         60.87         3.69 o                         
   4   0   8        307.01        360.09        15.17 o                         
   5   0   8         25.58         23.11         1.70 o                         
   6   0   8         37.22         40.91         2.51 o                         
   7   0   8          8.86          9.50         2.56 o                         
  -7   1   8          0.01         -6.27         6.27 o                         
  -6   1   8          1.12          0.85         2.63 o                         
  -5   1   8          5.57          3.30         1.97 o                         
  -4   1   8         12.04         13.48         1.39 o                         
  -3   1   8         22.72         20.98         1.88 o                         
  -2   1   8          0.06         -0.27         0.68 o                         
  -1   1   8         31.73         35.79         1.69 o                         
   0   1   8        175.53        167.47         9.47 o                         
   1   1   8       1098.98       1208.36        50.22 o                         
   2   1   8        796.13        954.33        39.91 o                         
   3   1   8         53.54         50.46         2.45 o                         
   4   1   8        130.71        132.00         5.11 o                         
   5   1   8        133.63        136.04         6.28 o                         
   6   1   8         22.83         27.16         2.23 o                         
   7   1   8         14.96         20.02         2.46 o                         
  -6   2   8         16.21         23.65         3.37 o                         
  -5   2   8          4.28          8.11         1.90 o                         
  -4   2   8         14.76         10.76         1.56 o                         
  -3   2   8          4.87          4.09         0.88 o                         
  -2   2   8         17.23         17.74         1.51 o                         
  -1   2   8        103.03         80.90         5.22 o                         
   0   2   8         90.45         91.81         3.51 o                         
   1   2   8        496.41        430.59        19.73 o                         
   2   2   8        117.24        135.71         6.26 o                         
   3   2   8         93.39         97.00         3.79 o                         
   4   2   8          1.59          1.33         1.08 o                         
   5   2   8         23.02         22.47         1.66 o                         
   6   2   8          0.05         -1.74         1.74 o                         
   7   2   8          9.09          8.73         2.21 o                         
  -6   3   8          4.25          7.11         4.53 o                         
  -5   3   8         39.87         46.38         4.06 o                         
  -4   3   8        102.25        111.42         8.92 o                         
  -3   3   8        112.34        112.60         6.28 o                         
  -2   3   8          0.09         -0.60         0.88 o                         
  -1   3   8        192.24        200.61         9.34 o                         
   0   3   8          9.92          6.09         0.66 o                         
   1   3   8        309.18        290.67        11.27 o                         
   2   3   8       3476.12       3394.08       122.48 o                         
   3   3   8          8.34          4.45         0.86 o                         
   4   3   8          3.70          3.88         1.00 o                         
   5   3   8         19.37         19.60         1.65 o                         
   6   3   8         89.01         88.99         4.84 o                         
   7   3   8          5.05          4.35         2.51 o                         
  -6   4   8          7.31          6.27         3.63 o                         
  -5   4   8         13.62         15.68         2.92 o                         
  -4   4   8        223.23        269.01        21.15 o                         
  -3   4   8        193.30        252.81        15.41 o                         
  -2   4   8         18.88         22.29         1.45 o                         
  -1   4   8          0.00          1.55         0.93 o                         
   0   4   8         90.04         82.80         5.22 o                         
   1   4   8          0.03          1.27         0.59 o                         
   2   4   8          7.12          6.25         0.70 o                         
   3   4   8         48.21         47.98         2.32 o                         
   4   4   8        136.67        135.11         5.56 o                         
   5   4   8        197.81        206.42         8.37 o                         
   6   4   8         71.87         76.77         4.09 o                         
   7   4   8         22.67         23.54         2.45 o                         
  -5   5   8         75.65         83.34         6.41 o                         
  -4   5   8         49.03         61.07         9.00 o                         
  -3   5   8         54.21         48.73         4.43 o                         
  -2   5   8          7.87          4.40         1.29 o                         
  -1   5   8        246.61        283.43        14.56 o                         
   0   5   8         29.44         28.26         2.04 o                         
   1   5   8         40.34         44.44         2.21 o                         
   2   5   8         21.43         23.87         1.34 o                         
   3   5   8        103.07         93.00         3.86 o                         
   4   5   8        177.29        182.75         7.27 o                         
   5   5   8         14.26         11.83         1.25 o                         
   6   5   8         36.86         38.22         2.22 o                         
   7   5   8         23.11         17.13         2.23 o                         
  -5   6   8          7.37          9.95         3.47 o                         
  -4   6   8          0.79          1.61         2.53 o                         
  -3   6   8        118.39        120.56        10.96 o                         
  -2   6   8         11.86         15.62         1.98 o                         
  -1   6   8          4.15          2.07         1.15 o                         
   0   6   8         58.98         49.27         2.92 o                         
   1   6   8         52.54         50.03         2.74 o                         
   2   6   8        135.05        141.97         6.15 o                         
   3   6   8         14.91         15.45         1.02 o                         
   4   6   8        367.04        378.47        14.80 o                         
   5   6   8          1.42          1.33         1.01 o                         
   6   6   8          8.00          7.94         1.87 o                         
   7   6   8          2.55          2.41         2.13 o                         
  -5   7   8          7.56          5.60         4.32 o                         
  -4   7   8          0.82          5.47         2.66 o                         
  -3   7   8         36.83         42.15         3.64 o                         
  -2   7   8         26.86         22.49         3.25 o                         
  -1   7   8          3.70          2.81         1.27 o                         
   0   7   8          0.76          0.84         1.14 o                         
   1   7   8         15.68         18.50         1.38 o                         
   2   7   8          0.65          1.89         0.79 o                         
   3   7   8        168.13        173.12         7.47 o                         
   4   7   8         17.95         14.84         1.34 o                         
   5   7   8         66.16         70.87         3.33 o                         
   6   7   8         15.72         16.31         1.77 o                         
   7   7   8          0.49          0.11         1.87 o                         
  -4   8   8         23.97         33.05         5.01 o                         
  -3   8   8          2.15          3.98         2.45 o                         
  -2   8   8         72.42         70.80         4.86 o                         
  -1   8   8          2.55          2.61         1.53 o                         
   0   8   8          4.13          3.72         1.26 o                         
   1   8   8         33.39         34.12         2.84 o                         
   2   8   8         14.61          8.44         0.95 o                         
   3   8   8         21.45         20.28         3.18 o                         
   4   8   8          1.64         -2.88         2.88 o                         
   5   8   8          8.63          9.16         3.20 o                         
   6   8   8          9.95          8.52         5.90 o                         
   7   8   8          4.58          7.14         4.81 o                         
  -3   9   8          5.68          6.39         2.50 o                         
  -2   9   8         29.99         26.45         2.47 o                         
  -1   9   8          4.91          4.51         1.72 o                         
   0   9   8        132.25        142.44         7.00 o                         
   1   9   8         51.72         59.39         3.46 o                         
   2   9   8          1.56         -0.61         1.75 o                         
   3   9   8         35.20         39.55         3.29 o                         
   4   9   8         10.09         15.62         8.33 o                         
   5   9   8         11.23         10.08         3.87 o                         
   6   9   8         22.98         28.91         5.12 o                         
  -3  10   8          1.28         -0.93         3.73 o                         
  -2  10   8          1.41          1.53         1.98 o                         
  -1  10   8          3.33          2.19         1.98 o                         
   0  10   8          8.00          8.35         1.52 o                         
   1  10   8        140.33        142.73         6.32 o                         
   2  10   8         24.84         27.13         3.76 o                         
   3  10   8          0.17          2.94         5.26 o                         
   4  10   8          2.03          0.85         2.42 o                         
   5  10   8         13.21         13.50         5.29 o                         
   6  10   8          0.02          6.93         8.04 o                         
  -2  11   8          1.07          7.69         2.36 o                         
  -1  11   8         41.07         40.76         3.71 o                         
   0  11   8         16.62         20.55         2.49 o                         
   1  11   8          9.98          7.61         1.38 o                         
   2  11   8          4.57          0.57         3.70 o                         
   3  11   8          2.35          1.60         3.89 o                         
   4  11   8          0.00         -1.84         2.55 o                         
   5  11   8          0.20         -0.53         4.87 o                         
  -1  12   8          5.17         14.02         4.97 o                         
   0  12   8          9.93         14.71         2.71 o                         
   1  12   8         25.30         26.81         2.16 o                         
   2  12   8         22.34         26.31         3.98 o                         
   3  12   8         27.96         43.46         8.44 o                         
   4  12   8          0.90          2.26         4.68 o                         
  -3 -11   9          9.24          7.15         3.00 o                         
  -2 -11   9          0.15          0.95         4.81 o                         
  -1 -11   9         16.36         15.63         2.68 o                         
   0 -11   9         60.26         65.10         3.86 o                         
   1 -11   9          0.65          2.37         2.27 o                         
  -5 -10   9          0.60          2.70         5.18 o                         
  -4 -10   9          2.67          5.81         4.56 o                         
  -3 -10   9          7.97          8.86         2.74 o                         
  -2 -10   9          2.10          2.06         1.53 o                         
  -1 -10   9          4.53          5.33         1.45 o                         
   0 -10   9          2.81          2.14         1.66 o                         
   1 -10   9         35.07         35.97         2.57 o                         
   2 -10   9         27.18         32.00         2.59 o                         
  -5  -9   9          8.07         14.35         4.98 o                         
  -4  -9   9          0.06          4.07         5.74 o                         
  -3  -9   9          0.93          1.32         3.36 o                         
  -2  -9   9          0.64          1.34         1.22 o                         
  -1  -9   9         24.84         19.65         1.72 o                         
   0  -9   9          0.96         -1.01         1.41 o                         
   1  -9   9          7.35          6.49         2.11 o                         
   2  -9   9         21.37         19.87         2.06 o                         
   3  -9   9          0.62         -1.17         2.02 o                         
  -6  -8   9          5.47          6.02         2.99 o                         
  -5  -8   9          1.77          4.94         2.25 o                         
  -4  -8   9          8.61          8.38         1.57 o                         
  -3  -8   9          0.91          0.58         1.30 o                         
  -2  -8   9         19.75         18.76         1.30 o                         
  -1  -8   9         15.99         16.40         1.36 o                         
   0  -8   9         35.68         33.77         2.02 o                         
   1  -8   9          0.39         -0.85         1.41 o                         
   2  -8   9          0.88          3.53         1.63 o                         
   3  -8   9          2.95         -1.93         1.93 o                         
   4  -8   9         18.58         21.09         2.65 o                         
  -6  -7   9          1.07          0.83         1.88 o                         
  -5  -7   9         10.44         14.35         1.71 o                         
  -4  -7   9          0.59         -0.13         1.15 o                         
  -3  -7   9         15.26         10.34         1.71 o                         
  -2  -7   9          0.64          2.20         1.04 o                         
  -1  -7   9         54.56         50.26         2.50 o                         
   0  -7   9        273.35        275.57        12.77 o                         
   1  -7   9          0.50          1.66         1.19 o                         
   2  -7   9          0.02         -0.93         1.45 o                         
   3  -7   9          0.81          0.49         1.69 o                         
   4  -7   9         49.35         47.14         4.07 o                         
  -6  -6   9          0.27          0.50         2.46 o                         
  -5  -6   9          3.80          2.19         1.48 o                         
  -4  -6   9         45.18         40.69         2.25 o                         
  -3  -6   9          7.74          5.89         1.42 o                         
  -2  -6   9          2.31          3.05         0.84 o                         
  -1  -6   9          4.93          3.76         0.86 o                         
   0  -6   9         19.78         22.74         1.40 o                         
   1  -6   9        366.49        353.02        13.77 o                         
   2  -6   9         76.75         69.94         3.89 o                         
   3  -6   9         73.83         75.63         4.78 o                         
   4  -6   9         36.01         46.89         3.22 o                         
   5  -6   9          4.73         13.76         2.65 o                         
  -7  -5   9          2.15          2.65         4.47 o                         
  -6  -5   9          1.16          1.20         1.87 o                         
  -5  -5   9          6.47          7.73         1.92 o                         
  -4  -5   9         18.00         19.16         1.61 o                         
  -3  -5   9        289.69        328.28        15.18 o                         
  -2  -5   9         10.52          7.11         0.94 o                         
  -1  -5   9          3.30          5.84         0.85 o                         
   0  -5   9        107.84        105.18         4.37 o                         
   1  -5   9          3.47          3.84         0.99 o                         
   2  -5   9        267.90        281.87        15.51 o                         
   3  -5   9          4.60          4.54         1.45 o                         
   4  -5   9          6.62          4.07         1.69 o                         
   5  -5   9          4.72          2.53         2.13 o                         
  -7  -4   9          0.63          2.44         3.53 o                         
  -6  -4   9         14.99         15.46         2.06 o                         
  -5  -4   9          0.86          0.96         1.55 o                         
  -4  -4   9         97.49         96.23         4.98 o                         
  -3  -4   9         33.07         37.03         2.25 o                         
  -2  -4   9         31.17         35.90         2.04 o                         
  -1  -4   9        416.67        446.30        17.19 o                         
   0  -4   9         50.37         51.89         2.44 o                         
   1  -4   9         56.71         58.01         2.73 o                         
   2  -4   9        197.24        157.22         7.57 o                         
   3  -4   9         74.06         72.39         4.99 o                         
   4  -4   9         69.84         78.69         4.31 o                         
   5  -4   9         73.90         70.88         5.35 o                         
   6  -4   9          6.74          7.03         2.47 o                         
  -7  -3   9          0.98         -2.78         2.78 o                         
  -6  -3   9         14.37         11.47         2.04 o                         
  -5  -3   9          0.22          2.41         1.48 o                         
  -4  -3   9          6.67         10.34         2.11 o                         
  -3  -3   9        102.38         83.45         5.58 o                         
  -2  -3   9         80.44         87.58         4.38 o                         
  -1  -3   9        185.48        205.10         8.71 o                         
   0  -3   9          5.30          7.41         0.82 o                         
   1  -3   9         65.52         46.70         2.28 o                         
   2  -3   9         80.09         72.96         3.46 o                         
   3  -3   9          1.98          0.17         1.10 o                         
   4  -3   9        193.40        195.83        13.60 o                         
   5  -3   9          9.78         12.35         2.05 o                         
   6  -3   9          3.56          2.30         2.19 o                         
  -7  -2   9         41.24         33.83         2.92 o                         
  -6  -2   9          8.83          6.73         3.59 o                         
  -5  -2   9          9.22          9.32         1.99 o                         
  -4  -2   9         54.31         47.00         3.13 o                         
  -3  -2   9        102.99         94.62         4.76 o                         
  -2  -2   9          0.01          0.84         0.77 o                         
  -1  -2   9         70.10         69.07         2.98 o                         
   0  -2   9        278.58        308.37        15.52 o                         
   1  -2   9        103.44         94.44         4.26 o                         
   2  -2   9         17.39         20.46         1.40 o                         
   3  -2   9         12.80         12.89         1.25 o                         
   4  -2   9        125.43        120.54         6.00 o                         
   5  -2   9          3.17          1.85         1.57 o                         
   6  -2   9         30.05         31.42         2.49 o                         
  -7  -1   9          3.05          2.01         3.08 o                         
  -6  -1   9          5.24          3.14         2.82 o                         
  -5  -1   9         40.25         32.82         2.45 o                         
  -4  -1   9         67.13         68.15         3.55 o                         
  -3  -1   9        140.28        164.19         7.80 o                         
  -2  -1   9        150.90        130.75         6.99 o                         
  -1  -1   9         13.06         11.52         0.82 o                         
   0  -1   9        287.94        311.40        12.53 o                         
   1  -1   9        234.17        235.85         9.27 o                         
   2  -1   9          6.75          6.46         0.88 o                         
   3  -1   9        158.85        189.78         8.95 o                         
   4  -1   9          0.83          1.03         1.24 o                         
   5  -1   9         33.96         33.41         2.08 o                         
   6  -1   9         38.08         38.22         2.60 o                         
   7  -1   9          0.45          3.50         2.73 o                         
  -7   0   9          3.43         -1.43        11.64 o                         
  -6   0   9          3.47          2.14         2.05 o                         
  -5   0   9         10.54         11.30         1.69 o                         
  -4   0   9         22.93         22.48         1.83 o                         
  -3   0   9         45.16         43.23         3.28 o                         
  -2   0   9        666.08        877.77        44.73 o                         
  -1   0   9          5.84          6.05         0.72 o                         
   0   0   9          5.74          6.27         0.72 o                         
   1   0   9         37.11         56.72         2.40 o                         
   2   0   9        512.97        498.47        20.79 o                         
   3   0   9          6.98          8.60         1.00 o                         
   4   0   9         96.44         99.54         4.82 o                         
   5   0   9          0.34          0.23         1.41 o                         
   6   0   9         22.69         20.34         2.06 o                         
   7   0   9          7.83          9.62         2.41 o                         
  -6   1   9          1.01          3.56         2.46 o                         
  -5   1   9        113.53        118.02         5.79 o                         
  -4   1   9          1.10          1.86         1.15 o                         
  -3   1   9        162.50        171.94         7.40 o                         
  -2   1   9          0.16         -0.02         0.76 o                         
  -1   1   9        126.97        151.16         6.48 o                         
   0   1   9        413.62        487.33        17.71 o                         
   1   1   9        398.46        484.93        21.71 o                         
   2   1   9         19.39         21.18         1.47 o                         
   3   1   9         25.63         33.36         2.14 o                         
   4   1   9          8.50          6.61         1.07 o                         
   5   1   9         17.89         15.88         1.53 o                         
   6   1   9         40.81         42.94         2.57 o                         
   7   1   9         11.09          7.39         2.25 o                         
  -6   2   9          0.00         -2.27         2.43 o                         
  -5   2   9         28.03         28.31         2.15 o                         
  -4   2   9         85.11         75.85         4.18 o                         
  -3   2   9         16.22         16.80         1.78 o                         
  -2   2   9          8.17          9.64         0.86 o                         
  -1   2   9        179.98        214.81        12.92 o                         
   0   2   9         13.37         10.85         0.80 o                         
   1   2   9         21.00         14.37         0.90 o                         
   2   2   9         44.57         40.88         2.05 o                         
   3   2   9         78.45         84.10         3.40 o                         
   4   2   9         97.24         95.88         3.90 o                         
   5   2   9        196.54        195.42         8.02 o                         
   6   2   9         26.52         25.06         2.24 o                         
   7   2   9          2.96          6.80         2.22 o                         
  -6   3   9          0.53         -0.82         2.53 o                         
  -5   3   9         40.12         50.33         2.98 o                         
  -4   3   9         58.64         66.50         4.71 o                         
  -3   3   9         15.71         14.57         1.36 o                         
  -2   3   9         29.07         33.08         2.07 o                         
  -1   3   9         90.45         97.51         5.83 o                         
   0   3   9        134.61        120.20         4.82 o                         
   1   3   9         79.13         64.01         2.82 o                         
   2   3   9        562.51        553.89        20.04 o                         
   3   3   9         79.93         88.00         3.52 o                         
   4   3   9         20.92         26.51         1.61 o                         
   5   3   9        146.87        144.95         6.15 o                         
   6   3   9         25.60         23.10         2.13 o                         
   7   3   9         34.51         33.72         2.72 o                         
  -6   4   9         17.61         13.05         2.79 o                         
  -5   4   9         61.34         62.09         3.82 o                         
  -4   4   9         35.31         37.23         2.52 o                         
  -3   4   9        507.97        483.55        24.93 o                         
  -2   4   9         10.93         12.41         1.16 o                         
  -1   4   9         66.12         49.86         2.89 o                         
   0   4   9         94.62         84.81         4.79 o                         
   1   4   9        149.02        165.28         6.12 o                         
   2   4   9         29.00         35.47         1.71 o                         
   3   4   9          5.59          7.78         0.84 o                         
   4   4   9          2.36          1.51         1.04 o                         
   5   4   9          1.30          0.23         1.29 o                         
   6   4   9         44.12         38.31         2.38 o                         
   7   4   9         14.38         12.53         2.32 o                         
  -5   5   9          1.16         -2.15         2.15 o                         
  -4   5   9         14.93         14.49         1.74 o                         
  -3   5   9         82.54         86.18         4.93 o                         
  -2   5   9          2.88          4.51         1.36 o                         
  -1   5   9          0.27         -0.83         1.03 o                         
   0   5   9          7.31         11.47         1.16 o                         
   1   5   9        336.26        361.14        15.18 o                         
   2   5   9         33.30         34.02         1.64 o                         
   3   5   9        153.39        155.47         6.27 o                         
   4   5   9        117.38        118.48         4.97 o                         
   5   5   9         59.14         59.58         3.04 o                         
   6   5   9         14.85         12.67         1.73 o                         
   7   5   9          0.00         -0.74         2.69 o                         
  -5   6   9         12.33         13.19         2.42 o                         
  -4   6   9         24.88         26.82         2.62 o                         
  -3   6   9         83.22         93.70         6.11 o                         
  -2   6   9         48.52         45.54         3.31 o                         
  -1   6   9         17.67         15.86         1.52 o                         
   0   6   9         31.32         24.96         1.68 o                         
   1   6   9         54.22         65.19         3.42 o                         
   2   6   9         10.67         10.66         0.90 o                         
   3   6   9          3.23          2.95         1.00 o                         
   4   6   9        124.13        122.06         5.61 o                         
   5   6   9         60.39         68.90         3.63 o                         
   6   6   9          1.45          1.62         1.66 o                         
   7   6   9          6.71          8.54         2.08 o                         
  -4   7   9         18.54         14.44         2.40 o                         
  -3   7   9         18.43         22.97         3.46 o                         
  -2   7   9         93.60        103.25         5.54 o                         
  -1   7   9         53.30         50.22         3.90 o                         
   0   7   9         18.84         20.21         2.40 o                         
   1   7   9         88.18         94.53         4.75 o                         
   2   7   9        101.71        109.98         5.46 o                         
   3   7   9          7.01          6.70         0.93 o                         
   4   7   9          2.47          2.17         0.95 o                         
   5   7   9         85.22         81.80         3.82 o                         
   6   7   9          4.33          5.42         2.26 o                         
   7   7   9          0.42         -1.71         1.86 o                         
  -4   8   9          6.84          4.73         2.85 o                         
  -3   8   9          0.32         -1.84         2.03 o                         
  -2   8   9          0.68          1.35         1.81 o                         
  -1   8   9         85.93         98.46         5.29 o                         
   0   8   9          0.01         -0.63         1.31 o                         
   1   8   9         10.40         15.29         1.40 o                         
   2   8   9         58.11         50.32         2.88 o                         
   3   8   9          1.18          1.87         1.10 o                         
   4   8   9         31.98         31.79         3.93 o                         
   5   8   9         55.08         66.68         4.60 o                         
   6   8   9          1.86          1.26         2.03 o                         
   7   8   9          5.47          0.00         5.55 o                         
  -3   9   9          0.66         -0.60         2.54 o                         
  -2   9   9          7.81          5.71         2.06 o                         
  -1   9   9          7.81          7.97         1.85 o                         
   0   9   9          2.67          4.09         1.52 o                         
   1   9   9          2.79          1.12         1.49 o                         
   2   9   9         57.04         48.25         3.23 o                         
   3   9   9         13.66         15.19         2.72 o                         
   4   9   9         27.15         34.95         6.72 o                         
   5   9   9          2.42          0.71         3.78 o                         
   6   9   9          3.17         11.21         5.03 o                         
  -3  10   9          1.17         -6.24         7.62 o                         
  -2  10   9         15.93         15.75         2.64 o                         
  -1  10   9          5.03          7.30         1.89 o                         
   0  10   9         22.74         24.79         2.12 o                         
   1  10   9         36.79         38.81         2.82 o                         
   2  10   9          9.89         12.07         3.01 o                         
   3  10   9         47.35         44.32         7.93 o                         
   4  10   9          2.28          1.48         6.90 o                         
   5  10   9          0.65         -3.49         7.14 o                         
   6  10   9          9.30         -8.30         8.30 o                         
  -2  11   9          1.24          4.02         6.45 o                         
  -1  11   9          0.21          1.15         2.29 o                         
   0  11   9         91.28        102.45         6.26 o                         
   1  11   9         23.47         21.70         1.98 o                         
   2  11   9         68.43         62.77         9.57 o                         
   3  11   9         23.48         28.29         7.62 o                         
   4  11   9          0.15         -1.11         6.77 o                         
   5  11   9          3.06         -1.08         4.08 o                         
   0  12   9         10.86          6.61         2.85 o                         
   1  12   9          7.38          9.09         1.74 o                         
   2  12   9         21.78         27.55         9.04 o                         
   3  12   9          0.08         -3.07         8.52 o                         
   4  12   9          2.01          3.28         8.62 o                         
  -3 -11  10          3.85          2.38         3.50 o                         
  -2 -11  10         11.25         12.86         2.36 o                         
  -1 -11  10          2.29          0.21         1.63 o                         
   0 -11  10         16.33         16.55         2.23 o                         
  -4 -10  10         32.92         33.64         5.49 o                         
  -3 -10  10          3.37          2.99         2.72 o                         
  -2 -10  10          3.55          1.56         1.42 o                         
  -1 -10  10          0.66         -1.19         1.66 o                         
   0 -10  10          0.01         -0.34         1.57 o                         
   1 -10  10          0.67          2.18         2.57 o                         
   2 -10  10          1.49          4.23         2.93 o                         
  -5  -9  10          0.75         -3.43         4.45 o                         
  -4  -9  10          6.44          6.93         4.11 o                         
  -3  -9  10          1.94          3.93         2.10 o                         
  -2  -9  10         14.82         15.35         1.42 o                         
  -1  -9  10          0.71         -0.07         1.17 o                         
   0  -9  10          0.08          0.92         1.72 o                         
   1  -9  10          0.17          2.35         1.52 o                         
   2  -9  10          1.15          2.55         1.70 o                         
   3  -9  10         29.57         34.68         3.66 o                         
  -5  -8  10          0.05         -0.74         3.55 o                         
  -4  -8  10         10.64         12.20         1.61 o                         
  -3  -8  10         39.40         45.62         3.04 o                         
  -2  -8  10          2.73          1.04         1.24 o                         
  -1  -8  10          0.12         -0.02         1.01 o                         
   0  -8  10          5.54          5.43         1.34 o                         
   1  -8  10          2.06          3.17         1.48 o                         
   2  -8  10          1.58          2.36         1.71 o                         
   3  -8  10         24.24         29.06         2.94 o                         
   4  -8  10         17.05         15.02         3.85 o                         
  -6  -7  10         15.21         10.88         2.21 o                         
  -5  -7  10          6.76          4.41         1.76 o                         
  -4  -7  10         17.58         19.72         1.96 o                         
  -3  -7  10         52.10         57.61         4.61 o                         
  -2  -7  10        139.35        121.49         5.13 o                         
  -1  -7  10          1.56          0.70         1.02 o                         
   0  -7  10         18.29         20.24         1.50 o                         
   1  -7  10         31.88         31.70         1.85 o                         
   2  -7  10        187.59        199.14         8.82 o                         
   3  -7  10         82.61         99.43         5.31 o                         
   4  -7  10         14.26         15.06         2.31 o                         
  -6  -6  10         86.97         85.68         4.80 o                         
  -5  -6  10          5.94          2.69         1.61 o                         
  -4  -6  10         11.34         12.39         1.60 o                         
  -3  -6  10         14.82         13.12         1.71 o                         
  -2  -6  10         26.50         28.71         1.61 o                         
  -1  -6  10         89.72         79.97         3.59 o                         
   0  -6  10         10.63          9.28         1.11 o                         
   1  -6  10        508.99        550.79        25.41 o                         
   2  -6  10          0.01          0.56         1.23 o                         
   3  -6  10          0.03         -1.51         1.51 o                         
   4  -6  10         28.30         28.70         2.45 o                         
   5  -6  10        179.10        184.03         9.01 o                         
  -6  -5  10         42.81         40.16         2.88 o                         
  -5  -5  10         39.49         38.88         2.86 o                         
  -4  -5  10        144.02        138.21         6.57 o                         
  -3  -5  10         31.67         37.50         2.52 o                         
  -2  -5  10         12.31         11.83         1.23 o                         
  -1  -5  10          4.65          3.07         0.91 o                         
   0  -5  10          1.26          1.44         0.91 o                         
   1  -5  10          9.72         10.22         1.14 o                         
   2  -5  10       1216.58       1226.71        62.83 o                         
   3  -5  10         16.77         17.81         1.92 o                         
   4  -5  10         10.44         10.12         1.91 o                         
   5  -5  10         30.52         38.61         2.97 o                         
  -6  -4  10         15.85         12.01         2.12 o                         
  -5  -4  10         23.09         20.10         2.01 o                         
  -4  -4  10        161.61        188.00         8.28 o                         
  -3  -4  10         82.03         83.79         4.50 o                         
  -2  -4  10         17.21         18.74         1.29 o                         
  -1  -4  10          5.05          9.40         0.95 o                         
   0  -4  10         35.61         34.51         1.97 o                         
   1  -4  10         96.01         93.01         4.84 o                         
   2  -4  10        339.06        283.92        14.75 o                         
   3  -4  10        267.92        214.73        10.22 o                         
   4  -4  10          0.13          0.35         1.57 o                         
   5  -4  10         61.79         54.05         4.55 o                         
   6  -4  10          0.13         -0.32         2.46 o                         
  -6  -3  10          0.47         -0.13         2.05 o                         
  -5  -3  10          9.36          5.91         1.73 o                         
  -4  -3  10          3.03          3.26         1.30 o                         
  -3  -3  10         38.42         42.31         2.66 o                         
  -2  -3  10         43.40         46.60         3.12 o                         
  -1  -3  10         61.71         58.27         3.29 o                         
   0  -3  10        233.90        227.76        10.62 o                         
   1  -3  10         85.47         94.22         4.27 o                         
   2  -3  10         58.35         57.55         2.99 o                         
   3  -3  10        658.88        726.52        33.30 o                         
   4  -3  10          9.35          6.93         1.58 o                         
   5  -3  10          2.66          1.39         1.82 o                         
   6  -3  10          5.69          7.48         2.45 o                         
  -7  -2  10         13.90         16.65         6.06 o                         
  -6  -2  10          0.50         -2.01         2.01 o                         
  -5  -2  10          0.20         -0.74         1.56 o                         
  -4  -2  10         98.34        104.70         7.88 o                         
  -3  -2  10        130.69        133.06         5.92 o                         
  -2  -2  10          8.92         13.25         1.07 o                         
  -1  -2  10        125.48        140.00         5.57 o                         
   0  -2  10        515.38        541.57        22.62 o                         
   1  -2  10          0.44          0.22         0.75 o                         
   2  -2  10          4.83          2.71         0.86 o                         
   3  -2  10         47.24         39.44         3.41 o                         
   4  -2  10        110.92        104.50         6.37 o                         
   5  -2  10          3.52          3.96         1.72 o                         
   6  -2  10          5.82          7.82         2.11 o                         
  -6  -1  10          6.48          5.98         2.13 o                         
  -5  -1  10          1.91          1.50         1.53 o                         
  -4  -1  10         18.98         17.21         1.56 o                         
  -3  -1  10        208.92        220.11        10.26 o                         
  -2  -1  10          0.04         -0.33         0.96 o                         
  -1  -1  10         23.70         26.65         1.85 o                         
   0  -1  10        858.78        843.57        43.64 o                         
   1  -1  10         52.91         53.98         2.68 o                         
   2  -1  10         29.01         32.20         1.81 o                         
   3  -1  10          0.71          2.42         0.99 o                         
   4  -1  10         24.62         21.85         2.05 o                         
   5  -1  10          0.11          1.35         1.57 o                         
   6  -1  10         14.38         13.18         2.01 o                         
   7  -1  10          6.69          7.44         3.26 o                         
  -6   0  10          1.18         -2.09         2.09 o                         
  -5   0  10          7.64          8.02         1.63 o                         
  -4   0  10         16.40         18.51         1.54 o                         
  -3   0  10         94.57         88.03         4.46 o                         
  -2   0  10        311.66        307.09        15.88 o                         
  -1   0  10        223.06        241.94         9.44 o                         
   0   0  10         33.13         38.01         1.79 o                         
   1   0  10         26.96         34.21         1.81 o                         
   2   0  10          4.56          6.35         0.88 o                         
   3   0  10        137.86        127.70         5.71 o                         
   4   0  10         38.68         44.55         2.48 o                         
   5   0  10          5.04          5.18         1.48 o                         
   6   0  10         16.70         17.15         2.48 o                         
   7   0  10          7.66         10.79         2.46 o                         
  -6   1  10          1.17         -2.52         2.52 o                         
  -5   1  10         11.78         11.20         1.81 o                         
  -4   1  10          3.59          1.03         1.27 o                         
  -3   1  10          3.72          4.81         0.97 o                         
  -2   1  10         60.36         64.63         2.88 o                         
  -1   1  10        303.35        350.38        13.53 o                         
   0   1  10        149.70        149.11         6.78 o                         
   1   1  10        221.67        197.37         9.14 o                         
   2   1  10        172.08        178.65         7.08 o                         
   3   1  10          0.90          1.16         0.89 o                         
   4   1  10          0.04         -0.14         1.08 o                         
   5   1  10          1.53          2.07         1.50 o                         
   6   1  10         54.97         52.66         3.81 o                         
   7   1  10         25.25         26.06         2.96 o                         
  -6   2  10          1.97         -1.59         2.66 o                         
  -5   2  10         56.84         62.96         4.92 o                         
  -4   2  10         67.13         61.24         3.02 o                         
  -3   2  10         16.04         17.53         1.27 o                         
  -2   2  10        236.45        274.48        12.68 o                         
  -1   2  10          0.52         -0.11         0.76 o                         
   0   2  10         42.15         38.37         2.44 o                         
   1   2  10       1360.97       1436.07        51.99 o                         
   2   2  10        606.35        627.39        24.33 o                         
   3   2  10          7.61          7.98         0.98 o                         
   4   2  10         34.89         34.61         1.76 o                         
   5   2  10         56.12         62.24         2.97 o                         
   6   2  10         21.86         28.73         2.22 o                         
   7   2  10          8.69          6.23         2.09 o                         
  -6   3  10          0.69         -0.19         3.41 o                         
  -5   3  10         91.80        102.53         5.26 o                         
  -4   3  10          0.60          1.92         1.40 o                         
  -3   3  10         55.28         56.79         3.06 o                         
  -2   3  10        190.09        205.61         9.66 o                         
  -1   3  10         42.91         38.76         2.18 o                         
   0   3  10        471.61        514.35        26.36 o                         
   1   3  10        183.34        203.33         8.30 o                         
   2   3  10         35.81         44.71         2.03 o                         
   3   3  10         67.19         70.78         3.02 o                         
   4   3  10        131.70        135.73         5.29 o                         
   5   3  10         15.04         13.73         1.57 o                         
   6   3  10         53.89         45.16         2.76 o                         
   7   3  10          0.11          3.27         2.32 o                         
  -6   4  10          0.18          0.46         3.59 o                         
  -5   4  10         57.07         60.30         4.15 o                         
  -4   4  10        188.72        197.83        11.87 o                         
  -3   4  10          3.62          7.11         1.34 o                         
  -2   4  10         31.17         28.19         2.01 o                         
  -1   4  10        246.47        226.58        10.57 o                         
   0   4  10          2.90          5.57         0.87 o                         
   1   4  10         26.52         26.15         1.89 o                         
   2   4  10         41.03         46.95         2.13 o                         
   3   4  10        476.20        468.37        17.05 o                         
   4   4  10         21.43         16.41         1.26 o                         
   5   4  10          0.03         -1.19         1.32 o                         
   6   4  10          2.61          1.90         1.72 o                         
   7   4  10          1.42          1.74         2.33 o                         
  -5   5  10         16.04         18.41         4.15 o                         
  -4   5  10         17.74         21.92         2.19 o                         
  -3   5  10        308.84        291.45        18.00 o                         
  -2   5  10         20.12         16.32         1.64 o                         
  -1   5  10         45.83         51.99         3.14 o                         
   0   5  10         75.29         82.34         5.64 o                         
   1   5  10         13.90          7.93         0.91 o                         
   2   5  10          3.67          2.57         0.75 o                         
   3   5  10        915.30        965.27        34.80 o                         
   4   5  10        209.78        208.86         8.41 o                         
   5   5  10          1.39          1.46         1.29 o                         
   6   5  10          0.03          0.98         1.59 o                         
   7   5  10          2.10          7.00         2.18 o                         
  -5   6  10         30.51         27.80         3.66 o                         
  -4   6  10         29.12         39.39         2.80 o                         
  -3   6  10         28.51         33.55         3.04 o                         
  -2   6  10        212.17        168.81        10.67 o                         
  -1   6  10          8.81          7.50         1.43 o                         
   0   6  10        182.93        206.03        11.62 o                         
   1   6  10          5.62          4.54         0.94 o                         
   2   6  10          0.00          0.54         0.72 o                         
   3   6  10        391.63        399.08        14.52 o                         
   4   6  10        323.53        332.40        13.09 o                         
   5   6  10         42.01         42.49         2.29 o                         
   6   6  10         19.64         20.54         1.84 o                         
   7   6  10          0.12         -1.29         2.54 o                         
  -4   7  10         73.77         70.87         7.20 o                         
  -3   7  10          0.02         -1.04         2.76 o                         
  -2   7  10          0.94          0.54         1.57 o                         
  -1   7  10          6.49          7.65         1.62 o                         
   0   7  10         24.05         26.10         2.12 o                         
   1   7  10         48.37         36.88         2.24 o                         
   2   7  10         26.92         29.13         1.68 o                         
   3   7  10          8.25          8.06         1.15 o                         
   4   7  10         62.33         59.86         3.02 o                         
   5   7  10          9.83          9.87         1.32 o                         
   6   7  10          1.66         -1.59         1.59 o                         
   7   7  10          3.80          3.82         4.05 o                         
  -4   8  10          3.20          2.30         2.80 o                         
  -3   8  10          5.64          4.62         2.32 o                         
  -2   8  10         25.22         24.90         2.43 o                         
  -1   8  10          9.12          9.97         1.69 o                         
   0   8  10          6.55          8.97         1.58 o                         
   1   8  10         70.05         48.15         2.95 o                         
   2   8  10         29.61         29.79         3.32 o                         
   3   8  10          2.45          1.45         0.89 o                         
   4   8  10          9.70          9.69         1.51 o                         
   5   8  10          7.50          8.17         1.72 o                         
   6   8  10         17.68         16.87         3.28 o                         
  -3   9  10          0.35         -0.32         2.50 o                         
  -2   9  10          6.54          8.27         2.11 o                         
  -1   9  10         47.35         50.33         3.19 o                         
   0   9  10          0.00          0.89         1.60 o                         
   1   9  10         38.87         32.51         2.47 o                         
   2   9  10         30.88         29.40         1.99 o                         
   3   9  10          0.97          1.60         1.81 o                         
   4   9  10         35.76         42.25         4.98 o                         
   5   9  10          6.72         10.46         5.18 o                         
   6   9  10         12.35          6.83         5.55 o                         
  -2  10  10         12.14         12.00         2.30 o                         
  -1  10  10        189.06        213.61        10.58 o                         
   0  10  10          8.48         11.42         1.91 o                         
   1  10  10          0.01          2.70         1.81 o                         
   2  10  10          6.64          6.30         1.79 o                         
   3  10  10          0.29          1.85         6.24 o                         
   4  10  10          5.75          6.61         2.86 o                         
   5  10  10          2.53         -7.25         7.25 o                         
  -1  11  10         22.07         26.02         2.79 o                         
   0  11  10          3.07          0.60         2.22 o                         
   1  11  10         27.00         22.19         2.05 o                         
   2  11  10          0.56         -0.39         2.24 o                         
   3  11  10          4.14         12.01         7.46 o                         
   4  11  10          4.58          4.13         7.46 o                         
   5  11  10          4.50          3.36         4.52 o                         
   0  12  10         13.26         13.79         3.66 o                         
   1  12  10         19.28         20.05         2.09 o                         
   2  12  10         45.39         43.31        10.31 o                         
   3  12  10         10.23         17.40         9.36 o                         
   4  12  10          0.00         -8.25         8.94 o                         
  -2 -11  11         16.10         17.47         2.74 o                         
  -1 -11  11         19.70         23.18         2.41 o                         
   0 -11  11          0.12         -1.66         3.37 o                         
  -4 -10  11          2.37          5.41         4.72 o                         
  -3 -10  11          1.42         -1.68         2.94 o                         
  -2 -10  11          1.48          1.04         1.53 o                         
  -1 -10  11          0.01         -1.75         1.75 o                         
   0 -10  11         30.25         32.81         2.29 o                         
   1 -10  11         30.47         36.58         2.50 o                         
  -5  -9  11         10.45          4.81         7.03 o                         
  -4  -9  11          0.02         -2.33         2.33 o                         
  -3  -9  11          0.26          1.26         1.86 o                         
  -2  -9  11          0.52          1.25         1.41 o                         
  -1  -9  11          0.37         -1.35         1.35 o                         
   0  -9  11          5.37          4.67         1.50 o                         
   1  -9  11         10.57          9.36         2.11 o                         
   2  -9  11         21.94         21.21         2.30 o                         
  -5  -8  11          0.07         -1.80         1.80 o                         
  -4  -8  11          8.58          6.49         1.67 o                         
  -3  -8  11         22.14         17.16         1.97 o                         
  -2  -8  11         72.01         62.54         3.05 o                         
  -1  -8  11          3.69          2.52         1.28 o                         
   0  -8  11          1.49          3.08         1.39 o                         
   1  -8  11         25.60         25.07         1.93 o                         
   2  -8  11         14.14         17.78         1.98 o                         
   3  -8  11         37.41         40.80         2.90 o                         
  -6  -7  11          0.92          4.03         3.68 o                         
  -5  -7  11          0.68          0.36         2.42 o                         
  -4  -7  11          8.05          8.90         2.46 o                         
  -3  -7  11         19.99         17.18         1.54 o                         
  -2  -7  11         18.69         14.15         1.27 o                         
  -1  -7  11          6.86          7.64         1.25 o                         
   0  -7  11         22.49         22.50         1.61 o                         
   1  -7  11        165.12        155.26         6.53 o                         
   2  -7  11         28.69         28.00         1.93 o                         
   3  -7  11          7.08         12.41         2.46 o                         
   4  -7  11         45.61         52.39         3.42 o                         
  -6  -6  11          0.25          1.69         2.04 o                         
  -5  -6  11         41.40         33.76         2.49 o                         
  -4  -6  11          8.04          7.84         1.45 o                         
  -3  -6  11          1.35          0.22         1.60 o                         
  -2  -6  11          0.27         -0.30         1.02 o                         
  -1  -6  11         14.44         12.30         1.22 o                         
   0  -6  11         20.10         16.24         1.38 o                         
   1  -6  11        109.50        118.03         7.25 o                         
   2  -6  11         94.58        100.01         4.85 o                         
   3  -6  11          0.02         -1.17         1.68 o                         
   4  -6  11         29.50         27.69         2.54 o                         
   5  -6  11          0.12         -0.08         2.75 o                         
  -6  -5  11          1.64          2.80         2.29 o                         
  -5  -5  11         38.44         28.25         2.20 o                         
  -4  -5  11         58.35         59.37         3.34 o                         
  -3  -5  11          8.41          4.65         1.57 o                         
  -2  -5  11          0.51          0.63         1.07 o                         
  -1  -5  11          0.09         -0.06         0.97 o                         
   0  -5  11          8.40          7.19         1.05 o                         
   1  -5  11       1110.45       1024.05        42.91 o                         
   2  -5  11        244.77        216.91         9.44 o                         
   3  -5  11          6.79          5.30         1.51 o                         
   4  -5  11          3.62          2.90         1.87 o                         
   5  -5  11          0.61          2.81         2.38 o                         
  -6  -4  11          8.27          7.24         2.51 o                         
  -5  -4  11         42.98         43.61         2.69 o                         
  -4  -4  11         12.84         11.26         1.92 o                         
  -3  -4  11        118.57        119.86         6.78 o                         
  -2  -4  11         55.35         59.75         3.11 o                         
  -1  -4  11         10.79         11.51         1.35 o                         
   0  -4  11         31.50         30.74         2.81 o                         
   1  -4  11        320.54        308.60        16.07 o                         
   2  -4  11          6.35          8.76         1.24 o                         
   3  -4  11         15.37         15.81         1.64 o                         
   4  -4  11         26.10         22.52         1.97 o                         
   5  -4  11          6.17          8.50         2.25 o                         
  -6  -3  11          0.61          3.59         2.03 o                         
  -5  -3  11          2.62          3.97         1.80 o                         
  -4  -3  11          0.11         -0.85         1.39 o                         
  -3  -3  11        203.14        222.85        11.79 o                         
  -2  -3  11         77.78         75.69         3.67 o                         
  -1  -3  11          8.49         11.85         1.00 o                         
   0  -3  11        301.54        292.83        13.50 o                         
   1  -3  11         69.65         68.52         4.25 o                         
   2  -3  11          1.50          1.70         0.99 o                         
   3  -3  11        358.45        315.77        14.78 o                         
   4  -3  11          4.40         -0.40         1.56 o                         
   5  -3  11         43.05         44.12         5.10 o                         
   6  -3  11          0.24          2.15         3.53 o                         
  -6  -2  11          1.94          4.79         2.19 o                         
  -5  -2  11         35.33         34.49         2.41 o                         
  -4  -2  11         36.11         38.66         2.27 o                         
  -3  -2  11         78.68         68.14         3.50 o                         
  -2  -2  11          0.14         -0.44         0.98 o                         
  -1  -2  11        408.20        471.47        18.24 o                         
   0  -2  11        408.49        464.84        19.38 o                         
   1  -2  11         82.85         92.51         4.79 o                         
   2  -2  11         41.08         37.17         1.88 o                         
   3  -2  11        212.32        246.57        15.70 o                         
   4  -2  11         24.57         27.40         2.10 o                         
   5  -2  11          1.30         -0.94         1.69 o                         
   6  -2  11         16.05         18.83         2.45 o                         
  -6  -1  11          0.74          2.48         2.16 o                         
  -5  -1  11          0.52          1.23         1.65 o                         
  -4  -1  11         62.01         70.49         3.82 o                         
  -3  -1  11        110.94        102.21         4.87 o                         
  -2  -1  11         73.78         74.07         3.54 o                         
  -1  -1  11          0.43          0.45         0.68 o                         
   0  -1  11        218.34        222.08        10.33 o                         
   1  -1  11        153.04        176.05         7.55 o                         
   2  -1  11         66.76         67.09         3.04 o                         
   3  -1  11          0.01          1.00         1.11 o                         
   4  -1  11         16.92         13.92         1.53 o                         
   5  -1  11          1.97          2.34         1.68 o                         
   6  -1  11         16.76         19.95         2.66 o                         
  -6   0  11          1.24         -0.27         2.26 o                         
  -5   0  11          2.01          1.06         1.69 o                         
  -4   0  11          7.55          9.25         1.47 o                         
  -3   0  11        280.15        266.14        11.29 o                         
  -2   0  11          9.30         10.18         1.29 o                         
  -1   0  11         39.54         36.53         2.52 o                         
   0   0  11         36.67         27.46         1.97 o                         
   1   0  11        463.43        472.59        21.62 o                         
   2   0  11         53.24         59.73         2.80 o                         
   3   0  11          0.04         -0.39         1.00 o                         
   4   0  11          4.63          4.67         1.25 o                         
   5   0  11          1.11          2.23         1.47 o                         
   6   0  11          7.47          5.95         2.01 o                         
   7   0  11         28.50         29.33         4.10 o                         
  -6   1  11          0.16          1.66         5.13 o                         
  -5   1  11          7.27          6.27         1.70 o                         
  -4   1  11         31.48         32.27         2.06 o                         
  -3   1  11         55.82         55.05         2.99 o                         
  -2   1  11        138.43        154.71         7.95 o                         
  -1   1  11          4.79          5.07         0.79 o                         
   0   1  11        231.95        225.68         8.27 o                         
   1   1  11        382.89        461.66        17.89 o                         
   2   1  11         65.39         61.59         2.86 o                         
   3   1  11          2.24          1.60         0.95 o                         
   4   1  11        230.52        220.42         9.06 o                         
   5   1  11         44.66         44.30         2.48 o                         
   6   1  11          4.70          3.82         1.83 o                         
   7   1  11         43.10         46.10         3.10 o                         
  -6   2  11         56.48         53.83         4.69 o                         
  -5   2  11          2.49          2.48         2.21 o                         
  -4   2  11         28.69         30.00         2.38 o                         
  -3   2  11          0.46          0.44         1.04 o                         
  -2   2  11         12.29         15.86         1.23 o                         
  -1   2  11        930.75        983.44        41.07 o                         
   0   2  11         78.73         68.65         3.02 o                         
   1   2  11        337.79        356.66        14.94 o                         
   2   2  11         12.31         10.04         0.97 o                         
   3   2  11          2.10          1.57         0.95 o                         
   4   2  11         16.90         14.26         1.26 o                         
   5   2  11        177.36        162.38         6.44 o                         
   6   2  11         40.26         39.45         2.51 o                         
   7   2  11         30.19         28.82         2.47 o                         
  -6   3  11          5.72         -2.13         3.26 o                         
  -5   3  11          5.94          7.68         2.02 o                         
  -4   3  11        384.20        444.16        23.51 o                         
  -3   3  11         41.73         45.70         3.19 o                         
  -2   3  11          0.47         -0.42         0.82 o                         
  -1   3  11         27.70         34.61         3.31 o                         
   0   3  11         37.66         31.38         1.66 o                         
   1   3  11        246.78        253.46        10.77 o                         
   2   3  11        905.16        939.42        36.23 o                         
   3   3  11         19.92         21.97         1.31 o                         
   4   3  11         35.29         32.86         1.73 o                         
   5   3  11         61.26         60.26         2.87 o                         
   6   3  11          7.80          7.69         1.79 o                         
   7   3  11         25.85         26.20         2.40 o                         
  -5   4  11          1.70          0.43         2.06 o                         
  -4   4  11        241.02        277.52        13.11 o                         
  -3   4  11         77.91         85.57         4.76 o                         
  -2   4  11          7.83          7.46         1.20 o                         
  -1   4  11         13.52         16.76         1.87 o                         
   0   4  11        116.01        114.08         4.33 o                         
   1   4  11          7.36          5.41         0.82 o                         
   2   4  11        137.09        142.02         5.40 o                         
   3   4  11        334.79        331.82        12.96 o                         
   4   4  11         13.47         10.80         1.20 o                         
   5   4  11          1.07          1.81         1.28 o                         
   6   4  11          0.00          2.68         1.61 o                         
   7   4  11         21.89         20.85         2.85 o                         
  -5   5  11          4.17          2.66         2.50 o                         
  -4   5  11         44.59         43.26         2.77 o                         
  -3   5  11        133.73        135.70         6.34 o                         
  -2   5  11         62.41         54.61         5.62 o                         
  -1   5  11          4.28          3.20         1.24 o                         
   0   5  11         17.70         19.41         1.53 o                         
   1   5  11         43.44         38.41         2.07 o                         
   2   5  11        149.25        130.97         4.97 o                         
   3   5  11        679.68        694.76        25.23 o                         
   4   5  11         24.32         26.54         1.73 o                         
   5   5  11          0.42         -1.43         1.43 o                         
   6   5  11          4.64          3.59         1.67 o                         
   7   5  11          5.44          4.09         2.07 o                         
  -5   6  11         26.27         30.08         3.02 o                         
  -4   6  11         21.00         21.22         2.25 o                         
  -3   6  11         21.30         20.77         2.28 o                         
  -2   6  11         22.75         26.80         2.17 o                         
  -1   6  11         10.80         12.39         1.58 o                         
   0   6  11         32.77         26.92         2.23 o                         
   1   6  11         53.92         61.02         3.15 o                         
   2   6  11          1.22          0.44         0.80 o                         
   3   6  11         70.83         76.26         3.23 o                         
   4   6  11        154.27        166.93         6.44 o                         
   5   6  11          5.89          6.32         1.27 o                         
   6   6  11         10.47          8.55         1.68 o                         
   7   6  11          6.16          7.85         2.38 o                         
  -4   7  11          8.48         15.40         3.14 o                         
  -3   7  11          3.37          2.00         2.35 o                         
  -2   7  11         20.32         17.56         2.10 o                         
  -1   7  11         15.11         18.14         1.83 o                         
   0   7  11          0.21          4.04         1.40 o                         
   1   7  11         76.56         89.05         5.31 o                         
   2   7  11          8.06          9.39         1.22 o                         
   3   7  11          1.25          0.42         1.01 o                         
   4   7  11          3.51          0.96         1.03 o                         
   5   7  11         25.10         24.24         1.76 o                         
   6   7  11          0.10          1.07         1.66 o                         
  -4   8  11          0.00         -2.10         3.78 o                         
  -3   8  11          6.41          6.27         2.39 o                         
  -2   8  11         13.31         11.45         2.04 o                         
  -1   8  11         16.16         19.35         2.66 o                         
   0   8  11          0.00          2.96         1.51 o                         
   1   8  11          5.84          8.29         1.32 o                         
   2   8  11         38.43         29.16         1.97 o                         
   3   8  11        115.03        113.53         5.28 o                         
   4   8  11          1.61          3.49         1.17 o                         
   5   8  11         22.67         19.95         1.67 o                         
   6   8  11          3.55          3.15         1.99 o                         
  -3   9  11          5.13          2.32         2.90 o                         
  -2   9  11          0.97          2.44         2.33 o                         
  -1   9  11         88.42         76.73         4.52 o                         
   0   9  11          2.49          2.81         1.70 o                         
   1   9  11         18.32         20.04         1.86 o                         
   2   9  11         80.99         78.07         4.99 o                         
   3   9  11          2.92          3.02         1.53 o                         
   4   9  11          1.20          1.61         1.95 o                         
   5   9  11         15.84         15.39         3.05 o                         
   6   9  11          1.48          2.93         5.44 o                         
  -2  10  11         23.49         33.03         3.20 o                         
  -1  10  11          1.24          3.42         2.06 o                         
   0  10  11         27.57         23.67         2.20 o                         
   1  10  11         67.03         73.22         4.26 o                         
   2  10  11         48.56         45.19         3.57 o                         
   3  10  11         13.61          9.68         3.09 o                         
   4  10  11          0.05         -0.68         1.94 o                         
   5  10  11         24.55         27.34         9.15 o                         
  -1  11  11          4.97          3.61         2.09 o                         
   0  11  11          7.88         10.87         2.14 o                         
   1  11  11          0.12          0.73         1.89 o                         
   2  11  11          2.55          1.89         1.85 o                         
   3  11  11         40.32         56.38        10.31 o                         
   4  11  11         18.91         19.68         8.46 o                         
   1  12  11          0.23          4.50         3.06 o                         
   2  12  11         11.79         19.89         7.19 o                         
   3  12  11          0.47          7.14         7.09 o                         
  -3 -10  12          0.79          1.94         2.66 o                         
  -2 -10  12         26.44         28.64         2.08 o                         
  -1 -10  12         19.24         20.81         2.27 o                         
   0 -10  12          0.04          0.85         1.86 o                         
   1 -10  12          5.55          3.16         2.93 o                         
  -4  -9  12         41.53         37.83         3.38 o                         
  -3  -9  12          4.29          5.37         2.09 o                         
  -2  -9  12          0.35          1.39         1.58 o                         
  -1  -9  12          0.11         -1.40         1.40 o                         
   0  -9  12          1.43          1.42         1.65 o                         
   1  -9  12         14.79         15.41         1.85 o                         
   2  -9  12         44.54         50.24         4.14 o                         
  -5  -8  12          2.13         -1.30         1.98 o                         
  -4  -8  12          0.08          2.76         1.73 o                         
  -3  -8  12         31.29         34.57         4.61 o                         
  -2  -8  12         17.07         12.62         1.41 o                         
  -1  -8  12          8.31          6.59         1.48 o                         
   0  -8  12         10.45         13.18         1.65 o                         
   1  -8  12          1.62          1.58         1.57 o                         
   2  -8  12         63.97         80.99         4.42 o                         
   3  -8  12          1.84          0.93         2.19 o                         
  -5  -7  12          0.26          0.97         1.86 o                         
  -4  -7  12          1.69          3.75         1.63 o                         
  -3  -7  12          6.79          7.60         1.44 o                         
  -2  -7  12          7.78          6.64         1.44 o                         
  -1  -7  12         20.71         20.51         1.53 o                         
   0  -7  12          3.58          2.10         1.28 o                         
   1  -7  12        110.35        104.20         4.76 o                         
   2  -7  12          2.08          2.81         1.56 o                         
   3  -7  12          1.88          0.82         3.04 o                         
   4  -7  12        102.11        128.49         9.94 o                         
  -6  -6  12         73.85         75.12         5.49 o                         
  -5  -6  12         11.37         14.02         2.60 o                         
  -4  -6  12         20.82         22.23         2.01 o                         
  -3  -6  12          0.53          0.57         1.43 o                         
  -2  -6  12          2.40          2.35         1.27 o                         
  -1  -6  12          2.40          1.66         1.15 o                         
   0  -6  12        144.99        140.69         5.90 o                         
   1  -6  12         10.77         11.27         1.40 o                         
   2  -6  12          0.00          1.61         1.41 o                         
   3  -6  12          0.30          0.18         1.75 o                         
   4  -6  12          3.30          0.50         2.19 o                         
  -6  -5  12         42.30         40.14         5.02 o                         
  -5  -5  12          7.93          6.61         1.76 o                         
  -4  -5  12          4.42          3.83         1.62 o                         
  -3  -5  12          4.36          6.06         1.89 o                         
  -2  -5  12          9.68          9.67         1.18 o                         
  -1  -5  12         93.67         83.19         3.81 o                         
   0  -5  12        132.16        147.98         6.05 o                         
   1  -5  12         25.34         28.90         2.66 o                         
   2  -5  12        227.78        237.04        13.93 o                         
   3  -5  12         13.36         13.71         1.86 o                         
   4  -5  12          0.37         -0.65         1.96 o                         
   5  -5  12          0.07         -1.32         2.64 o                         
  -6  -4  12          3.25          2.64         2.37 o                         
  -5  -4  12         20.35         22.62         2.18 o                         
  -4  -4  12         19.82         21.60         1.88 o                         
  -3  -4  12         39.70         40.10         3.66 o                         
  -2  -4  12         70.11         64.34         3.64 o                         
  -1  -4  12        145.72        143.43         6.30 o                         
   0  -4  12        102.56         98.30         4.32 o                         
   1  -4  12         56.76         61.08         3.93 o                         
   2  -4  12       1039.08        894.77        53.14 o                         
   3  -4  12         16.85         12.91         1.63 o                         
   4  -4  12          0.58         -0.58         1.74 o                         
   5  -4  12         29.66         30.28         4.79 o                         
  -6  -3  12          0.14         -2.27         2.27 o                         
  -5  -3  12          6.93          4.65         1.90 o                         
  -4  -3  12          4.95          0.74         1.44 o                         
  -3  -3  12        160.64        179.37         9.64 o                         
  -2  -3  12         34.19         42.39         3.04 o                         
  -1  -3  12        101.67        103.57         4.35 o                         
   0  -3  12         31.19         26.82         1.90 o                         
   1  -3  12          9.96          9.74         1.09 o                         
   2  -3  12        360.73        302.64        12.92 o                         
   3  -3  12        136.89        133.41         6.81 o                         
   4  -3  12         49.45         54.32         3.36 o                         
   5  -3  12          2.72          4.40         2.07 o                         
   6  -3  12          1.19          4.10         2.54 o                         
  -6  -2  12          7.48          4.12         2.71 o                         
  -5  -2  12         40.52         40.30         3.07 o                         
  -4  -2  12          2.78          3.43         1.57 o                         
  -3  -2  12        311.87        319.45        14.83 o                         
  -2  -2  12         50.44         51.11         2.82 o                         
  -1  -2  12         46.97         48.74         2.29 o                         
   0  -2  12        435.60        544.55        19.72 o                         
   1  -2  12         84.21         63.93         3.27 o                         
   2  -2  12          0.65          0.05         0.95 o                         
   3  -2  12         39.84         44.04         2.58 o                         
   4  -2  12          6.38          6.71         1.58 o                         
   5  -2  12          0.32         -1.83         1.83 o                         
   6  -2  12         30.98         32.66         2.77 o                         
  -6  -1  12          0.41          1.14         2.42 o                         
  -5  -1  12          2.10          0.22         1.79 o                         
  -4  -1  12          0.03          1.32         1.31 o                         
  -3  -1  12         81.51         77.95         5.13 o                         
  -2  -1  12          0.59          1.34         0.86 o                         
  -1  -1  12          0.41          1.10         0.80 o                         
   0  -1  12        234.71        272.07        10.84 o                         
   1  -1  12         77.29         81.51         4.99 o                         
   2  -1  12          0.05         -0.19         0.90 o                         
   3  -1  12         70.95         80.66         4.05 o                         
   4  -1  12         58.43         67.95         3.83 o                         
   5  -1  12          1.10          3.41         1.74 o                         
   6  -1  12          9.26         10.48         2.26 o                         
  -6   0  12          2.27          2.28         2.35 o                         
  -5   0  12          0.94          3.12         1.82 o                         
  -4   0  12          0.45         -1.06         1.43 o                         
  -3   0  12        137.08        148.92         8.88 o                         
  -2   0  12         76.50         88.03         4.54 o                         
  -1   0  12        249.06        200.37         8.59 o                         
   0   0  12        704.46        775.46        32.30 o                         
   1   0  12          8.41          5.62         0.82 o                         
   2   0  12          4.06          4.39         0.98 o                         
   3   0  12          0.64         -0.62         1.06 o                         
   4   0  12          5.86          4.31         1.35 o                         
   5   0  12         21.75         21.79         1.93 o                         
   6   0  12          3.43          3.45         2.10 o                         
  -6   1  12         11.17         14.60         2.96 o                         
  -5   1  12          7.75          7.53         1.90 o                         
  -4   1  12         14.23         21.73         2.55 o                         
  -3   1  12        146.09        166.15         9.16 o                         
  -2   1  12         21.01         29.76         2.18 o                         
  -1   1  12         11.62          9.72         0.91 o                         
   0   1  12         67.04         65.92         3.22 o                         
   1   1  12          9.55         10.30         0.92 o                         
   2   1  12          3.93          3.18         0.94 o                         
   3   1  12         16.95         12.75         1.24 o                         
   4   1  12         89.20         80.73         3.85 o                         
   5   1  12         25.61         34.98         2.17 o                         
   6   1  12          4.73          3.54         1.94 o                         
   7   1  12          1.19          7.76         4.07 o                         
  -6   2  12         13.16         12.57         2.95 o                         
  -5   2  12         24.63         25.70         2.61 o                         
  -4   2  12         64.81         71.94         3.60 o                         
  -3   2  12          0.82         -0.63         1.04 o                         
  -2   2  12          0.15          0.28         0.91 o                         
  -1   2  12         77.87         80.68         4.09 o                         
   0   2  12          5.62          4.69         0.81 o                         
   1   2  12          0.27         -0.13         0.77 o                         
   2   2  12        127.72        126.49         5.18 o                         
   3   2  12          1.66          1.98         1.06 o                         
   4   2  12          5.17          3.20         1.19 o                         
   5   2  12         45.77         39.23         2.19 o                         
   6   2  12          5.30          7.88         1.97 o                         
   7   2  12          1.93          6.45         2.82 o                         
  -5   3  12        123.92        120.30         7.54 o                         
  -4   3  12         31.69         31.81         2.46 o                         
  -3   3  12          1.60          2.92         1.03 o                         
  -2   3  12        102.15        108.10         4.58 o                         
  -1   3  12         31.15         25.90         2.14 o                         
   0   3  12          6.83          9.53         0.91 o                         
   1   3  12         10.26          6.10         0.96 o                         
   2   3  12        266.51        304.57        12.82 o                         
   3   3  12         51.47         53.56         2.56 o                         
   4   3  12          1.50          0.72         1.11 o                         
   5   3  12         24.98         18.64         1.63 o                         
   6   3  12          3.41          3.98         1.82 o                         
   7   3  12         19.92         15.05         2.23 o                         
  -5   4  12         28.10         30.83         3.63 o                         
  -4   4  12          1.47          1.42         1.68 o                         
  -3   4  12        157.02        163.53         8.19 o                         
  -2   4  12         22.19         21.26         1.54 o                         
  -1   4  12         17.25         17.86         1.87 o                         
   0   4  12         61.54         66.75         2.82 o                         
   1   4  12          0.01         -0.21         0.81 o                         
   2   4  12        232.09        254.05         9.37 o                         
   3   4  12          0.61          1.39         0.99 o                         
   4   4  12          0.02         -0.71         1.11 o                         
   5   4  12          1.25          1.41         1.39 o                         
   6   4  12          2.75          4.55         1.69 o                         
   7   4  12          3.68          5.13         2.12 o                         
  -5   5  12          0.82          3.40         3.08 o                         
  -4   5  12         17.68         16.29         2.08 o                         
  -3   5  12         28.69         33.72         3.01 o                         
  -2   5  12          9.24          7.00         1.30 o                         
  -1   5  12          3.10          2.84         1.33 o                         
   0   5  12          7.59          7.13         1.31 o                         
   1   5  12        117.69        124.59         4.82 o                         
   2   5  12         39.24         38.50         1.88 o                         
   3   5  12        267.87        263.49        10.43 o                         
   4   5  12         57.02         63.15         3.09 o                         
   5   5  12         72.10         76.30         3.71 o                         
   6   5  12          1.69          1.68         1.58 o                         
   7   5  12          1.11          0.27         2.92 o                         
  -4   6  12          2.78          3.94         1.95 o                         
  -3   6  12         49.90         58.51         4.80 o                         
  -2   6  12         36.80         30.53         2.32 o                         
  -1   6  12         31.80         28.33         2.12 o                         
   0   6  12        122.07        101.88         5.95 o                         
   1   6  12         38.24         39.15         2.39 o                         
   2   6  12         32.96         28.29         1.49 o                         
   3   6  12        173.61        182.93         6.90 o                         
   4   6  12         13.38         13.52         1.31 o                         
   5   6  12         12.81         12.64         1.49 o                         
   6   6  12          1.48          2.59         1.66 o                         
   7   6  12          0.30          3.49         5.39 o                         
  -4   7  12          6.05          4.39         2.87 o                         
  -3   7  12          4.01          2.36         2.24 o                         
  -2   7  12          0.01          1.54         1.81 o                         
  -1   7  12        151.34        174.98         8.54 o                         
   0   7  12         46.64         42.55         3.03 o                         
   1   7  12          9.84          5.14         1.40 o                         
   2   7  12          2.07          2.86         1.20 o                         
   3   7  12         47.96         45.21         2.14 o                         
   4   7  12         35.62         32.30         1.92 o                         
   5   7  12          2.12          2.01         1.54 o                         
   6   7  12          0.67          0.05         1.76 o                         
  -3   8  12          9.24         14.88         2.90 o                         
  -2   8  12         30.97         27.48         2.97 o                         
  -1   8  12        123.75        136.31         7.11 o                         
   0   8  12         60.41         55.72         4.36 o                         
   1   8  12        100.83         88.50         4.91 o                         
   2   8  12          0.85          0.26         1.19 o                         
   3   8  12          2.95          2.15         1.45 o                         
   4   8  12         45.76         43.67         2.30 o                         
   5   8  12          3.15          4.59         1.45 o                         
   6   8  12          2.78          2.19         1.92 o                         
  -3   9  12         12.57         15.85         3.87 o                         
  -2   9  12         36.17         32.48         2.88 o                         
  -1   9  12         37.44         38.43         2.93 o                         
   0   9  12          0.00         -0.49         1.79 o                         
   1   9  12         53.45         48.78         3.15 o                         
   2   9  12          0.54         -1.70         1.70 o                         
   3   9  12         32.39         35.72         3.34 o                         
   4   9  12         61.87         70.40         4.23 o                         
   5   9  12          3.32          2.71         2.10 o                         
   6   9  12          4.62          2.72         3.16 o                         
  -2  10  12         25.48         39.29         4.49 o                         
  -1  10  12          6.28          7.70         2.24 o                         
   0  10  12          5.47          3.91         1.86 o                         
   1  10  12         17.43         19.36         2.01 o                         
   2  10  12         13.89         11.93         1.70 o                         
   3  10  12          0.03          3.88         2.76 o                         
   4  10  12         13.08         31.94         8.36 o                         
   5  10  12          6.08          4.76         3.68 o                         
  -1  11  12          3.62          3.82         3.18 o                         
   0  11  12          5.34          9.87         2.18 o                         
   1  11  12          6.28          7.53         2.49 o                         
   2  11  12          0.19          2.95         1.87 o                         
   3  11  12          2.44          1.64         8.20 o                         
   4  11  12          3.28          5.66         8.67 o                         
   1  12  12          3.19          0.08         3.55 o                         
   2  12  12         40.08         37.28         6.51 o                         
  -3 -10  13          7.86          8.59         3.55 o                         
  -2 -10  13         27.20         26.12         2.40 o                         
  -1 -10  13          0.73         -1.82         1.82 o                         
   0 -10  13          8.75         11.02         2.07 o                         
  -4  -9  13          8.22          8.32         2.48 o                         
  -3  -9  13          5.41          8.36         1.90 o                         
  -2  -9  13          3.66          5.77         1.60 o                         
  -1  -9  13          0.13         -1.60         1.60 o                         
   0  -9  13          1.21         -0.60         1.75 o                         
   1  -9  13          0.16          2.93         1.96 o                         
   2  -9  13          3.21          0.02         2.74 o                         
  -5  -8  13          2.47          1.54         6.61 o                         
  -4  -8  13          0.69         -1.05         2.28 o                         
  -3  -8  13          0.06         -1.05         1.65 o                         
  -2  -8  13          5.68          4.74         1.43 o                         
  -1  -8  13         18.82         15.34         1.68 o                         
   0  -8  13          0.10          0.51         1.52 o                         
   1  -8  13          0.19         -1.77         1.77 o                         
   2  -8  13         32.06         39.52         4.06 o                         
   3  -8  13         27.82         29.47         3.83 o                         
  -5  -7  13          6.27          5.45         2.68 o                         
  -4  -7  13          2.34          4.23         1.75 o                         
  -3  -7  13          0.13          0.08         1.66 o                         
  -2  -7  13          1.87          2.64         1.38 o                         
  -1  -7  13          0.30         -1.18         1.33 o                         
   0  -7  13         55.62         57.66         2.90 o                         
   1  -7  13          1.87          2.15         1.51 o                         
   2  -7  13          5.57          3.15         1.84 o                         
   3  -7  13         43.63         47.97         3.26 o                         
  -5  -6  13          2.50          2.65         2.10 o                         
  -4  -6  13          1.18         -0.76         1.62 o                         
  -3  -6  13          0.72          0.96         1.64 o                         
  -2  -6  13         10.31          8.83         1.31 o                         
  -1  -6  13        141.28        137.66         5.80 o                         
   0  -6  13        110.04        115.03         5.01 o                         
   1  -6  13         65.50         62.79         4.16 o                         
   2  -6  13         37.04         35.87         2.18 o                         
   3  -6  13          0.07         -1.46         1.84 o                         
   4  -6  13          2.63          3.22         2.74 o                         
  -6  -5  13          1.50          4.08         3.08 o                         
  -5  -5  13         12.92          8.60         2.02 o                         
  -4  -5  13          1.25         -1.71         1.71 o                         
  -3  -5  13         14.65         17.87         2.12 o                         
  -2  -5  13         35.06         29.49         1.95 o                         
  -1  -5  13        114.19        116.81         5.06 o                         
   0  -5  13        139.85        144.53         6.01 o                         
   1  -5  13         49.01         51.43         3.06 o                         
   2  -5  13        105.32        105.41         4.79 o                         
   3  -5  13         15.78         13.78         2.36 o                         
   4  -5  13         41.63         42.70         4.94 o                         
   5  -5  13          0.02          2.91         4.16 o                         
  -6  -4  13          3.14          3.93         2.26 o                         
  -5  -4  13          4.43          4.91         1.91 o                         
  -4  -4  13          0.16          2.36         1.64 o                         
  -3  -4  13         64.24         71.11         4.78 o                         
  -2  -4  13         37.63         35.78         2.06 o                         
  -1  -4  13         10.37          9.99         1.18 o                         
   0  -4  13          2.64          3.11         1.03 o                         
   1  -4  13         94.13         92.66         4.14 o                         
   2  -4  13          2.73          4.18         1.28 o                         
   3  -4  13          9.91          8.78         1.63 o                         
   4  -4  13         66.65         67.78         8.54 o                         
   5  -4  13          6.49          2.22         2.44 o                         
  -6  -3  13          0.22          2.66         2.21 o                         
  -5  -3  13         15.93         18.10         2.16 o                         
  -4  -3  13         16.82         17.68         1.79 o                         
  -3  -3  13        199.29        195.05        10.49 o                         
  -2  -3  13         20.77         19.79         1.48 o                         
  -1  -3  13          3.27          6.25         1.11 o                         
   0  -3  13         10.06         10.82         1.15 o                         
   1  -3  13         45.38         44.09         2.67 o                         
   2  -3  13         32.45         33.59         2.09 o                         
   3  -3  13        110.47        101.54         5.05 o                         
   4  -3  13          4.19          4.62         1.75 o                         
   5  -3  13         11.00         12.56         3.41 o                         
  -6  -2  13          0.00          2.23         2.27 o                         
  -5  -2  13         60.50         59.21         3.40 o                         
  -4  -2  13          2.01          1.93         1.52 o                         
  -3  -2  13         42.59         44.09         4.77 o                         
  -2  -2  13        150.13        151.70         7.28 o                         
  -1  -2  13          5.66          3.98         0.97 o                         
   0  -2  13         60.57         52.66         2.42 o                         
   1  -2  13          7.90         14.00         1.22 o                         
   2  -2  13         10.36          9.24         1.14 o                         
   3  -2  13         68.85         74.83         3.98 o                         
   4  -2  13         21.25         17.33         1.84 o                         
   5  -2  13         31.66         35.27         2.64 o                         
   6  -2  13          3.60          6.20         3.52 o                         
  -6  -1  13          3.81          3.40         3.43 o                         
  -5  -1  13         11.75         11.14         2.05 o                         
  -4  -1  13        106.34        109.48         5.97 o                         
  -3  -1  13          4.04          4.48         1.29 o                         
  -2  -1  13          1.26          1.90         0.93 o                         
  -1  -1  13          1.13          0.90         0.89 o                         
   0  -1  13          0.05          1.26         0.88 o                         
   1  -1  13        431.00        519.70        21.73 o                         
   2  -1  13         48.89         53.20         2.58 o                         
   3  -1  13          1.59          2.75         1.30 o                         
   4  -1  13          0.51          0.24         1.50 o                         
   5  -1  13         13.01         17.62         2.16 o                         
   6  -1  13          6.34         11.23         2.44 o                         
  -6   0  13          6.15          7.06         2.51 o                         
  -5   0  13          7.83          6.32         2.02 o                         
  -4   0  13         26.55         28.91         2.08 o                         
  -3   0  13         17.40         19.13         2.19 o                         
  -2   0  13        138.75        150.87         7.62 o                         
  -1   0  13         33.08         31.81         2.27 o                         
   0   0  13         87.79        113.81         4.81 o                         
   1   0  13         44.47         48.02         2.70 o                         
   2   0  13         52.72         52.08         2.52 o                         
   3   0  13         45.68         44.72         2.31 o                         
   4   0  13         25.34         36.28         2.51 o                         
   5   0  13         12.51         13.39         1.98 o                         
   6   0  13         52.04         61.12         3.49 o                         
  -6   1  13          0.75         -1.58         2.63 o                         
  -5   1  13          2.71          4.31         1.94 o                         
  -4   1  13          0.11         -1.54         1.54 o                         
  -3   1  13          3.88          5.35         1.24 o                         
  -2   1  13         31.70         36.89         2.05 o                         
  -1   1  13         66.33         75.04         3.12 o                         
   0   1  13         33.41         33.40         2.93 o                         
   1   1  13         32.62         34.94         1.69 o                         
   2   1  13          0.22          0.48         1.05 o                         
   3   1  13          5.83          5.60         1.11 o                         
   4   1  13        242.71        202.07         8.29 o                         
   5   1  13         48.85         43.96         2.53 o                         
   6   1  13         13.53         11.44         2.17 o                         
  -5   2  13          5.93          4.79         2.27 o                         
  -4   2  13         25.21         30.09         2.59 o                         
  -3   2  13          2.73          1.58         1.17 o                         
  -2   2  13          0.65          1.33         0.95 o                         
  -1   2  13         60.79         66.98         3.68 o                         
   0   2  13        194.18        172.55         7.02 o                         
   1   2  13        222.34        238.49         9.40 o                         
   2   2  13          1.41         -0.06         0.97 o                         
   3   2  13          0.08          0.92         1.10 o                         
   4   2  13        127.67        104.93         4.47 o                         
   5   2  13         12.85         15.51         1.64 o                         
   6   2  13         26.14         27.83         2.56 o                         
  -5   3  13         64.67         75.78         4.44 o                         
  -4   3  13         20.21         21.18         2.03 o                         
  -3   3  13          2.73          3.97         1.13 o                         
  -2   3  13          0.00         -0.39         0.95 o                         
  -1   3  13          0.93          0.86         1.09 o                         
   0   3  13        126.39        142.20         5.78 o                         
   1   3  13        408.63        422.51        15.38 o                         
   2   3  13          5.92          7.10         1.08 o                         
   3   3  13         27.48         31.37         1.66 o                         
   4   3  13         13.37          7.63         1.29 o                         
   5   3  13          8.82          7.95         1.53 o                         
   6   3  13          1.37          1.31         1.86 o                         
   7   3  13          3.13          6.24         4.15 o                         
  -5   4  13          0.01          2.58         3.08 o                         
  -4   4  13         14.58         12.43         2.04 o                         
  -3   4  13        270.52        323.19        15.05 o                         
  -2   4  13         25.81         28.52         2.47 o                         
  -1   4  13          5.28          3.11         1.09 o                         
   0   4  13        322.07        343.37        13.33 o                         
   1   4  13        397.73        362.37        14.21 o                         
   2   4  13       1309.84       1405.96        50.49 o                         
   3   4  13        409.25        404.12        14.71 o                         
   4   4  13          3.53          3.80         1.27 o                         
   5   4  13          4.57          2.66         1.50 o                         
   6   4  13          0.03         -1.65         1.65 o                         
  -5   5  13          1.80         10.56         3.30 o                         
  -4   5  13          5.99          2.15         1.96 o                         
  -3   5  13         30.73         30.61         2.32 o                         
  -2   5  13         97.48         90.20         5.09 o                         
  -1   5  13        103.68         91.98         5.60 o                         
   0   5  13          1.92          3.12         1.33 o                         
   1   5  13         62.26         62.65         2.84 o                         
   2   5  13        112.86        116.34         4.79 o                         
   3   5  13          8.38          8.10         1.19 o                         
   4   5  13         13.82         14.71         1.40 o                         
   5   5  13         50.36         45.19         2.39 o                         
   6   5  13          4.77          4.83         1.82 o                         
  -4   6  13          2.36          2.05         1.97 o                         
  -3   6  13          1.45         -2.09         2.09 o                         
  -2   6  13         18.70         21.47         2.44 o                         
  -1   6  13         68.90         57.04         3.81 o                         
   0   6  13         67.92         76.13         4.34 o                         
   1   6  13         10.90         11.37         1.50 o                         
   2   6  13         46.27         46.63         2.33 o                         
   3   6  13          0.20          0.30         1.12 o                         
   4   6  13          5.21          5.18         1.30 o                         
   5   6  13          3.32          2.52         1.48 o                         
   6   6  13          0.04          1.08         1.87 o                         
  -4   7  13          1.85          5.54         2.83 o                         
  -3   7  13          0.24         -2.40         2.40 o                         
  -2   7  13         92.27         95.22         5.69 o                         
  -1   7  13         20.10         21.67         2.02 o                         
   0   7  13          8.84          7.30         1.63 o                         
   1   7  13         22.87         18.10         2.39 o                         
   2   7  13          8.41          7.54         1.34 o                         
   3   7  13          5.98          4.77         1.10 o                         
   4   7  13          9.93          8.68         1.25 o                         
   5   7  13         10.86          8.26         1.51 o                         
   6   7  13          0.85          1.08         2.07 o                         
  -3   8  13         31.20         29.05         3.05 o                         
  -2   8  13          0.02         -2.14         2.14 o                         
  -1   8  13          3.10          3.25         1.95 o                         
   0   8  13         17.31         17.96         3.07 o                         
   1   8  13         21.30         22.34         2.02 o                         
   2   8  13         10.52          9.36         1.52 o                         
   3   8  13          3.99          4.25         1.17 o                         
   4   8  13          3.96          5.42         1.25 o                         
   5   8  13          4.85          1.64         1.49 o                         
   6   8  13          3.35          1.46         2.10 o                         
  -2   9  13          2.79         -0.11         2.35 o                         
  -1   9  13         24.28         27.96         3.39 o                         
   0   9  13          8.91          9.22         2.20 o                         
   1   9  13         27.85         29.70         2.41 o                         
   2   9  13         18.13         18.49         1.83 o                         
   3   9  13          0.04          0.00         1.51 o                         
   4   9  13          0.32          0.25         1.34 o                         
  -1  10  13          0.88          2.80         3.15 o                         
   0  10  13          1.11          1.45         2.07 o                         
   1  10  13          3.18          1.06         1.77 o                         
   2  10  13          5.73          5.32         2.02 o                         
   3  10  13         21.58         22.34         2.14 o                         
   4  10  13         28.35         24.11         3.28 o                         
   5  10  13         14.31         17.53         4.63 o                         
   0  11  13         14.89         14.30         2.40 o                         
   1  11  13          6.20          3.84         1.98 o                         
   2  11  13         12.06         10.53         1.95 o                         
   3  11  13          7.54          8.57         2.83 o                         
   4  11  13          6.02          5.13         7.25 o                         
  -1 -10  14          1.75         10.85         8.12 o                         
  -3  -9  14          6.01          9.23         2.40 o                         
  -2  -9  14          0.28          2.78         1.72 o                         
  -1  -9  14          0.00         -1.43         2.02 o                         
   0  -9  14          0.29         -0.98         1.87 o                         
   1  -9  14          4.58         12.29         2.04 o                         
  -4  -8  14          9.36          6.15         2.01 o                         
  -3  -8  14          8.42          6.10         2.27 o                         
  -2  -8  14          0.56         -0.56         1.49 o                         
  -1  -8  14         15.39         17.49         1.76 o                         
   0  -8  14         37.11         40.65         3.16 o                         
   1  -8  14          4.40          2.25         1.67 o                         
   2  -8  14         30.94         31.47         2.63 o                         
  -5  -7  14          0.05         -1.01         5.02 o                         
  -4  -7  14          0.02         -1.81         1.99 o                         
  -3  -7  14          2.95          5.58         1.68 o                         
  -2  -7  14          3.03         -0.37         1.47 o                         
  -1  -7  14         46.51         43.93         2.43 o                         
   0  -7  14          1.59          1.11         1.50 o                         
   1  -7  14         40.24         41.31         3.51 o                         
   2  -7  14          2.07          1.47         1.74 o                         
   3  -7  14          2.01          0.35         2.37 o                         
  -5  -6  14          0.12         -2.06         2.06 o                         
  -4  -6  14          0.80          0.17         1.74 o                         
  -3  -6  14          0.73          1.53         1.77 o                         
  -2  -6  14          4.14          5.38         1.56 o                         
  -1  -6  14        161.78        153.98         6.51 o                         
   0  -6  14          0.09          2.02         1.33 o                         
   1  -6  14         71.20         61.50         3.11 o                         
   2  -6  14         15.99         14.30         1.73 o                         
   3  -6  14          5.54          6.05         2.19 o                         
   4  -6  14          1.46          0.99         2.44 o                         
  -5  -5  14          6.31          4.26         2.27 o                         
  -4  -5  14          6.65          5.51         1.82 o                         
  -3  -5  14         25.57         28.43         2.45 o                         
  -2  -5  14         13.55         11.40         1.52 o                         
  -1  -5  14         24.95         25.83         1.71 o                         
   0  -5  14         21.44         21.76         2.06 o                         
   1  -5  14        275.65        266.98        12.09 o                         
   2  -5  14        288.09        300.57        11.96 o                         
   3  -5  14          0.54         -1.69         1.81 o                         
   4  -5  14          1.03         -0.10         2.23 o                         
  -5  -4  14          0.15          2.44         2.13 o                         
  -4  -4  14          2.34          4.62         1.84 o                         
  -3  -4  14        127.58        144.40        13.25 o                         
  -2  -4  14         27.03         30.67         1.97 o                         
  -1  -4  14          9.22          7.39         1.20 o                         
   1  -4  14         32.43         29.45         1.78 o                         
   2  -4  14          8.44          9.29         1.40 o                         
   3  -4  14        138.93        132.61         6.87 o                         
   4  -4  14         11.47         16.83         2.21 o                         
   5  -4  14          7.72         10.21         2.80 o                         
  -6  -3  14          0.66         -3.56         3.56 o                         
  -5  -3  14          2.18          1.12         2.28 o                         
  -4  -3  14          9.25          7.07         1.97 o                         
  -3  -3  14         32.05         35.81         2.66 o                         
  -2  -3  14          0.00          2.04         1.26 o                         
  -1  -3  14        131.59        147.25         6.05 o                         
   0  -3  14         41.27         45.39         2.79 o                         
   1  -3  14         40.19         41.65         3.15 o                         
   2  -3  14         22.27         28.87         1.80 o                         
   3  -3  14         48.09         43.42         2.57 o                         
   4  -3  14          3.57          6.28         1.91 o                         
   5  -3  14         19.89         25.85         2.74 o                         
  -6  -2  14          6.33          8.51         3.10 o                         
  -5  -2  14          3.94          3.46         2.14 o                         
  -4  -2  14          3.66          0.61         1.66 o                         
  -3  -2  14         42.12         37.97         2.48 o                         
  -2  -2  14          0.98         -1.04         1.04 o                         
  -1  -2  14        243.98        283.59        11.13 o                         
   0  -2  14          3.35          4.02         0.97 o                         
   1  -2  14          0.08          0.43         1.02 o                         
   2  -2  14         33.30         33.37         1.94 o                         
   3  -2  14         19.31         23.82         2.18 o                         
   4  -2  14          4.61          7.85         1.73 o                         
   5  -2  14          0.04         -0.25         2.04 o                         
   6  -2  14          8.74         13.53         3.10 o                         
  -6  -1  14         10.45         14.77         4.67 o                         
  -5  -1  14          0.39         -1.54         2.14 o                         
  -4  -1  14         13.69         10.60         1.69 o                         
  -3  -1  14          2.39          2.26         1.44 o                         
  -2  -1  14         30.44         35.71         1.98 o                         
  -1  -1  14         87.12         88.10         3.62 o                         
   0  -1  14         42.46         39.36         1.92 o                         
   1  -1  14          1.61          4.63         0.97 o                         
   2  -1  14          6.23          4.67         1.09 o                         
   3  -1  14         64.37         75.93         5.77 o                         
   4  -1  14          1.25          2.88         1.56 o                         
   5  -1  14          8.73          7.17         2.05 o                         
   6  -1  14          1.46         -0.48         2.33 o                         
  -6   0  14          0.07         -8.17         8.70 o                         
  -5   0  14          2.11          3.51         2.19 o                         
  -4   0  14         88.10         92.47         4.79 o                         
  -3   0  14          6.79          6.48         1.43 o                         
  -2   0  14        170.72        192.82         8.40 o                         
  -1   0  14         18.10         17.02         1.19 o                         
   0   0  14          3.50          2.07         0.92 o                         
   1   0  14          0.91          1.33         0.91 o                         
   2   0  14         55.34         59.24         2.80 o                         
   3   0  14        151.38        141.61        10.31 o                         
   4   0  14         91.31         74.96         4.24 o                         
   5   0  14          0.32         -0.52         1.89 o                         
   6   0  14         17.92         16.49         2.47 o                         
  -5   1  14          2.58         -0.19         2.61 o                         
  -4   1  14          0.86         -0.25         1.66 o                         
  -3   1  14          0.53          1.42         1.29 o                         
  -2   1  14         69.10         56.91         4.02 o                         
  -1   1  14        168.24        182.09         6.84 o                         
   0   1  14          3.90          4.26         0.93 o                         
   1   1  14          1.13          1.50         0.89 o                         
   2   1  14         22.37         28.28         2.15 o                         
   3   1  14         74.36         67.60         3.36 o                         
   4   1  14          0.08         -1.36         1.36 o                         
   5   1  14          4.26          6.42         1.74 o                         
   6   1  14          0.29          4.97         2.19 o                         
  -5   2  14          0.21          0.48         2.52 o                         
  -4   2  14          1.73          0.82         1.50 o                         
  -3   2  14         13.41         14.18         1.45 o                         
  -2   2  14          5.02          4.44         1.16 o                         
  -1   2  14          2.76          1.90         0.90 o                         
   0   2  14        388.13        389.40        15.11 o                         
   1   2  14          2.68          5.26         0.95 o                         
   2   2  14        100.70        113.56         4.85 o                         
   3   2  14          1.04          1.60         1.18 o                         
   4   2  14         18.49         18.53         1.53 o                         
   5   2  14          5.96          6.77         1.64 o                         
   6   2  14         20.47         22.51         2.55 o                         
  -5   3  14         16.68         18.95         2.94 o                         
  -4   3  14         14.58         10.50         1.95 o                         
  -3   3  14          1.50          1.64         1.18 o                         
  -2   3  14          7.57          5.46         1.08 o                         
  -1   3  14         76.21         91.54         5.46 o                         
   0   3  14         69.77         70.00         3.59 o                         
   1   3  14          0.04          1.85         0.95 o                         
   2   3  14        177.33        182.76         7.34 o                         
   3   3  14          1.81          2.54         1.17 o                         
   4   3  14         16.37         15.26         1.46 o                         
   5   3  14         31.40         32.37         2.47 o                         
   6   3  14          5.83          8.11         1.83 o                         
  -5   4  14          3.67          4.46         2.54 o                         
  -4   4  14         24.31         27.18         2.78 o                         
  -3   4  14          0.04          0.34         1.58 o                         
  -2   4  14          1.71         -0.14         1.39 o                         
  -1   4  14         11.25         13.02         1.40 o                         
   0   4  14          0.06         -0.46         0.90 o                         
   1   4  14         80.00         90.91         4.04 o                         
   2   4  14        185.05        193.60         7.30 o                         
   3   4  14        123.16        117.91         5.15 o                         
   4   4  14         12.63         15.92         1.47 o                         
   5   4  14          6.78          4.65         1.59 o                         
   6   4  14          0.04         -0.04         1.83 o                         
  -4   5  14         31.53         31.54         2.57 o                         
  -3   5  14         51.02         49.55         2.98 o                         
  -2   5  14         14.36         13.44         2.32 o                         
  -1   5  14        100.31         85.17         4.87 o                         
   0   5  14         16.55         15.10         1.94 o                         
   1   5  14          2.10          2.45         1.00 o                         
   2   5  14        229.59        236.36         8.86 o                         
   3   5  14         22.44         22.87         1.57 o                         
   4   5  14         39.47         43.51         2.23 o                         
   5   5  14          3.99          1.03         1.57 o                         
   6   5  14          0.88          2.77         2.00 o                         
  -4   6  14          1.30         -0.91         2.09 o                         
  -3   6  14          0.43          3.66         2.45 o                         
  -2   6  14         34.78         34.12         3.54 o                         
  -1   6  14         24.54         26.14         2.19 o                         
   0   6  14          0.01          0.56         1.52 o                         
   1   6  14         14.68         13.36         1.45 o                         
   2   6  14         75.37         75.84         3.44 o                         
   3   6  14         15.81         15.88         1.40 o                         
   4   6  14         59.85         59.85         3.72 o                         
   5   6  14          0.11         -1.37         1.48 o                         
   6   6  14          3.49          3.93         1.95 o                         
  -3   7  14          0.18         -2.98         2.98 o                         
  -2   7  14          2.24          7.06         2.18 o                         
  -1   7  14          2.70          5.26         1.86 o                         
   0   7  14        109.12         95.96         5.29 o                         
   1   7  14          4.59          1.87         1.50 o                         
   2   7  14          0.01         -0.41         1.31 o                         
   3   7  14         17.69         19.44         1.51 o                         
   4   7  14         13.00         10.99         1.47 o                         
   5   7  14          4.11          1.64         1.54 o                         
   6   7  14          2.34          3.33         1.97 o                         
  -3   8  14          0.01         -3.13         3.13 o                         
  -2   8  14          8.13          6.50         2.53 o                         
  -1   8  14         25.98         31.34         3.46 o                         
   0   8  14         13.89         15.44         1.99 o                         
   1   8  14          0.03         -0.30         1.71 o                         
   2   8  14          0.43         -1.17         1.38 o                         
   3   8  14          4.80          7.04         1.45 o                         
   4   8  14          0.00         -1.45         1.45 o                         
   5   8  14          0.00          1.98         1.58 o                         
   6   8  14          9.26         13.41         3.89 o                         
  -2   9  14         22.34         28.18         5.36 o                         
  -1   9  14          4.95          9.10         2.13 o                         
   0   9  14         32.38         36.69         3.59 o                         
   1   9  14          1.08         -0.69         1.78 o                         
   2   9  14          4.76          1.67         1.68 o                         
   3   9  14          9.63          8.74         2.23 o                         
   4   9  14         19.78         21.06         1.89 o                         
   5   9  14         17.71         14.98         1.78 o                         
  -1  10  14         43.75         47.46         4.83 o                         
   0  10  14         29.13         29.87         3.01 o                         
   1  10  14         31.19         25.62         2.49 o                         
   2  10  14          0.42          3.56         2.03 o                         
   3  10  14          4.45          4.21         1.85 o                         
   4  10  14         23.34         24.07         3.44 o                         
   0  11  14         35.87         23.99         4.04 o                         
   1  11  14          9.74          8.38         3.48 o                         
   2  11  14         18.00         22.88         2.40 o                         
   3  11  14          1.91          7.42         2.82 o                         
  -2  -9  15         23.70         22.99         2.16 o                         
  -1  -9  15         20.84         23.22         2.14 o                         
   0  -9  15         12.42         11.30         1.93 o                         
  -4  -8  15          0.54         10.26         5.71 o                         
  -3  -8  15          0.24          1.75         2.01 o                         
  -2  -8  15          4.88          4.65         1.78 o                         
  -1  -8  15         81.36         92.77         4.56 o                         
   0  -8  15         18.23         15.43         1.85 o                         
   1  -8  15          3.34          2.37         1.89 o                         
   2  -8  15         15.30         15.09         2.96 o                         
  -4  -7  15          0.16         -2.00         2.00 o                         
  -3  -7  15          1.15          2.26         1.83 o                         
  -2  -7  15          4.99          5.57         1.60 o                         
  -1  -7  15         14.50         21.42         1.89 o                         
   0  -7  15         32.67         31.41         2.16 o                         
   1  -7  15          1.97          1.81         1.74 o                         
   2  -7  15          0.00         -1.04         1.96 o                         
   3  -7  15         10.87         10.73         2.90 o                         
  -5  -6  15          7.15          5.57         2.83 o                         
  -4  -6  15          2.57         -1.29         2.10 o                         
  -3  -6  15          2.94          0.96         1.80 o                         
  -2  -6  15          0.47          1.79         1.61 o                         
  -1  -6  15          0.75         -1.47         1.47 o                         
   0  -6  15        214.38        254.05        11.12 o                         
   1  -6  15          3.20          4.95         1.71 o                         
   2  -6  15          3.68          2.42         1.81 o                         
   3  -6  15         14.64          8.89         2.34 o                         
  -5  -5  15          0.29          0.08         2.14 o                         
  -4  -5  15         14.60         14.67         2.91 o                         
  -3  -5  15         45.11         42.54         2.86 o                         
  -2  -5  15          0.49          0.07         1.49 o                         
  -1  -5  15          5.90          8.82         1.42 o                         
   0  -5  15         27.11         26.94         1.84 o                         
   1  -5  15          5.05          5.01         1.40 o                         
   2  -5  15        174.03        180.86         7.67 o                         
   3  -5  15          2.23          3.12         1.97 o                         
   4  -5  15          4.97          8.07         2.55 o                         
  -5  -4  15         11.40         13.22         2.32 o                         
  -4  -4  15          0.92         -0.08         1.91 o                         
  -3  -4  15          9.93         12.11         2.19 o                         
  -2  -4  15         62.41         64.77         4.35 o                         
  -1  -4  15          2.07         -0.32         1.47 o                         
   0  -4  15         81.05         78.97         3.81 o                         
   1  -4  15          1.60          2.23         1.24 o                         
   2  -4  15          9.46          9.85         1.52 o                         
   3  -4  15        160.52        177.29         8.17 o                         
   4  -4  15          1.50          3.98         2.11 o                         
   5  -4  15         19.36         21.30         3.72 o                         
  -5  -3  15          1.12         -0.06         2.07 o                         
  -4  -3  15          2.60         -0.33         1.81 o                         
  -3  -3  15         29.09         24.16         2.37 o                         
  -2  -3  15          0.14         -0.10         1.21 o                         
  -1  -3  15         16.54         10.83         1.29 o                         
   0  -3  15         10.99         14.84         1.39 o                         
   1  -3  15         40.88         37.04         2.33 o                         
   2  -3  15         13.17         18.49         1.55 o                         
   3  -3  15         67.03         57.44         5.54 o                         
   4  -3  15         17.83         15.88         2.20 o                         
   5  -3  15          1.66          1.20         2.37 o                         
  -5  -2  15          2.69          0.73         2.18 o                         
  -4  -2  15          1.94          3.74         1.85 o                         
  -3  -2  15          0.01          0.51         1.45 o                         
  -2  -2  15         64.39         67.61         4.06 o                         
  -1  -2  15          7.08          6.65         1.12 o                         
   0  -2  15         53.14         56.54         3.05 o                         
   1  -2  15         24.22         25.51         1.62 o                         
   2  -2  15          2.22          0.02         1.24 o                         
   3  -2  15         42.36         33.87         2.38 o                         
   4  -2  15          0.35          3.39         1.81 o                         
   5  -2  15         77.14         85.76         6.61 o                         
  -5  -1  15          3.61         -1.28         2.22 o                         
  -4  -1  15         17.13         21.58         2.12 o                         
  -3  -1  15         28.77         23.11         1.89 o                         
  -2  -1  15        268.95        250.82         9.95 o                         
  -1  -1  15          2.67          3.79         1.06 o                         
   0  -1  15          2.65          3.92         1.04 o                         
   1  -1  15        140.38        141.90         5.51 o                         
   2  -1  15          9.21          9.10         1.28 o                         
   3  -1  15         37.59         29.39         2.63 o                         
   4  -1  15          1.43          1.29         1.66 o                         
   5  -1  15          0.22         -0.09         2.49 o                         
   6  -1  15          7.24          9.84         3.65 o                         
  -5   0  15          7.28          5.32         2.56 o                         
  -4   0  15         58.43         66.78         3.67 o                         
  -3   0  15         98.53         91.22         4.71 o                         
  -2   0  15        119.86        123.26         5.66 o                         
  -1   0  15         43.25         43.00         2.15 o                         
   0   0  15         13.30         11.28         1.26 o                         
   1   0  15        144.53        138.64         5.79 o                         
   2   0  15         24.60         24.90         1.83 o                         
   3   0  15        140.02        121.28         5.50 o                         
   4   0  15         17.40         14.93         1.79 o                         
   5   0  15         34.01         33.71         3.19 o                         
   6   0  15         27.23         27.69         2.59 o                         
  -5   1  15          1.58          0.07         2.39 o                         
  -4   1  15          0.76         -1.73         1.73 o                         
  -3   1  15          3.53          6.44         1.38 o                         
  -2   1  15          4.96          4.82         1.52 o                         
  -1   1  15          5.24          5.83         1.11 o                         
   0   1  15         20.35         22.38         1.43 o                         
   1   1  15        185.70        189.44         7.65 o                         
   2   1  15         61.82         61.40         4.78 o                         
   3   1  15         39.86         27.69         2.02 o                         
   4   1  15          0.11          0.15         1.47 o                         
   5   1  15          2.10          3.91         1.82 o                         
   6   1  15          6.94          6.48         2.35 o                         
  -5   2  15          2.60          2.19         2.80 o                         
  -4   2  15          2.74          0.78         1.75 o                         
  -3   2  15         11.93         13.97         1.55 o                         
  -2   2  15         15.04         16.48         1.44 o                         
  -1   2  15        172.84        170.90         7.49 o                         
   0   2  15        205.78        217.18         8.59 o                         
   1   2  15        146.73        147.08         5.65 o                         
   2   2  15         91.80         87.40         4.01 o                         
   3   2  15         43.49         42.64         2.30 o                         
   4   2  15          4.55          3.00         1.46 o                         
   5   2  15         69.80         67.57         3.28 o                         
   6   2  15          0.44         -2.14         2.14 o                         
  -5   3  15         16.39         13.26         3.13 o                         
  -4   3  15          3.21         -0.60         2.05 o                         
  -3   3  15         34.91         33.09         2.13 o                         
  -2   3  15          5.96          4.97         1.20 o                         
  -1   3  15        112.12        124.34         9.44 o                         
   0   3  15          1.38         -0.46         1.03 o                         
   1   3  15        824.57        845.78        30.45 o                         
   2   3  15        153.94        162.20         7.50 o                         
   3   3  15         19.00         19.21         1.59 o                         
   4   3  15         34.12         39.25         2.15 o                         
   5   3  15          0.05          1.46         1.64 o                         
   6   3  15         28.91         27.83         2.34 o                         
  -4   4  15          3.33         -0.77         2.58 o                         
  -3   4  15         14.58         13.77         1.94 o                         
  -2   4  15         12.40         14.16         2.23 o                         
  -1   4  15         26.21         29.20         1.98 o                         
   0   4  15          9.25         10.89         1.15 o                         
   1   4  15         24.45         25.41         1.62 o                         
   2   4  15         41.78         37.45         1.94 o                         
   3   4  15         94.48        105.56         4.47 o                         
   4   4  15          3.80          2.53         1.37 o                         
   5   4  15          0.02         -1.37         1.95 o                         
   6   4  15          3.08          6.58         2.12 o                         
  -4   5  15          8.90          7.56         2.71 o                         
  -3   5  15         29.68         29.84         2.28 o                         
  -2   5  15         62.83         69.44         3.74 o                         
  -1   5  15         32.58         34.90         2.65 o                         
   0   5  15         53.37         54.97         2.94 o                         
   1   5  15          7.55          6.92         1.11 o                         
   2   5  15          0.43         -0.77         1.13 o                         
   3   5  15        169.73        174.13         6.79 o                         
   4   5  15         18.67         19.46         1.70 o                         
   5   5  15          0.99          0.90         1.62 o                         
   6   5  15          6.29          8.33         2.08 o                         
  -4   6  15          0.44         -2.16         2.16 o                         
  -3   6  15          0.29          0.54         2.52 o                         
  -2   6  15         89.65         92.96         8.46 o                         
  -1   6  15         51.52         43.84         2.90 o                         
   0   6  15         56.79         50.30         5.45 o                         
   1   6  15         29.50         27.44         2.03 o                         
   2   6  15         76.19         81.09         3.66 o                         
   3   6  15         49.08         44.07         2.29 o                         
   4   6  15         39.26         37.25         2.14 o                         
   5   6  15          2.46          3.33         1.63 o                         
   6   6  15          7.63          9.95         2.27 o                         
  -3   7  15          3.13          4.94         2.71 o                         
  -2   7  15          2.45         -0.47         2.35 o                         
  -1   7  15          1.31          1.60         1.92 o                         
   0   7  15          9.31          8.91         1.88 o                         
   1   7  15         19.84         14.15         1.52 o                         
   2   7  15         48.06         44.47         2.65 o                         
   3   7  15         34.50         29.97         1.84 o                         
   4   7  15         16.80         17.67         1.67 o                         
   5   7  15          2.50          3.75         1.73 o                         
   6   7  15          0.15          5.05         2.50 o                         
  -2   8  15          0.09          1.38         2.65 o                         
  -1   8  15          5.30          4.15         2.35 o                         
   0   8  15          4.52          2.48         2.00 o                         
   1   8  15         10.76          9.65         1.98 o                         
   2   8  15          1.53          2.23         1.53 o                         
   3   8  15          9.24         10.56         1.67 o                         
   4   8  15         10.51          9.98         1.55 o                         
   5   8  15          0.17          1.07         2.18 o                         
  -2   9  15          2.32         -2.69         6.11 o                         
  -1   9  15         35.55         37.82         4.31 o                         
   0   9  15         61.84         53.75         3.54 o                         
   1   9  15          4.66          4.43         1.87 o                         
   2   9  15          0.31         -0.37         1.74 o                         
   3   9  15          0.21         -0.46         1.88 o                         
   4   9  15         36.21         44.07         2.51 o                         
   5   9  15          0.27          3.02         2.46 o                         
  -1  10  15          3.05         -2.19         8.15 o                         
   1  10  15          5.99          4.23         2.19 o                         
   2  10  15          0.12         -2.32         2.32 o                         
   3  10  15          2.94          4.51         2.98 o                         
   4  10  15         10.30          9.75         2.41 o                         
   1  11  15         18.14         25.90         4.81 o                         
   2  11  15         21.99         23.96         4.25 o                         
  -1  -9  16         22.62         16.55         5.82 o                         
  -3  -8  16         33.37         38.85         4.33 o                         
  -2  -8  16         19.42         19.60         2.05 o                         
  -1  -8  16         16.96         16.86         2.14 o                         
   0  -8  16          0.20          0.18         1.90 o                         
   1  -8  16          5.55          8.02         1.93 o                         
  -4  -7  16          3.70          3.64         4.25 o                         
  -3  -7  16          0.92          2.41         2.26 o                         
  -2  -7  16          9.58          8.58         2.01 o                         
  -1  -7  16         12.67         18.40         1.90 o                         
   0  -7  16         34.51         34.54         2.78 o                         
   1  -7  16          0.22          0.65         1.78 o                         
   2  -7  16          0.34         -1.96         1.97 o                         
  -4  -6  16          0.14         -0.11         2.19 o                         
  -3  -6  16         11.21         10.07         2.01 o                         
  -2  -6  16          0.93         -0.44         1.52 o                         
  -1  -6  16         12.33         13.90         1.78 o                         
   0  -6  16         23.65         26.51         2.00 o                         
   1  -6  16         22.66         27.83         2.77 o                         
   2  -6  16          8.55          5.87         1.88 o                         
   3  -6  16         14.11         11.42         2.49 o                         
  -5  -5  16          3.10          1.89         4.68 o                         
  -4  -5  16          7.61          6.88         2.08 o                         
  -3  -5  16          0.64          3.05         2.68 o                         
  -2  -5  16         13.32         11.35         2.23 o                         
  -1  -5  16         12.61         11.68         1.58 o                         
   0  -5  16          3.30          2.62         1.44 o                         
   1  -5  16         27.47         29.37         2.07 o                         
   2  -5  16         31.57         35.79         2.63 o                         
   3  -5  16          0.73          4.82         2.12 o                         
   4  -5  16          8.40          6.11         3.37 o                         
  -5  -4  16          1.12          3.59         2.22 o                         
  -4  -4  16          4.06          4.82         1.95 o                         
  -3  -4  16         13.41          9.98         2.39 o                         
  -2  -4  16          4.33          4.99         1.44 o                         
  -1  -4  16         20.91         19.55         1.61 o                         
   0  -4  16         65.39         58.42         3.32 o                         
   1  -4  16          1.69          1.17         1.36 o                         
   2  -4  16          0.51         -0.34         1.61 o                         
   3  -4  16         58.70         70.52         3.87 o                         
   4  -4  16          5.37          9.34         2.47 o                         
  -5  -3  16          7.58          5.68         2.83 o                         
  -4  -3  16          7.57          8.58         2.02 o                         
  -3  -3  16         22.58         16.83         2.34 o                         
  -2  -3  16        172.24        201.49         8.16 o                         
  -1  -3  16          0.46         -1.24         1.24 o                         
   0  -3  16         27.96         26.00         1.98 o                         
   1  -3  16          0.12         -0.47         1.30 o                         
   2  -3  16          0.44          1.82         1.42 o                         
   3  -3  16        112.01        110.78         5.53 o                         
   4  -3  16         12.36         16.08         2.33 o                         
   5  -3  16          3.51          2.96         3.40 o                         
  -5  -2  16          0.23         -1.48         3.06 o                         
  -4  -2  16          0.80          2.41         1.95 o                         
  -3  -2  16         14.07         17.96         2.13 o                         
  -2  -2  16         45.19         43.45         2.40 o                         
  -1  -2  16         10.42          9.14         1.24 o                         
   0  -2  16         11.55         13.49         1.36 o                         
   1  -2  16          6.06          4.03         1.24 o                         
   2  -2  16          0.28         -1.28         1.28 o                         
   3  -2  16         38.09         42.10         3.26 o                         
   4  -2  16         12.03         10.98         2.03 o                         
   5  -2  16         15.92         17.66         2.67 o                         
  -5  -1  16          5.29          0.78         2.40 o                         
  -4  -1  16          2.21          2.55         1.93 o                         
  -3  -1  16         20.85         25.14         2.66 o                         
  -2  -1  16         98.13        103.97         4.36 o                         
  -1  -1  16         11.28         14.44         1.31 o                         
   0  -1  16          1.83          1.40         1.06 o                         
   1  -1  16        119.40        137.28         6.63 o                         
   2  -1  16        158.54        132.88         5.75 o                         
   3  -1  16          0.24         -0.31         1.55 o                         
   4  -1  16        124.25        124.55         6.30 o                         
   5  -1  16         26.86         31.01         2.82 o                         
  -5   0  16          0.14          0.22         3.05 o                         
  -4   0  16          2.88          2.68         1.92 o                         
  -3   0  16          0.94         -0.32         1.55 o                         
  -2   0  16        144.38        123.57         6.36 o                         
  -1   0  16         19.74         20.91         1.45 o                         
   0   0  16         30.08         29.66         2.04 o                         
   1   0  16         28.61         30.15         1.68 o                         
   2   0  16        128.90        112.45         5.01 o                         
   3   0  16          7.07          7.06         1.50 o                         
   4   0  16          0.41          1.38         1.76 o                         
   5   0  16         41.04         48.05         3.14 o                         
  -5   1  16          1.20          2.37         2.55 o                         
  -4   1  16          0.17          2.11         1.92 o                         
  -3   1  16          0.02          0.57         1.46 o                         
  -2   1  16          9.78          7.09         1.71 o                         
  -1   1  16        106.19        104.77         4.64 o                         
   0   1  16          9.15         11.25         1.23 o                         
   1   1  16         41.12         46.32         2.28 o                         
   2   1  16         36.70         38.40         2.58 o                         
   3   1  16         22.57         21.36         1.69 o                         
   4   1  16        143.30        139.19         6.31 o                         
   5   1  16          0.00         -0.23         1.86 o                         
   6   1  16         10.93          6.62         2.50 o                         
  -5   2  16          3.39          1.81         2.91 o                         
  -4   2  16          2.80          1.47         1.82 o                         
  -3   2  16         17.41         17.44         1.71 o                         
  -2   2  16          0.15         -1.25         1.25 o                         
  -1   2  16          5.85          5.66         1.19 o                         
   0   2  16         90.86         95.14         4.61 o                         
   1   2  16        109.22        111.48         4.51 o                         
   2   2  16         82.30         76.63         3.71 o                         
   3   2  16         28.42         29.79         2.07 o                         
   4   2  16         17.71         19.37         1.84 o                         
   5   2  16         14.31         15.65         1.96 o                         
   6   2  16          7.69          7.33         2.28 o                         
  -4   3  16          3.70          1.41         2.23 o                         
  -3   3  16          0.23          0.84         1.48 o                         
  -2   3  16          0.46         -0.17         1.27 o                         
  -1   3  16          0.22         -0.09         1.40 o                         
   0   3  16         22.20         17.87         1.33 o                         
   1   3  16        170.13        181.98         6.94 o                         
   2   3  16        146.90        146.42         6.93 o                         
   3   3  16          0.49          2.94         1.33 o                         
   4   3  16          9.71         10.11         1.56 o                         
   5   3  16          0.77         -0.11         1.73 o                         
   6   3  16         16.37         22.98         2.28 o                         
  -4   4  16          0.07          0.69         2.40 o                         
  -3   4  16         63.06         73.97         4.56 o                         
  -2   4  16          4.43          3.15         1.46 o                         
  -1   4  16          2.21          1.90         1.39 o                         
   0   4  16         17.23         20.96         1.44 o                         
   1   4  16         50.97         46.34         2.43 o                         
   2   4  16         20.72         16.94         1.42 o                         
   3   4  16          7.17          6.36         1.38 o                         
   4   4  16         16.65         17.49         1.74 o                         
   5   4  16          6.63          7.64         2.31 o                         
   6   4  16          7.96          9.94         2.07 o                         
  -4   5  16          0.09          1.28         2.52 o                         
  -3   5  16          1.08          1.78         1.90 o                         
  -2   5  16          7.62          8.11         1.88 o                         
  -1   5  16         10.31          8.77         1.63 o                         
   0   5  16         18.14         17.92         1.56 o                         
   1   5  16          0.49          1.41         1.18 o                         
   2   5  16          0.43         -0.93         1.27 o                         
   3   5  16          1.04          0.59         1.35 o                         
   4   5  16         66.66         62.27         3.50 o                         
   5   5  16          0.43         -2.40         2.67 o                         
   6   5  16          0.29         -0.96         1.98 o                         
  -3   6  16          8.00          7.10         2.86 o                         
  -2   6  16         47.53         38.41         3.14 o                         
  -1   6  16         16.52         13.34         2.50 o                         
   0   6  16         27.22         25.73         2.29 o                         
   1   6  16          2.50          2.96         1.26 o                         
   2   6  16         39.94         39.33         2.08 o                         
   3   6  16          5.90          5.67         1.47 o                         
   4   6  16         53.07         53.04         2.92 o                         
   5   6  16          7.58          6.19         1.90 o                         
   6   6  16          0.67          4.30         4.18 o                         
  -3   7  16         18.31         15.84         3.05 o                         
  -2   7  16          8.12          9.64         2.67 o                         
  -1   7  16         22.48         25.06         2.59 o                         
   0   7  16          2.19         -1.72         1.80 o                         
   1   7  16         12.64         13.90         1.74 o                         
   2   7  16          1.86          1.15         1.63 o                         
   3   7  16          2.41          1.51         1.40 o                         
   4   7  16          0.90          0.05         1.52 o                         
   5   7  16          4.45          1.36         2.31 o                         
  -2   8  16          2.83          3.23         2.65 o                         
  -1   8  16          0.23          3.10         3.67 o                         
   0   8  16          2.53          1.94         2.11 o                         
   1   8  16         38.61         40.71         2.90 o                         
   2   8  16          1.22          0.87         1.56 o                         
   3   8  16         27.36         39.29         2.61 o                         
   4   8  16          5.50          0.94         1.59 o                         
   5   8  16          3.36          0.35         2.31 o                         
  -1   9  16          0.56          0.25         2.78 o                         
   0   9  16         12.05         11.16         2.34 o                         
   1   9  16          3.21          7.38         2.18 o                         
   2   9  16          1.41          1.02         2.00 o                         
   3   9  16         59.24         59.63         3.39 o                         
   4   9  16         12.59         10.70         4.06 o                         
   0  10  16         65.94         81.68         9.36 o                         
   1  10  16          0.61          2.68         2.20 o                         
   2  10  16          1.37         -0.79         2.05 o                         
   3  10  16          1.85         -0.62         2.68 o                         
  -2  -8  17         32.45         30.97         3.87 o                         
  -1  -8  17         13.14          9.53         1.94 o                         
   0  -8  17          1.52          4.53         2.69 o                         
  -3  -7  17          0.09         -0.56         2.11 o                         
  -2  -7  17         12.16          9.18         2.95 o                         
  -1  -7  17        169.14        187.91         8.07 o                         
   0  -7  17          1.42          0.26         2.29 o                         
   1  -7  17         24.24         27.09         2.32 o                         
   2  -7  17          0.03          1.25         2.95 o                         
  -4  -6  17          9.02         10.80         2.68 o                         
  -3  -6  17          3.27          2.43         2.17 o                         
  -2  -6  17          8.78         10.57         1.76 o                         
  -1  -6  17         17.50         17.41         2.33 o                         
   0  -6  17         42.30         45.25         3.30 o                         
   1  -6  17          0.35         -0.33         1.83 o                         
   2  -6  17         38.55         39.86         2.81 o                         
   3  -6  17          0.03         -2.59         2.59 o                         
  -4  -5  17         34.09         34.77         2.76 o                         
  -3  -5  17         13.86         14.78         2.86 o                         
  -2  -5  17          3.20          4.75         1.80 o                         
  -1  -5  17          2.33          1.65         1.72 o                         
   0  -5  17          9.26          8.25         1.71 o                         
   1  -5  17          0.16         -1.62         1.62 o                         
   2  -5  17          3.25          4.23         1.84 o                         
   3  -5  17          0.65          0.47         2.46 o                         
  -4  -4  17          2.04          0.33         2.15 o                         
  -3  -4  17         18.81         19.49         2.62 o                         
  -2  -4  17          0.63         -1.46         1.46 o                         
  -1  -4  17          0.52          2.11         1.45 o                         
   0  -4  17         63.70         70.71         4.70 o                         
   1  -4  17          0.02          1.01         2.00 o                         
   2  -4  17         15.83         16.12         1.91 o                         
   3  -4  17          6.81          1.84         2.18 o                         
   4  -4  17         16.67         12.49         2.54 o                         
  -5  -3  17          5.97         -4.31         4.99 o                         
  -4  -3  17          1.67          2.06         2.08 o                         
  -3  -3  17          0.38         -2.30         2.30 o                         
  -2  -3  17         43.95         39.27         2.24 o                         
  -1  -3  17         22.55         25.14         2.19 o                         
   0  -3  17         21.15         21.87         1.78 o                         
   1  -3  17          5.35          5.53         1.44 o                         
   2  -3  17          0.00         -1.52         1.52 o                         
   3  -3  17        153.76        175.65        11.32 o                         
   4  -3  17         12.18         14.15         4.13 o                         
  -5  -2  17         13.99         19.31         3.37 o                         
  -4  -2  17          0.90          2.96         2.24 o                         
  -3  -2  17          1.41          1.36         2.03 o                         
  -2  -2  17        187.07        232.35        10.02 o                         
  -1  -2  17         18.66         20.24         1.53 o                         
   0  -2  17         21.99         23.74         2.40 o                         
   1  -2  17          0.89          1.65         1.33 o                         
   2  -2  17          3.76          2.21         1.43 o                         
   3  -2  17          8.00          9.30         1.80 o                         
   4  -2  17         70.36         83.63         9.53 o                         
   5  -2  17          0.72         -0.50         3.57 o                         
  -5  -1  17          9.80          2.30         2.41 o                         
  -4  -1  17         36.45         37.18         3.51 o                         
  -3  -1  17          1.26         -1.16         1.85 o                         
  -2  -1  17         22.11         24.64         1.69 o                         
  -1  -1  17          0.36          0.73         1.21 o                         
   0  -1  17         63.52         53.56         2.76 o                         
   1  -1  17        172.45        163.98         7.44 o                         
   2  -1  17        115.10        109.72         4.63 o                         
   3  -1  17          0.06          2.20         1.72 o                         
   4  -1  17          2.88          2.30         1.98 o                         
   5  -1  17         45.33         46.29         3.56 o                         
  -5   0  17          0.23          0.69         2.49 o                         
  -4   0  17          2.47          2.81         2.23 o                         
  -3   0  17          2.08          2.62         1.71 o                         
  -2   0  17         17.80         17.79         1.64 o                         
  -1   0  17         20.44         23.76         1.89 o                         
   0   0  17         40.48         30.24         1.71 o                         
   1   0  17          4.42          3.25         1.27 o                         
   2   0  17          5.79          3.39         1.51 o                         
   3   0  17         23.40         17.15         2.01 o                         
   4   0  17          4.46          2.22         1.87 o                         
   5   0  17          0.00          1.82         2.27 o                         
  -4   1  17          1.55         -1.60         2.09 o                         
  -3   1  17          4.35          5.64         1.70 o                         
  -2   1  17          5.98          5.31         1.73 o                         
  -1   1  17         79.49         95.68         4.19 o                         
   0   1  17        264.71        261.28        10.34 o                         
   1   1  17          5.24          3.88         1.25 o                         
   2   1  17         25.81         29.92         1.96 o                         
   3   1  17         14.01         11.12         1.60 o                         
   4   1  17         10.22         11.09         1.91 o                         
   5   1  17          0.22         -0.36         2.13 o                         
  -4   2  17          0.02          0.15         2.04 o                         
  -3   2  17          0.14         -1.02         1.62 o                         
  -2   2  17         31.79         29.03         2.15 o                         
  -1   2  17         80.81         76.29         4.41 o                         
   0   2  17        494.04        542.09        21.73 o                         
   1   2  17         13.73         16.07         1.36 o                         
   2   2  17          0.31          0.92         1.39 o                         
   3   2  17         10.27         12.32         1.60 o                         
   4   2  17          1.28          1.85         1.65 o                         
   5   2  17          3.21          1.93         1.96 o                         
  -4   3  17          1.13         -0.67         2.49 o                         
  -3   3  17          8.35          8.68         1.69 o                         
  -2   3  17          9.34          8.47         1.49 o                         
  -1   3  17          4.80          4.03         1.74 o                         
   0   3  17        317.49        340.51        13.44 o                         
   1   3  17         13.35         14.59         1.37 o                         
   2   3  17          5.28          4.59         1.36 o                         
   3   3  17          4.14          5.38         1.53 o                         
   4   3  17          3.00          3.09         1.74 o                         
   5   3  17          0.37          1.12         1.91 o                         
  -4   4  17          3.08          0.17         2.52 o                         
  -3   4  17         83.12         79.14         4.25 o                         
  -2   4  17          7.53          7.94         1.94 o                         
  -1   4  17         11.44          9.25         1.45 o                         
   0   4  17          4.77          3.40         1.20 o                         
   1   4  17         55.17         54.99         2.84 o                         
   2   4  17        147.84        141.79         5.73 o                         
   3   4  17        103.41        105.11         4.93 o                         
   4   4  17         16.65         14.47         1.71 o                         
   5   4  17          0.32         -0.26         1.83 o                         
  -3   5  17          0.37         -1.63         2.12 o                         
  -2   5  17        164.10        173.00         8.84 o                         
  -1   5  17          7.08          6.08         2.26 o                         
   0   5  17         29.57         26.98         2.10 o                         
   1   5  17         25.40         25.49         1.68 o                         
   2   5  17         14.19         11.78         1.44 o                         
   3   5  17         24.54         22.76         1.80 o                         
   4   5  17         22.76         18.05         1.90 o                         
   5   5  17         17.18         14.91         2.03 o                         
  -3   6  17          3.74         -3.03         3.03 o                         
  -2   6  17         18.41         19.47         2.78 o                         
  -1   6  17          7.48          5.98         2.13 o                         
   0   6  17          0.22         -0.80         1.82 o                         
   1   6  17          0.06          1.01         1.52 o                         
   2   6  17          4.91          6.48         1.43 o                         
   3   6  17          0.05         -1.42         1.42 o                         
   4   6  17          2.76          3.84         1.61 o                         
   5   6  17          1.23          2.12         2.02 o                         
  -2   7  17          0.15         -3.39         4.10 o                         
  -1   7  17         43.34         39.35         3.21 o                         
   0   7  17          1.76          0.90         2.11 o                         
   1   7  17         14.85         17.33         4.53 o                         
   2   7  17         10.49          9.46         1.73 o                         
   3   7  17          0.63         -0.57         1.54 o                         
   4   7  17         29.79         30.32         2.17 o                         
   5   7  17         11.32          9.48         1.93 o                         
  -2   8  17          2.93         -1.56         7.10 o                         
  -1   8  17          0.25         -1.16         2.50 o                         
   0   8  17         18.12         17.05         2.97 o                         
   1   8  17          9.03          7.49         2.14 o                         
   2   8  17          2.94          6.03         1.72 o                         
   3   8  17         29.76         35.92         2.46 o                         
   4   8  17          1.43         -0.41         1.70 o                         
  -1   9  17         37.53         40.44         6.65 o                         
   0   9  17          0.43          4.07         2.78 o                         
   1   9  17          0.62         -2.31         2.31 o                         
   2   9  17          3.73          1.45         3.01 o                         
   3   9  17         27.49         30.36         2.41 o                         
   4   9  17         30.61         29.87         2.93 o                         
   1  10  17         28.13         29.12         5.34 o                         
   2  10  17          0.30         -0.54         3.04 o                         
  -2  -7  18         46.56         46.64         3.02 o                         
  -1  -7  18          2.36          2.49         2.01 o                         
   0  -7  18          9.32          7.80         1.91 o                         
   1  -7  18          2.59          5.79         2.95 o                         
  -3  -6  18          0.00          1.60         2.08 o                         
  -2  -6  18          0.78          5.04         1.74 o                         
  -1  -6  18          1.82         -0.01         1.86 o                         
   0  -6  18         15.34         14.00         1.99 o                         
   1  -6  18          2.33          3.66         2.04 o                         
   2  -6  18          1.59          0.83         1.94 o                         
  -4  -5  18          2.65          2.16         3.25 o                         
  -3  -5  18          4.34          3.06         2.71 o                         
  -2  -5  18          0.01          0.69         1.72 o                         
  -1  -5  18          0.22          0.23         1.74 o                         
   0  -5  18         25.49         23.77         2.09 o                         
   1  -5  18          3.71          1.88         1.84 o                         
   2  -5  18         18.18         18.53         2.63 o                         
   3  -5  18          8.36         12.17         2.68 o                         
  -4  -4  18          0.09          3.13         2.19 o                         
  -3  -4  18         31.00         39.26         3.62 o                         
  -2  -4  18          1.88          3.76         1.92 o                         
  -1  -4  18          2.23          1.16         1.93 o                         
   0  -4  18          0.43         -1.60         1.60 o                         
   1  -4  18          0.05          0.04         1.58 o                         
   2  -4  18          6.08          5.28         1.90 o                         
   3  -4  18         59.92         68.65         4.64 o                         
  -4  -3  18          0.14          3.93         2.78 o                         
  -3  -3  18          0.01         -0.43         2.60 o                         
  -2  -3  18          2.33          0.98         1.56 o                         
  -1  -3  18          0.28         -0.04         1.53 o                         
   0  -3  18          0.44          0.06         1.56 o                         
   1  -3  18          0.01          2.42         1.59 o                         
   2  -3  18          1.01          1.31         1.69 o                         
   3  -3  18         73.65         73.03         4.09 o                         
   4  -3  18         38.37         49.12         3.60 o                         
  -4  -2  18          2.12          1.18         2.43 o                         
  -3  -2  18          3.35         -2.19         2.30 o                         
  -2  -2  18         46.36         42.06         2.47 o                         
  -1  -2  18         40.61         37.22         2.14 o                         
   0  -2  18         15.60         17.30         1.68 o                         
   1  -2  18        133.62        128.68         5.72 o                         
   2  -2  18          0.00         -0.63         1.53 o                         
   3  -2  18          0.00          3.57         1.88 o                         
   4  -2  18        163.91        179.33        11.87 o                         
  -4  -1  18         30.82         36.84         3.00 o                         
  -3  -1  18          0.07          0.86         2.03 o                         
  -2  -1  18          9.67         11.57         1.53 o                         
  -1  -1  18         10.67         16.66         1.72 o                         
   0  -1  18         38.43         31.16         2.53 o                         
   1  -1  18         26.73         27.08         2.39 o                         
   2  -1  18          3.96          1.97         1.38 o                         
   3  -1  18          3.47          1.21         1.79 o                         
   4  -1  18          4.37          6.67         2.17 o                         
   5  -1  18          3.58          1.96         3.25 o                         
  -4   0  18          0.29         -1.16         2.26 o                         
  -3   0  18          0.01          0.30         1.66 o                         
  -2   0  18         36.07         27.96         2.42 o                         
  -1   0  18         77.14         86.53         5.34 o                         
   0   0  18          5.15          3.58         1.33 o                         
   1   0  18          7.26          6.91         1.40 o                         
   2   0  18         30.99         36.40         2.08 o                         
   3   0  18         22.33         23.29         2.09 o                         
   4   0  18         32.09         29.66         3.23 o                         
   5   0  18          5.76          4.42         2.57 o                         
  -4   1  18          2.00         -2.27         2.27 o                         
  -3   1  18          0.66          5.18         2.21 o                         
  -2   1  18         50.30         52.53         3.36 o                         
  -1   1  18        432.02        437.10        18.48 o                         
   0   1  18          0.00         -0.48         1.95 o                         
   1   1  18          6.91          7.57         1.42 o                         
   2   1  18          0.08         -0.11         1.49 o                         
   3   1  18          3.90          4.64         1.58 o                         
   4   1  18          4.95          8.08         2.02 o                         
   5   1  18         23.35         23.67         2.68 o                         
  -4   2  18          0.01         -0.47         3.07 o                         
  -3   2  18          0.48         -1.78         1.78 o                         
  -2   2  18         21.71         22.24         1.80 o                         
  -1   2  18        189.74        220.70         8.39 o                         
   0   2  18          0.96          0.19         1.28 o                         
   1   2  18          0.03         -1.25         1.25 o                         
   2   2  18         13.89         10.55         1.65 o                         
   3   2  18          3.23          3.66         1.60 o                         
   4   2  18          9.84          5.22         1.90 o                         
   5   2  18          0.03         -2.13         2.13 o                         
  -4   3  18          5.54          8.49         2.68 o                         
  -3   3  18          2.75          0.91         1.76 o                         
  -2   3  18          0.24         -0.23         1.48 o                         
  -1   3  18         27.19         26.98         3.74 o                         
   0   3  18         28.13         28.96         1.80 o                         
   1   3  18         13.97         16.52         1.54 o                         
   2   3  18          5.64          5.84         1.53 o                         
   3   3  18          0.46          0.16         1.62 o                         
   4   3  18          0.37          1.15         1.70 o                         
   5   3  18         64.63         60.75         3.25 o                         
  -3   4  18         28.19         26.76         3.01 o                         
  -2   4  18          0.50         -1.02         2.73 o                         
  -1   4  18          2.40          2.89         1.66 o                         
   0   4  18          0.14          1.03         1.26 o                         
   1   4  18          7.61          5.55         1.47 o                         
   2   4  18          4.72          3.95         1.49 o                         
   3   4  18         32.69         32.40         2.10 o                         
   4   4  18          4.21          4.80         1.77 o                         
   5   4  18         12.21         16.21         2.48 o                         
  -3   5  18          0.48         -1.01         2.87 o                         
  -2   5  18         12.50         10.62         1.86 o                         
  -1   5  18          1.04          1.73         2.00 o                         
   0   5  18          1.48         -1.26         1.51 o                         
   1   5  18         13.62         15.29         1.56 o                         
   2   5  18          1.48          0.86         1.37 o                         
   3   5  18        138.44        137.49         5.81 o                         
   4   5  18          0.65          2.19         1.72 o                         
   5   5  18          3.90          8.16         1.96 o                         
  -2   6  18         75.86         72.34         7.63 o                         
  -1   6  18          0.20         -0.52         2.21 o                         
   0   6  18         17.39         16.98         2.38 o                         
   1   6  18          4.62          3.48         1.46 o                         
   2   6  18          1.49          1.88         2.13 o                         
   3   6  18          0.07          1.32         1.62 o                         
   4   6  18         15.28         11.92         1.86 o                         
   5   6  18          2.40          1.89         1.98 o                         
  -2   7  18          1.61          4.21         2.62 o                         
  -1   7  18         17.06         17.65         4.44 o                         
   0   7  18         18.74         19.65         3.50 o                         
   1   7  18          7.56          8.13         2.10 o                         
   2   7  18         45.00         48.01         3.34 o                         
   3   7  18          5.06          1.87         1.61 o                         
   4   7  18          0.25          0.10         1.90 o                         
  -1   8  18          8.62          6.29         4.57 o                         
   0   8  18          0.06          1.30         2.34 o                         
   1   8  18          6.34          6.51         2.24 o                         
   2   8  18         62.51         65.49         4.22 o                         
   3   8  18         31.01         28.94         2.65 o                         
   4   8  18          1.82          1.22         1.96 o                         
   0   9  18          5.22          8.33         3.31 o                         
   1   9  18          0.89          0.16         2.26 o                         
   2   9  18          2.02          4.37         2.80 o                         
   3   9  18          2.78          5.64         2.35 o                         
  -2  -6  19          3.32          8.20         3.01 o                         
  -1  -6  19         16.63         17.58         2.58 o                         
   0  -6  19         21.84         17.34         2.06 o                         
   1  -6  19          2.65          2.14         2.03 o                         
  -3  -5  19          0.00          1.89         3.48 o                         
  -2  -5  19          0.24          0.70         2.46 o                         
  -1  -5  19          0.32         -0.26         1.90 o                         
   0  -5  19         31.80         29.89         2.37 o                         
   1  -5  19          0.03         -1.45         2.04 o                         
   2  -5  19         19.26         22.85         2.35 o                         
  -3  -4  19          8.61          5.92         2.91 o                         
  -2  -4  19          6.31          4.23         1.77 o                         
  -1  -4  19          1.62          2.79         1.88 o                         
   0  -4  19          0.01         -0.57         1.81 o                         
   1  -4  19         11.84         14.98         2.02 o                         
   2  -4  19          1.63          2.62         2.25 o                         
   3  -4  19        102.73         87.47         9.00 o                         
  -4  -3  19          0.01          2.15         3.34 o                         
  -3  -3  19          4.87          5.48         3.02 o                         
  -2  -3  19         10.57         14.97         1.90 o                         
  -1  -3  19          0.04         -1.86         2.09 o                         
   0  -3  19         26.85         22.48         2.00 o                         
   1  -3  19          0.03          0.18         1.72 o                         
   2  -3  19         10.30         11.11         1.92 o                         
   3  -3  19          0.03         -1.54         2.29 o                         
  -4  -2  19          2.77          0.77         2.44 o                         
  -3  -2  19          2.37          4.03         2.34 o                         
  -2  -2  19          7.55         12.28         1.81 o                         
  -1  -2  19          0.42          0.18         1.61 o                         
   0  -2  19         62.25         64.92         5.83 o                         
   1  -2  19          0.11         -0.11         1.67 o                         
   2  -2  19          0.06         -1.47         1.67 o                         
   3  -2  19          8.29         11.39         3.07 o                         
   4  -2  19          0.67         -0.45         2.43 o                         
  -4  -1  19          0.28          6.99         2.62 o                         
  -3  -1  19          9.99          7.46         2.39 o                         
  -2  -1  19          0.19         -1.52         1.52 o                         
  -1  -1  19         44.96         46.99         3.74 o                         
   0  -1  19         18.49         21.78         1.92 o                         
   1  -1  19          0.42         -1.20         1.50 o                         
   2  -1  19          7.84          4.14         1.62 o                         
   3  -1  19          2.22          4.03         2.09 o                         
   4  -1  19         11.91         10.28         2.44 o                         
  -4   0  19          0.80          0.22         3.45 o                         
  -3   0  19          6.63          4.77         2.15 o                         
  -2   0  19         30.29         32.77         2.51 o                         
  -1   0  19          4.87          5.97         1.52 o                         
   0   0  19          0.70          0.41         1.40 o                         
   1   0  19         13.52         13.91         1.57 o                         
   2   0  19         27.24         27.03         3.06 o                         
   3   0  19          0.03         -0.84         1.78 o                         
   4   0  19         38.96         36.16         2.94 o                         
  -4   1  19          7.21          1.56         3.38 o                         
  -3   1  19         22.02         23.58         2.30 o                         
  -2   1  19         20.10         21.21         2.38 o                         
  -1   1  19          1.99          1.38         1.44 o                         
   0   1  19          2.35          2.02         1.40 o                         
   1   1  19          2.28          2.10         1.45 o                         
   2   1  19         20.05         23.19         2.03 o                         
   3   1  19          1.62         -1.32         1.74 o                         
   4   1  19          1.29         -0.42         2.07 o                         
   5   1  19          4.67          5.07         2.56 o                         
  -4   2  19          6.31          0.98         4.02 o                         
  -3   2  19          8.23          8.61         2.01 o                         
  -2   2  19          1.98          2.14         1.73 o                         
  -1   2  19         28.86         30.43         1.99 o                         
   0   2  19         15.40         16.86         1.61 o                         
   1   2  19          0.00         -1.41         1.41 o                         
   2   2  19          1.21         -0.86         1.71 o                         
   3   2  19          1.23          0.04         1.73 o                         
   4   2  19          8.99          9.39         2.19 o                         
   5   2  19         22.93         28.95         2.62 o                         
  -3   3  19          4.24          4.52         2.07 o                         
  -2   3  19          0.25         -0.72         1.59 o                         
  -1   3  19          0.03         -2.16         2.16 o                         
   0   3  19         45.73         51.25         2.64 o                         
   1   3  19          0.00         -0.76         1.53 o                         
   2   3  19          2.28          0.53         1.67 o                         
   3   3  19          3.23          2.99         1.84 o                         
   4   3  19          7.69          5.03         1.94 o                         
   5   3  19          5.24          6.88         2.20 o                         
  -3   4  19         14.23         14.04         2.65 o                         
  -2   4  19          7.14          9.61         2.17 o                         
  -1   4  19          0.75         -0.23         1.96 o                         
   0   4  19         52.10         57.96         2.79 o                         
   1   4  19         13.43         11.78         1.80 o                         
   2   4  19          5.66          4.30         1.63 o                         
   3   4  19          3.34          1.54         1.70 o                         
   4   4  19          9.55          8.62         1.96 o                         
   5   4  19         22.61         19.77         2.81 o                         
  -2   5  19          0.14         -0.46         1.98 o                         
  -1   5  19          0.09         -1.75         1.75 o                         
   0   5  19          0.07         -1.40         1.88 o                         
   1   5  19         26.78         22.94         1.77 o                         
   2   5  19          4.25          2.20         1.57 o                         
   3   5  19         16.31         14.22         1.88 o                         
   4   5  19          2.27          1.82         1.94 o                         
   5   5  19          7.79         15.23         3.70 o                         
  -2   6  19         84.97         89.76         9.58 o                         
  -1   6  19         12.51          6.21         2.55 o                         
   0   6  19          9.21         10.36         2.47 o                         
   1   6  19         27.47         32.32         2.16 o                         
   2   6  19          1.98         -0.14         1.57 o                         
   3   6  19         79.77         75.33         3.78 o                         
   4   6  19         57.54         50.37         2.81 o                         
  -1   7  19         14.33         15.00         2.64 o                         
   0   7  19         16.51         13.74         2.81 o                         
   1   7  19          3.40          5.46         3.69 o                         
   2   7  19          4.78          5.45         1.50 o                         
   3   7  19          0.91          2.27         1.75 o                         
   4   7  19          5.45          4.37         1.85 o                         
   0   8  19          3.98          4.70         2.42 o                         
   1   8  19          2.87          5.36         2.21 o                         
   2   8  19          4.88          3.39         1.96 o                         
   3   8  19         18.00         20.03         2.42 o                         
  -1  -6  20          5.92          6.95         4.50 o                         
   0  -6  20          0.01          8.68         4.74 o                         
  -2  -5  20          0.16          2.64         2.22 o                         
  -1  -5  20         17.94         22.19         3.01 o                         
   0  -5  20         14.69         16.28         2.86 o                         
   1  -5  20          0.26         -1.97         1.97 o                         
  -3  -4  20          5.28          0.86         3.80 o                         
  -2  -4  20          5.02         -0.87         2.46 o                         
  -1  -4  20          0.34          2.29         1.97 o                         
   0  -4  20          0.05          2.55         1.98 o                         
   1  -4  20          0.62          0.35         2.09 o                         
   2  -4  20          3.89         -1.38         2.04 o                         
  -3  -3  20          0.31          0.66         2.77 o                         
  -2  -3  20         28.12         30.33         2.44 o                         
  -1  -3  20          0.47         -1.79         1.79 o                         
   0  -3  20          3.32          3.59         1.92 o                         
   1  -3  20         26.38         26.67         2.34 o                         
   2  -3  20          5.91          3.69         2.03 o                         
   3  -3  20         76.24         74.25         5.59 o
[truncated: 17,011 more chars]
